# Supplementary material for: Diagnosis of early-stage non-small cell lung cancer using DNA methylation in tissue and plasma
Source: Genes Dis. 2025 Jan 28;12(6):101548. doi: 10.1016/j.gendis.2025.101548 (PMC12361987; doi:10.1016/j.gendis.2025.101548)
Supplement: Multimedia component 4 [file mmc4.xlsx]

## Sheet: methylation_haplotype_block
chr1	237787	237818
chr1	564470	564533
chr1	565785	565901
chr1	566722	566812
chr1	566994	567112
chr1	567548	567562
chr1	567746	567785
chr1	568255	568399
chr1	568459	568528
chr1	568546	568569
chr1	569506	569602
chr1	570159	570220
chr1	713984	714138
chr1	714253	714316
chr1	714390	714404
chr1	714427	714542
chr1	714545	714659
chr1	724299	724309
chr1	725269	725295
chr1	730371	730479
chr1	763118	763128
chr1	763163	763222
chr1	763228	763282
chr1	763337	763348
chr1	777236	777243
chr1	782223	782282
chr1	805435	805466
chr1	833949	833977
chr1	840084	840097
chr1	840122	840176
chr1	840179	840209
chr1	840215	840238
chr1	840847	840855
chr1	845629	845678
chr1	845692	845736
chr1	856458	856501
chr1	856522	856718
chr1	859090	859117
chr1	859575	859619
chr1	859623	859677
chr1	859772	859869
chr1	860021	860112
chr1	860118	860146
chr1	860182	860292
chr1	860418	860445
chr1	860599	860620
chr1	860652	860668
chr1	860869	860891
chr1	860907	861005
chr1	870583	870618
chr1	875767	875867
chr1	875910	876004
chr1	876020	876036
chr1	876056	876066
chr1	876198	876228
chr1	876869	877066
chr1	877192	877351
chr1	877366	877395
chr1	894203	894435
chr1	894464	894514
chr1	894558	894635
chr1	896386	896457
chr1	902059	902149
chr1	902190	902199
chr1	902244	902281
chr1	902297	902349
chr1	902450	902504
chr1	911600	911698
chr1	919421	919616
chr1	919796	919825
chr1	934281	934334
chr1	934450	934797
chr1	934800	934944
chr1	934978	935010
chr1	935030	935121
chr1	935138	935204
chr1	935211	935226
chr1	935234	935292
chr1	935314	935322
chr1	935434	935516
chr1	935518	935577
chr1	935590	935611
chr1	935862	935937
chr1	935956	935971
chr1	935977	936090
chr1	936099	936129
chr1	936146	936153
chr1	936161	936339
chr1	936525	936531
chr1	936578	936642
chr1	936825	936846
chr1	936858	936923
chr1	937102	937120
chr1	937184	937206
chr1	937260	937534
chr1	948466	948681
chr1	948716	948802
chr1	948810	948818
chr1	948878	949008
chr1	949816	949830
chr1	955646	955799
chr1	956278	956309
chr1	968394	968433
chr1	968443	968476
chr1	968522	968642
chr1	968723	968735
chr1	968750	968755
chr1	969596	969614
chr1	975968	976001
chr1	994265	994383
chr1	994441	994448
chr1	994487	994731
chr1	995117	995248
chr1	999360	999375
chr1	1002697	1002705
chr1	1004445	1004481
chr1	1004575	1004607
chr1	1004618	1004681
chr1	1004698	1004712
chr1	1004728	1004792
chr1	1004808	1004840
chr1	1014923	1014993
chr1	1015034	1015098
chr1	1015180	1015238
chr1	1015483	1015566
chr1	1034470	1034646
chr1	1051352	1051375
chr1	1051383	1051403
chr1	1051688	1051742
chr1	1051811	1051817
chr1	1051826	1051894
chr1	1051903	1051927
chr1	1051933	1052115
chr1	1052130	1052177
chr1	1052261	1052287
chr1	1057615	1057669
chr1	1057704	1057719
chr1	1064056	1064068
chr1	1065829	1065834
chr1	1068963	1069057
chr1	1092918	1092993
chr1	1093031	1093084
chr1	1093240	1093307
chr1	1093334	1093436
chr1	1093438	1093474
chr1	1098867	1098906
chr1	1099072	1099089
chr1	1099106	1099165
chr1	1099381	1099400
chr1	1099753	1099809
chr1	1118430	1118436
chr1	1136456	1136489
chr1	1136524	1136548
chr1	1136565	1136597
chr1	1136694	1136712
chr1	1136740	1136796
chr1	1136809	1136872
chr1	1137112	1137129
chr1	1141670	1141684
chr1	1141822	1141890
chr1	1141900	1141926
chr1	1141938	1141996
chr1	1148346	1148353
chr1	1148408	1148418
chr1	1149103	1149116
chr1	1166915	1166957
chr1	1166974	1167102
chr1	1167128	1167365
chr1	1167398	1167410
chr1	1167413	1167645
chr1	1167753	1167819
chr1	1167822	1167852
chr1	1167871	1167893
chr1	1167907	1167950
chr1	1167954	1167966
chr1	1179760	1179785
chr1	1182042	1182048
chr1	1182130	1182137
chr1	1182202	1182222
chr1	1206277	1206371
chr1	1208545	1208562
chr1	1208569	1208611
chr1	1208632	1208642
chr1	1208691	1208901
chr1	1208906	1209131
chr1	1209590	1209597
chr1	1209719	1209725
chr1	1217384	1217400
chr1	1240236	1240292
chr1	1242846	1242962
chr1	1242991	1243046
chr1	1243140	1243179
chr1	1243188	1243239
chr1	1243440	1243561
chr1	1243595	1243726
chr1	1244447	1244530
chr1	1244551	1244566
chr1	1259675	1259808
chr1	1259825	1259946
chr1	1259967	1260068
chr1	1260418	1260455
chr1	1260490	1260499
chr1	1281740	1281773
chr1	1283999	1284014
chr1	1284031	1284057
chr1	1284091	1284201
chr1	1284206	1284226
chr1	1284250	1284261
chr1	1285045	1285060
chr1	1285066	1285078
chr1	1285085	1285135
chr1	1285152	1285186
chr1	1285213	1285238
chr1	1285262	1285276
chr1	1289374	1289388
chr1	1290970	1290991
chr1	1297896	1298084
chr1	1306787	1306945
chr1	1307553	1307632
chr1	1310001	1310063
chr1	1310071	1310122
chr1	1310371	1310400
chr1	1310428	1310445
chr1	1310510	1310624
chr1	1310633	1310704
chr1	1310707	1310729
chr1	1310814	1310845
chr1	1310867	1311037
chr1	1311087	1311127
chr1	1334186	1334199
chr1	1334217	1334267
chr1	1334421	1334755
chr1	1334890	1335472
chr1	1335486	1335538
chr1	1342004	1342023
chr1	1342116	1342287
chr1	1342391	1342599
chr1	1342613	1342808
chr1	1342985	1343287
chr1	1355486	1355500
chr1	1406662	1406791
chr1	1406844	1406859
chr1	1406861	1406941
chr1	1406954	1407023
chr1	1407035	1407254
chr1	1440952	1440968
chr1	1446889	1446905
chr1	1447082	1447188
chr1	1447195	1447449
chr1	1447961	1447975
chr1	1447990	1448003
chr1	1448008	1448131
chr1	1448154	1448203
chr1	1476095	1476153
chr1	1509341	1509398
chr1	1509492	1509507
chr1	1509510	1509634
chr1	1509641	1509655
chr1	1509684	1509707
chr1	1509884	1510492
chr1	1510525	1510570
chr1	1510621	1510662
chr1	1510837	1510865
chr1	1534932	1534939
chr1	1535027	1535207
chr1	1535228	1535317
chr1	1535320	1535337
chr1	1535340	1535380
chr1	1535810	1535823
chr1	1542646	1542787
chr1	1550348	1550372
chr1	1550478	1550688
chr1	1550694	1550778
chr1	1550950	1551024
chr1	1551026	1551174
chr1	1551176	1551189
chr1	1551721	1551785
chr1	1564676	1564689
chr1	1565855	1565889
chr1	1565912	1565917
chr1	1565941	1565951
chr1	1589394	1589442
chr1	1590290	1590382
chr1	1590385	1590858
chr1	1596201	1596216
chr1	1609214	1609254
chr1	1609507	1609550
chr1	1617835	1617959
chr1	1621974	1622037
chr1	1624071	1624080
chr1	1624082	1624137
chr1	1624177	1624320
chr1	1630028	1630101
chr1	1650843	1651001
chr1	1653063	1653139
chr1	1655515	1655589
chr1	1655595	1656082
chr1	1656097	1656106
chr1	1656129	1656187
chr1	1670771	1670803
chr1	1677104	1677132
chr1	1677146	1677162
chr1	1677196	1677228
chr1	1677321	1677444
chr1	1677452	1677459
chr1	1677477	1677750
chr1	1677881	1677988
chr1	1678075	1678138
chr1	1690298	1690331
chr1	1690606	1690612
chr1	1695821	1695916
chr1	1709421	1709477
chr1	1709481	1709627
chr1	1709643	1709688
chr1	1710343	1710423
chr1	1710508	1710564
chr1	1730899	1731013
chr1	1755833	1755995
chr1	1805234	1805364
chr1	1821225	1821344
chr1	1821445	1821493
chr1	1821518	1821690
chr1	1821804	1821820
chr1	1821836	1821847
chr1	1821863	1821881
chr1	1822284	1822418
chr1	1822424	1822565
chr1	1822583	1822688
chr1	1837857	1837974
chr1	1840147	1840423
chr1	1840426	1840512
chr1	1840782	1840866
chr1	1850295	1850306
chr1	1850355	1850385
chr1	1850413	1850430
chr1	1850564	1850612
chr1	1850623	1850647
chr1	1850656	1850682
chr1	1850689	1850816
chr1	1850837	1850908
chr1	1850922	1850986
chr1	1859483	1859493
chr1	1864062	1864124
chr1	1878148	1878191
chr1	1891668	1891814
chr1	1935312	1935333
chr1	1951261	1951272
chr1	1957051	1957084
chr1	1957139	1957175
chr1	1957319	1957338
chr1	1976265	1976372
chr1	1976391	1976421
chr1	1976423	1976540
chr1	1976546	1976605
chr1	1981387	1981397
chr1	1981413	1981442
chr1	1981473	1981500
chr1	1981539	1981592
chr1	1982240	1982328
chr1	1982341	1982363
chr1	1982369	1982433
chr1	2005195	2005227
chr1	2005264	2005280
chr1	2005310	2005319
chr1	2005445	2005459
chr1	2019951	2019996
chr1	2031574	2031701
chr1	2058436	2058465
chr1	2058928	2058940
chr1	2064643	2064701
chr1	2064757	2064784
chr1	2071888	2071987
chr1	2077786	2077883
chr1	2080245	2080281
chr1	2084388	2084510
chr1	2121017	2121054
chr1	2121082	2121257
chr1	2121269	2121327
chr1	2121385	2121431
chr1	2121600	2121611
chr1	2122023	2122087
chr1	2126640	2126915
chr1	2130748	2130806
chr1	2130931	2131079
chr1	2136871	2136929
chr1	2136962	2137017
chr1	2137032	2137066
chr1	2139016	2139063
chr1	2139220	2139295
chr1	2139399	2139465
chr1	2143968	2144283
chr1	2144299	2144334
chr1	2144401	2144418
chr1	2145355	2145401
chr1	2145636	2145687
chr1	2158787	2158890
chr1	2158914	2158971
chr1	2158981	2159319
chr1	2160413	2160575
chr1	2160590	2160658
chr1	2160665	2160870
chr1	2161407	2161497
chr1	2161785	2161855
chr1	2162795	2162892
chr1	2163716	2163731
chr1	2164204	2164383
chr1	2165936	2166056
chr1	2166065	2166109
chr1	2166417	2166543
chr1	2180026	2180041
chr1	2183329	2183349
chr1	2183435	2183440
chr1	2197991	2198116
chr1	2203992	2204214
chr1	2221836	2221974
chr1	2222175	2222281
chr1	2222311	2222345
chr1	2222448	2222455
chr1	2222536	2222567
chr1	2222651	2222712
chr1	2230944	2230964
chr1	2232468	2232500
chr1	2232524	2232572
chr1	2232595	2232679
chr1	2232692	2232722
chr1	2232729	2232852
chr1	2254307	2254345
chr1	2254352	2254361
chr1	2262475	2262506
chr1	2313293	2313340
chr1	2322481	2322649
chr1	2322656	2322696
chr1	2322724	2323256
chr1	2323259	2323315
chr1	2323681	2323807
chr1	2343664	2343896
chr1	2343925	2343999
chr1	2344235	2344497
chr1	2344499	2344605
chr1	2344607	2344685
chr1	2345891	2345942
chr1	2345972	2346062
chr1	2346087	2346183
chr1	2375238	2375367
chr1	2375385	2375394
chr1	2431653	2431752
chr1	2457161	2457447
chr1	2457450	2457654
chr1	2457836	2458008
chr1	2458020	2458068
chr1	2460821	2460827
chr1	2460849	2460933
chr1	2460943	2460954
chr1	2460960	2460981
chr1	2461412	2461421
chr1	2461445	2461499
chr1	2461581	2461623
chr1	2461631	2461651
chr1	2461664	2461680
chr1	2461682	2461926
chr1	2461962	2461973
chr1	2472215	2472240
chr1	2477529	2477593
chr1	2478045	2478108
chr1	2478110	2478131
chr1	2478133	2478179
chr1	2478211	2478249
chr1	2478339	2478543
chr1	2479598	2479817
chr1	2480206	2480221
chr1	2481063	2481074
chr1	2481791	2481845
chr1	2487165	2487185
chr1	2487218	2487420
chr1	2487504	2487639
chr1	2487750	2487795
chr1	2488265	2488289
chr1	2488312	2488426
chr1	2507655	2507674
chr1	2508905	2508929
chr1	2517241	2517566
chr1	2517691	2517711
chr1	2517768	2517779
chr1	2517792	2518086
chr1	2518553	2518657
chr1	2518660	2518752
chr1	2518760	2518791
chr1	2525863	2525871
chr1	2539323	2539356
chr1	2560178	2560217
chr1	2560243	2560254
chr1	2560760	2560778
chr1	2574140	2574175
chr1	2574194	2574235
chr1	2574250	2574420
chr1	2574424	2574445
chr1	2574454	2574597
chr1	2574639	2574900
chr1	2705890	2705902
chr1	2706003	2706025
chr1	2706037	2706056
chr1	2706134	2706160
chr1	2706212	2706234
chr1	2706276	2706290
chr1	2706297	2706348
chr1	2706354	2706422
chr1	2706431	2706452
chr1	2706466	2706560
chr1	2706563	2706600
chr1	2706626	2706667
chr1	2706689	2706707
chr1	2706716	2706722
chr1	2706742	2706748
chr1	2718269	2718304
chr1	2738560	2738606
chr1	2738609	2738720
chr1	2738774	2738826
chr1	2757031	2757065
chr1	2792747	2792757
chr1	2822705	2822709
chr1	2822737	2822744
chr1	2886498	2886510
chr1	2890368	2890445
chr1	2929210	2929215
chr1	2929305	2929323
chr1	2979310	2979345
chr1	2980113	2980178
chr1	2980198	2980338
chr1	2980342	2980498
chr1	2980506	2980523
chr1	2980543	2980547
chr1	2980654	2980673
chr1	2984638	2984649
chr1	2984684	2984702
chr1	2984758	2984766
chr1	2984768	2984793
chr1	2984839	2984952
chr1	2984974	2984999
chr1	2985134	2985144
chr1	2985180	2985209
chr1	2985214	2985437
chr1	2985643	2985876
chr1	2986519	2986722
chr1	2986728	2986748
chr1	2987130	2987172
chr1	2987178	2987238
chr1	2987245	2987255
chr1	2987296	2987312
chr1	2987419	2987449
chr1	2990030	2990060
chr1	2990163	2990172
chr1	2990205	2990215
chr1	2990249	2990262
chr1	2990281	2990293
chr1	3042792	3042810
chr1	3043818	3043858
chr1	3056570	3056576
chr1	3077720	3077740
chr1	3077750	3077789
chr1	3087497	3087520
chr1	3087624	3087643
chr1	3087675	3087733
chr1	3087756	3087833
chr1	3087836	3087879
chr1	3091515	3091539
chr1	3103043	3103049
chr1	3103319	3103350
chr1	3105083	3105100
chr1	3105198	3105206
chr1	3139832	3139854
chr1	3155120	3155171
chr1	3155180	3155191
chr1	3155230	3155273
chr1	3157516	3157536
chr1	3157564	3157569
chr1	3157612	3157620
chr1	3164261	3164296
chr1	3229790	3229815
chr1	3229855	3229913
chr1	3230452	3230471
chr1	3230941	3231128
chr1	3231522	3231570
chr1	3269179	3269216
chr1	3282805	3282820
chr1	3282874	3282900
chr1	3289057	3289083
chr1	3298630	3298656
chr1	3310026	3310114
chr1	3310135	3310191
chr1	3310237	3310316
chr1	3310365	3310402
chr1	3310418	3310433
chr1	3310442	3310550
chr1	3310568	3310597
chr1	3310755	3310867
chr1	3370918	3370979
chr1	3447470	3447507
chr1	3447548	3447676
chr1	3447720	3447856
chr1	3448066	3448133
chr1	3448143	3448165
chr1	3456726	3456753
chr1	3460210	3460229
chr1	3465354	3465398
chr1	3514882	3514891
chr1	3514918	3514935
chr1	3527715	3527730
chr1	3527738	3527759
chr1	3527781	3527797
chr1	3527802	3527877
chr1	3535704	3535735
chr1	3540841	3540889
chr1	3540964	3541023
chr1	3541037	3541085
chr1	3541148	3541167
chr1	3541182	3541211
chr1	3541245	3541320
chr1	3541332	3541370
chr1	3541375	3541385
chr1	3541393	3541519
chr1	3542022	3542049
chr1	3542115	3542128
chr1	3542130	3542208
chr1	3566344	3566509
chr1	3566550	3566768
chr1	3568706	3569091
chr1	3569095	3569154
chr1	3569283	3569325
chr1	3569340	3569368
chr1	3569389	3569451
chr1	3585130	3585224
chr1	3630814	3630953
chr1	3641149	3641286
chr1	3660083	3660212
chr1	3663622	3663649
chr1	3663665	3663680
chr1	3663805	3663831
chr1	3664011	3664046
chr1	3688752	3688758
chr1	3688789	3688960
chr1	3688984	3689007
chr1	3689424	3689475
chr1	3689485	3689492
chr1	3712247	3712356
chr1	3712398	3712407
chr1	3712485	3712514
chr1	3712529	3712621
chr1	3712628	3712772
chr1	3712789	3712926
chr1	3712929	3712952
chr1	3713007	3713190
chr1	3713216	3713232
chr1	3713326	3713510
chr1	3717815	3717984
chr1	3759630	3759642
chr1	3759686	3759837
chr1	3773165	3773199
chr1	3773204	3773391
chr1	3773396	3773712
chr1	3773734	3773790
chr1	3773827	3773908
chr1	3773957	3774029
chr1	3774035	3774131
chr1	3774236	3774309
chr1	3774320	3774362
chr1	3809509	3809531
chr1	3816331	3816369
chr1	3816417	3816478
chr1	3816509	3816522
chr1	3816544	3816626
chr1	3816775	3816779
chr1	3816791	3816848
chr1	3816984	3817417
chr1	3817450	3817482
chr1	3817491	3817821
chr1	3817840	3817959
chr1	3817983	3818012
chr1	3818910	3818926
chr1	3827554	3827577
chr1	3827625	3827828
chr1	3999537	3999766
chr1	4045074	4045328
chr1	4242114	4242267
chr1	4325267	4325492
chr1	4363062	4363072
chr1	4471283	4471418
chr1	4511961	4512103
chr1	4528189	4528347
chr1	4714070	4714080
chr1	4714309	4714321
chr1	4714985	4714990
chr1	4715170	4715186
chr1	4715200	4715216
chr1	4715218	4715227
chr1	4715236	4715260
chr1	4715365	4715380
chr1	4715397	4715402
chr1	4715413	4715478
chr1	4715519	4715540
chr1	4715621	4715661
chr1	4715727	4715733
chr1	4715754	4715790
chr1	4715912	4715956
chr1	4716175	4716190
chr1	4716408	4716431
chr1	4716542	4716577
chr1	4925905	4925963
chr1	4954794	4954845
chr1	4991508	4991712
chr1	5150198	5150429
chr1	5412006	5412168
chr1	5457559	5457725
chr1	5464063	5464148
chr1	5560734	5560750
chr1	5560812	5560824
chr1	5561562	5561783
chr1	5574797	5574838
chr1	5769836	5769972
chr1	5831387	5831396
chr1	6015160	6015187
chr1	6052043	6052112
chr1	6052236	6052244
chr1	6052263	6052331
chr1	6052340	6052641
chr1	6052671	6052830
chr1	6054866	6054948
chr1	6086599	6086651
chr1	6086941	6086985
chr1	6087540	6087711
chr1	6088460	6088544
chr1	6088620	6088665
chr1	6094115	6094204
chr1	6113056	6113225
chr1	6117799	6117856
chr1	6161756	6161951
chr1	6180307	6180493
chr1	6239303	6239385
chr1	6239394	6239436
chr1	6239462	6239594
chr1	6239728	6239785
chr1	6240619	6240648
chr1	6240681	6240693
chr1	6258976	6259025
chr1	6259178	6259198
chr1	6259208	6259241
chr1	6259337	6259371
chr1	6259411	6259436
chr1	6259448	6259468
chr1	6259494	6259717
chr1	6259736	6259783
chr1	6259855	6259904
chr1	6260015	6260069
chr1	6265394	6265463
chr1	6265934	6265970
chr1	6266022	6266415
chr1	6268902	6268972
chr1	6269366	6269433
chr1	6269435	6269441
chr1	6272870	6272920
chr1	6295530	6295552
chr1	6295614	6295812
chr1	6295862	6296155
chr1	6296195	6296259
chr1	6302124	6302135
chr1	6304651	6304790
chr1	6305305	6305357
chr1	6305437	6305487
chr1	6305570	6305642
chr1	6305920	6305951
chr1	6306002	6306026
chr1	6309261	6309318
chr1	6309376	6309389
chr1	6309516	6309528
chr1	6309537	6309552
chr1	6309841	6309859
chr1	6309880	6309895
chr1	6320148	6320216
chr1	6320252	6320364
chr1	6320381	6320402
chr1	6320527	6320537
chr1	6320572	6320602
chr1	6321327	6321338
chr1	6321372	6321377
chr1	6336480	6336513
chr1	6336683	6336742
chr1	6347684	6347730
chr1	6390529	6390564
chr1	6410579	6410608
chr1	6410700	6410726
chr1	6414400	6414428
chr1	6414537	6414725
chr1	6423256	6423307
chr1	6423313	6423350
chr1	6425396	6425624
chr1	6452927	6452950
chr1	6452954	6452966
chr1	6452978	6453028
chr1	6453610	6453887
chr1	6453987	6454003
chr1	6454053	6454230
chr1	6464912	6464938
chr1	6479724	6479730
chr1	6479765	6479789
chr1	6479847	6479866
chr1	6479886	6479906
chr1	6479928	6480166
chr1	6480287	6480340
chr1	6480445	6480475
chr1	6480493	6480515
chr1	6480821	6480835
chr1	6483530	6483658
chr1	6483709	6483869
chr1	6484864	6484890
chr1	6484917	6484931
chr1	6485006	6485043
chr1	6485103	6485140
chr1	6485142	6485149
chr1	6510312	6510418
chr1	6514335	6514348
chr1	6514358	6514383
chr1	6514426	6514458
chr1	6514485	6514621
chr1	6514669	6514741
chr1	6514803	6514854
chr1	6514884	6514902
chr1	6514914	6515002
chr1	6515011	6515035
chr1	6515062	6515167
chr1	6515170	6515220
chr1	6515244	6515271
chr1	6515273	6515280
chr1	6515292	6515302
chr1	6515366	6515393
chr1	6515396	6515408
chr1	6515414	6515429
chr1	6515436	6515454
chr1	6515469	6515480
chr1	6515518	6515546
chr1	6515683	6515698
chr1	6515867	6515872
chr1	6531586	6531596
chr1	6532073	6532251
chr1	6532292	6532404
chr1	6545394	6545412
chr1	6545428	6545535
chr1	6545538	6545549
chr1	6546573	6546770
chr1	6550140	6550196
chr1	6550925	6550942
chr1	6551004	6551039
chr1	6557733	6557850
chr1	6557926	6558009
chr1	6562018	6562097
chr1	6614045	6614171
chr1	6614192	6614212
chr1	6614236	6614307
chr1	6614450	6614521
chr1	6614550	6614729
chr1	6614745	6614770
chr1	6639787	6640151
chr1	6640345	6640470
chr1	6640508	6640578
chr1	6642242	6642289
chr1	6657935	6657990
chr1	6661326	6661599
chr1	6661624	6661881
chr1	6661901	6662156
chr1	6662162	6662444
chr1	6662477	6662624
chr1	6662636	6662659
chr1	6662668	6662733
chr1	6662741	6662852
chr1	6662862	6662907
chr1	6662920	6662935
chr1	6663174	6663295
chr1	6663333	6663354
chr1	6663444	6663517
chr1	6663531	6663548
chr1	6663617	6663638
chr1	6663655	6663706
chr1	6673004	6673048
chr1	6673074	6673165
chr1	6673184	6673284
chr1	6673349	6673449
chr1	6673702	6673708
chr1	6673733	6673789
chr1	6673808	6673838
chr1	6673890	6673949
chr1	6674022	6674041
chr1	6674063	6674103
chr1	6674120	6674180
chr1	6675272	6675456
chr1	6685071	6685204
chr1	6685314	6685360
chr1	6685368	6685763
chr1	6685773	6685808
chr1	6698456	6698461
chr1	6698505	6698658
chr1	6725798	6726025
chr1	6730075	6730161
chr1	6761226	6761579
chr1	6761921	6761945
chr1	6761951	6761986
chr1	6762024	6762072
chr1	6762086	6762123
chr1	6784727	6784826
chr1	6824424	6824514
chr1	6844249	6844313
chr1	6844337	6844364
chr1	6844404	6844578
chr1	6844592	6844707
chr1	6844899	6844943
chr1	6844952	6844957
chr1	6844983	6845003
chr1	6845022	6845032
chr1	6845047	6845093
chr1	6845106	6845394
chr1	6846046	6846064
chr1	6846095	6846110
chr1	6846202	6846235
chr1	6846247	6846269
chr1	6886491	6886647
chr1	6890916	6890978
chr1	6930191	6930317
chr1	6958428	6958480
chr1	6982617	6982722
chr1	6985069	6985293
chr1	6988447	6988499
chr1	6994602	6994686
chr1	6995521	6995697
chr1	7020681	7020706
chr1	7036828	7036947
chr1	7130571	7130679
chr1	7150178	7150364
chr1	7210322	7210457
chr1	7361228	7361328
chr1	7416164	7416374
chr1	7427315	7427405
chr1	7431130	7431192
chr1	7442476	7442656
chr1	7515586	7515594
chr1	7515801	7515822
chr1	7524413	7524594
chr1	7586251	7586373
chr1	7612688	7612789
chr1	7634673	7634702
chr1	7634717	7634750
chr1	7646407	7646427
chr1	7660313	7660502
chr1	7705227	7705396
chr1	7707461	7707534
chr1	7727766	7727796
chr1	7740220	7740266
chr1	7740285	7740305
chr1	7740948	7740991
chr1	7741028	7741040
chr1	7741049	7741067
chr1	7764045	7764073
chr1	7764593	7764633
chr1	7764639	7764687
chr1	7765354	7765380
chr1	7765523	7765529
chr1	7765697	7765711
chr1	7815112	7815197
chr1	7831213	7831233
chr1	7831346	7831351
chr1	7831390	7831488
chr1	7831767	7831870
chr1	7843514	7843577
chr1	7844592	7844596
chr1	7903324	7903482
chr1	7946618	7946781
chr1	7982009	7982108
chr1	8002388	8002439
chr1	8002461	8002484
chr1	8002489	8002628
chr1	8002656	8002679
chr1	8013973	8014024
chr1	8014066	8014613
chr1	8014622	8014675
chr1	8021207	8021610
chr1	8021644	8021815
chr1	8021820	8021888
chr1	8021918	8022111
chr1	8022133	8022204
chr1	8064972	8064983
chr1	8065243	8065389
chr1	8068666	8068949
chr1	8081599	8081672
chr1	8085844	8085864
chr1	8085893	8085926
chr1	8085943	8086000
chr1	8086031	8086039
chr1	8086147	8086167
chr1	8086267	8086284
chr1	8086298	8086581
chr1	8086612	8086642
chr1	8086663	8086671
chr1	8086775	8086792
chr1	8087566	8087627
chr1	8123341	8123397
chr1	8137398	8137426
chr1	8138618	8138748
chr1	8155248	8155331
chr1	8156504	8156522
chr1	8177779	8177795
chr1	8181241	8181264
chr1	8213158	8213385
chr1	8213527	8213544
chr1	8219250	8219400
chr1	8229991	8230042
chr1	8234266	8234357
chr1	8242309	8242402
chr1	8242478	8242525
chr1	8250604	8250656
chr1	8277212	8277236
chr1	8277266	8277275
chr1	8277284	8277304
chr1	8277354	8277397
chr1	8277508	8277536
chr1	8307305	8307410
chr1	8353320	8353375
chr1	8372081	8372259
chr1	8378026	8378059
chr1	8378072	8378078
chr1	8378118	8378253
chr1	8378262	8378271
chr1	8400056	8400142
chr1	8403630	8403778
chr1	8403826	8403836
chr1	8431104	8431289
chr1	8431622	8431746
chr1	8432717	8432859
chr1	8433676	8433789
chr1	8444967	8445085
chr1	8463020	8463102
chr1	8469253	8469431
chr1	8482836	8482997
chr1	8483281	8483443
chr1	8483673	8483740
chr1	8483926	8483936
chr1	8483953	8483964
chr1	8484026	8484083
chr1	8484096	8484177
chr1	8484188	8484215
chr1	8484251	8484309
chr1	8487907	8487957
chr1	8488319	8488332
chr1	8499089	8499184
chr1	8626871	8626917
chr1	8658210	8658272
chr1	8664246	8664310
chr1	8689961	8690054
chr1	8716992	8717086
chr1	8718631	8718675
chr1	8741156	8741211
chr1	8747162	8747292
chr1	8762984	8763019
chr1	8763089	8763116
chr1	8763381	8763635
chr1	8877012	8877122
chr1	8877198	8877334
chr1	8877350	8877363
chr1	8877389	8877434
chr1	8877650	8877762
chr1	8877945	8878045
chr1	8878085	8878108
chr1	8878110	8878140
chr1	8878151	8878192
chr1	8878224	8878373
chr1	8908116	8908210
chr1	8909136	8909169
chr1	8930654	8930659
chr1	8934684	8934923
chr1	8937896	8937993
chr1	8938045	8938151
chr1	8938193	8938238
chr1	8938345	8938420
chr1	8938433	8938460
chr1	8938467	8938547
chr1	8938599	8938672
chr1	8938691	8938762
chr1	8938783	8938807
chr1	8938814	8938833
chr1	8938840	8938874
chr1	8938895	8939389
chr1	8940447	8940470
chr1	8950087	8950228
chr1	8952260	8952455
chr1	8958938	8958999
chr1	8985231	8985313
chr1	9030438	9030669
chr1	9030958	9030985
chr1	9047006	9047053
chr1	9075924	9075936
chr1	9099836	9099870
chr1	9099919	9099928
chr1	9124395	9124450
chr1	9127165	9127193
chr1	9176671	9176756
chr1	9193247	9193334
chr1	9211849	9211942
chr1	9223691	9223766
chr1	9236217	9236266
chr1	9242167	9242183
chr1	9242284	9242339
chr1	9242405	9242433
chr1	9242809	9242872
chr1	9242913	9242971
chr1	9243016	9243119
chr1	9243218	9243251
chr1	9258880	9258894
chr1	9283425	9283474
chr1	9294536	9294605
chr1	9294607	9294672
chr1	9294705	9294735
chr1	9294881	9294933
chr1	9294940	9295091
chr1	9295179	9295251
chr1	9295274	9295375
chr1	9297928	9298012
chr1	9299978	9300099
chr1	9302940	9302951
chr1	9352145	9352166
chr1	9353516	9353623
chr1	9353628	9353953
chr1	9360304	9360407
chr1	9378015	9378058
chr1	9384904	9384925
chr1	9431685	9431855
chr1	9437150	9437201
chr1	9437442	9437515
chr1	9462047	9462133
chr1	9488215	9488257
chr1	9488818	9488896
chr1	9488915	9488945
chr1	9488984	9489045
chr1	9489063	9489200
chr1	9512445	9512621
chr1	9551236	9551309
chr1	9555438	9555540
chr1	9555542	9555556
chr1	9555576	9555600
chr1	9563349	9563411
chr1	9567810	9567998
chr1	9574500	9574731
chr1	9595948	9596073
chr1	9598171	9598206
chr1	9599539	9599561
chr1	9599567	9599587
chr1	9599602	9599616
chr1	9599620	9599632
chr1	9599684	9599698
chr1	9599703	9599711
chr1	9599928	9600043
chr1	9600211	9600231
chr1	9608587	9608849
chr1	9610552	9610701
chr1	9648495	9648646
chr1	9648673	9648732
chr1	9649015	9649029
chr1	9649038	9649096
chr1	9649339	9649698
chr1	9687150	9687321
chr1	9687332	9687360
chr1	9704568	9704664
chr1	9711532	9711652
chr1	9711831	9711935
chr1	9711939	9712027
chr1	9712043	9712069
chr1	9712170	9712190
chr1	9712202	9712306
chr1	9712330	9712433
chr1	9712478	9712555
chr1	9712579	9712624
chr1	9712651	9712767
chr1	9747440	9747454
chr1	9747510	9747543
chr1	9748072	9748076
chr1	9749301	9749401
chr1	9749417	9749536
chr1	9749988	9749993
chr1	9750066	9750096
chr1	9750107	9750115
chr1	9750307	9750364
chr1	9764850	9764870
chr1	9764969	9765036
chr1	9788837	9789074
chr1	9807002	9807046
chr1	9840054	9840131
chr1	9847680	9847894
chr1	9860457	9860542
chr1	9864676	9864813
chr1	9881806	9881993
chr1	9882985	9883247
chr1	9883372	9883431
chr1	9883886	9884025
chr1	9884271	9884290
chr1	9884316	9884340
chr1	9884348	9884352
chr1	9910458	9910589
chr1	9910785	9910799
chr1	9923798	9923979
chr1	9927589	9927734
chr1	9934972	9935131
chr1	9938581	9938634
chr1	9960521	9960652
chr1	9969650	9970136
chr1	9970706	9970772
chr1	9970849	9971227
chr1	10003001	10003090
chr1	10003099	10003285
chr1	10003356	10003424
chr1	10003431	10003675
chr1	10003741	10003773
chr1	10003850	10003865
chr1	10010537	10010657
chr1	10037067	10037124
chr1	10046490	10046496
chr1	10057121	10057280
chr1	10057284	10057333
chr1	10057424	10057436
chr1	10058015	10058039
chr1	10092557	10092578
chr1	10092604	10092796
chr1	10092802	10092822
chr1	10092835	10092907
chr1	10092918	10092941
chr1	10092943	10093009
chr1	10093238	10093568
chr1	10093677	10093742
chr1	10093794	10093823
chr1	10126887	10126957
chr1	10165580	10165769
chr1	10169271	10169356
chr1	10208265	10208414
chr1	10208463	10208504
chr1	10237123	10237298
chr1	10270055	10270089
chr1	10270154	10270169
chr1	10270188	10270243
chr1	10270275	10270292
chr1	10270307	10270456
chr1	10270480	10270523
chr1	10270525	10270586
chr1	10270599	10270609
chr1	10270616	10270726
chr1	10271117	10271171
chr1	10271190	10271229
chr1	10271356	10271407
chr1	10271965	10272001
chr1	10276239	10276489
chr1	10292194	10292416
chr1	10367646	10367658
chr1	10403671	10403729
chr1	10458654	10458678
chr1	10458690	10458704
chr1	10458719	10458887
chr1	10458889	10458938
chr1	10459005	10459128
chr1	10459135	10459142
chr1	10459152	10459286
chr1	10459324	10459360
chr1	10459376	10459382
chr1	10459395	10459464
chr1	10459561	10459766
chr1	10459769	10459777
chr1	10459839	10459882
chr1	10467089	10467156
chr1	10490265	10490294
chr1	10490343	10490352
chr1	10490397	10490403
chr1	10490417	10490527
chr1	10490562	10490643
chr1	10490805	10490875
chr1	10490878	10490980
chr1	10491020	10491110
chr1	10498826	10498848
chr1	10532129	10532203
chr1	10532247	10532292
chr1	10532409	10532429
chr1	10532582	10532837
chr1	10534997	10535033
chr1	10535051	10535134
chr1	10535291	10535538
chr1	10535569	10535651
chr1	10554914	10555012
chr1	10560587	10560661
chr1	10579019	10579078
chr1	10583952	10584117
chr1	10588857	10588896
chr1	10590458	10590475
chr1	10590502	10590541
chr1	10598734	10598751
chr1	10608187	10608227
chr1	10615391	10615448
chr1	10619689	10619749
chr1	10639704	10639769
chr1	10688910	10689021
chr1	10695601	10695606
chr1	10696197	10696209
chr1	10696226	10696231
chr1	10698816	10698838
chr1	10698840	10698876
chr1	10699474	10699479
chr1	10723762	10723837
chr1	10723889	10723958
chr1	10726029	10726083
chr1	10730928	10731054
chr1	10735283	10735377
chr1	10735599	10735623
chr1	10745937	10746135
chr1	10753837	10753883
chr1	10753979	10754028
chr1	10754040	10754060
chr1	10754073	10754087
chr1	10754094	10754132
chr1	10754161	10754174
chr1	10754240	10754251
chr1	10754275	10754289
chr1	10754295	10754315
chr1	10755177	10755260
chr1	10764745	10764757
chr1	10785223	10785280
chr1	10786652	10786684
chr1	10788000	10788006
chr1	10806550	10806735
chr1	10816067	10816096
chr1	10816147	10816176
chr1	10819872	10819945
chr1	10822025	10822044
chr1	10838026	10838112
chr1	10853894	10853939
chr1	10853950	10853963
chr1	10853967	10853996
chr1	10854000	10854079
chr1	10854585	10854631
chr1	10854634	10854716
chr1	10854892	10854917
chr1	10854927	10854953
chr1	10854957	10854983
chr1	10854995	10855076
chr1	10855115	10855212
chr1	10855225	10855265
chr1	10855652	10855859
chr1	10856353	10856373
chr1	10856409	10856441
chr1	10856526	10856593
chr1	10856596	10856761
chr1	10875841	10876009
chr1	10878730	10878863
chr1	10896057	10896115
chr1	10927109	10927130
chr1	10927371	10927472
chr1	10948605	10948647
chr1	11002135	11002151
chr1	11002178	11002244
chr1	11002249	11002311
chr1	11004550	11004580
chr1	11004632	11004699
chr1	11021216	11021340
chr1	11021345	11021357
chr1	11025119	11025243
chr1	11056020	11056139
chr1	11071699	11071825
chr1	11071948	11071964
chr1	11072244	11072324
chr1	11072360	11072427
chr1	11072454	11072474
chr1	11072598	11073243
chr1	11097714	11097772
chr1	11097826	11097989
chr1	11119370	11119405
chr1	11119452	11119493
chr1	11119542	11119667
chr1	11119751	11119869
chr1	11120414	11120672
chr1	11120714	11120837
chr1	11159258	11159485
chr1	11159500	11160092
chr1	11322147	11322480
chr1	11322501	11322511
chr1	11322530	11322808
chr1	11322851	11323034
chr1	11332921	11333020
chr1	11333263	11333320
chr1	11333395	11333453
chr1	11333483	11333534
chr1	11333545	11333734
chr1	11333815	11333878
chr1	11342096	11342344
chr1	11351744	11351767
chr1	11395739	11395818
chr1	11467588	11467738
chr1	11538683	11538798
chr1	11538881	11539027
chr1	11539042	11539357
chr1	11539360	11539425
chr1	11539515	11539538
chr1	11539541	11539558
chr1	11539574	11539598
chr1	11539743	11539825
chr1	11610891	11610923
chr1	11611027	11611059
chr1	11612779	11612876
chr1	11623676	11623802
chr1	11646333	11646517
chr1	11663706	11663715
chr1	11708291	11708376
chr1	11710683	11710724
chr1	11710732	11710743
chr1	11714433	11714445
chr1	11714447	11714532
chr1	11714596	11714810
chr1	11724113	11724315
chr1	11724681	11724749
chr1	11740834	11740871
chr1	11740885	11740898
chr1	11740943	11741032
chr1	11741114	11741124
chr1	11741141	11741201
chr1	11741455	11741482
chr1	11741514	11741811
chr1	11743312	11743351
chr1	11750801	11750856
chr1	11750915	11750945
chr1	11751072	11751134
chr1	11751352	11751383
chr1	11751385	11751414
chr1	11751445	11751522
chr1	11751550	11751641
chr1	11751924	11751941
chr1	11751950	11751971
chr1	11752103	11752108
chr1	11779570	11779605
chr1	11786401	11786449
chr1	11796037	11796122
chr1	11796228	11796633
chr1	11796664	11796820
chr1	11800886	11800989
chr1	11822193	11822214
chr1	11822265	11822275
chr1	11845374	11845417
chr1	11850951	11850980
chr1	11862092	11862281
chr1	11863595	11863747
chr1	11865516	11865733
chr1	11865747	11865869
chr1	11865931	11866464
chr1	11866528	11866564
chr1	11954147	11954287
chr1	11967905	11967926
chr1	11968275	11968860
chr1	11968917	11969082
chr1	11969123	11969364
chr1	11969656	11969823
chr1	11969927	11969990
chr1	11985442	11985545
chr1	11985618	11985836
chr1	11985840	11985904
chr1	11986632	11986733
chr1	11986841	11986847
chr1	11994986	11995101
chr1	12039998	12040183
chr1	12040207	12040303
chr1	12040383	12040446
chr1	12040468	12040522
chr1	12040528	12040774
chr1	12042315	12042342
chr1	12045813	12045930
chr1	12065961	12066068
chr1	12074945	12075033
chr1	12079209	12079422
chr1	12079448	12079606
chr1	12079621	12079817
chr1	12079841	12080039
chr1	12111877	12112038
chr1	12123521	12123555
chr1	12123568	12123581
chr1	12123590	12123640
chr1	12123658	12123672
chr1	12193154	12193185
chr1	12193306	12193337
chr1	12203871	12203904
chr1	12208814	12208860
chr1	12221986	12222103
chr1	12226892	12227064
chr1	12227236	12227247
chr1	12227306	12227329
chr1	12227369	12227382
chr1	12237884	12238024
chr1	12270710	12270774
chr1	12270862	12270886
chr1	12276145	12276321
chr1	12290047	12290052
chr1	12290059	12290082
chr1	12290379	12290482
chr1	12290506	12290575
chr1	12290995	12291087
chr1	12291092	12291144
chr1	12291302	12291392
chr1	12402373	12402505
chr1	12405446	12405527
chr1	12416043	12416053
chr1	12436939	12437135
chr1	12467445	12467631
chr1	12475172	12475211
chr1	12493541	12493604
chr1	12493683	12493762
chr1	12494279	12494476
chr1	12510544	12510632
chr1	12513557	12513584
chr1	12533193	12533337
chr1	12533416	12533476
chr1	12538070	12538349
chr1	12538486	12538540
chr1	12538677	12538748
chr1	12546805	12546835
chr1	12579103	12579141
chr1	12600359	12600407
chr1	12600495	12600547
chr1	12610103	12610140
chr1	12611421	12611453
chr1	12655266	12655289
chr1	12655960	12655974
chr1	12656052	12656082
chr1	12656131	12656169
chr1	12677012	12677166
chr1	12677190	12677329
chr1	12677443	12677511
chr1	12677592	12677752
chr1	12677935	12678061
chr1	12678401	12678445
chr1	12678453	12678509
chr1	12678522	12678568
chr1	12678640	12678741
chr1	12679101	12679254
chr1	12679294	12679307
chr1	12679323	12679381
chr1	12679898	12679950
chr1	12680006	12680068
chr1	12693047	12693143
chr1	12719134	12719188
chr1	12970413	12970610
chr1	13728922	13728928
chr1	13839629	13839706
chr1	13839779	13839791
chr1	13839806	13839815
chr1	13839879	13839895
chr1	13840355	13840420
chr1	13840463	13840468
chr1	13840490	13840547
chr1	13840570	13840598
chr1	13910626	13910666
chr1	13910861	13910884
chr1	13943712	13943936
chr1	13992402	13992475
chr1	14016475	14016634
chr1	14026542	14026554
chr1	14026583	14026839
chr1	14026985	14027092
chr1	14027097	14027108
chr1	14027136	14027174
chr1	14029477	14029507
chr1	14057520	14057605
chr1	14075320	14075361
chr1	14075394	14075431
chr1	14075552	14075562
chr1	14075625	14075652
chr1	14075681	14075720
chr1	14075724	14075788
chr1	14076083	14076132
chr1	14076172	14076278
chr1	14076355	14076623
chr1	14087426	14087579
chr1	14095867	14095980
chr1	14108829	14108878
chr1	14121692	14121748
chr1	14126231	14126398
chr1	14195461	14195522
chr1	14219220	14219311
chr1	14219419	14219447
chr1	14219452	14219499
chr1	14219507	14219514
chr1	14219521	14219530
chr1	14219564	14219583
chr1	14219586	14219639
chr1	14219679	14219708
chr1	14219819	14219865
chr1	14292531	14292571
chr1	14342717	14342858
chr1	14508535	14508638
chr1	14585886	14585924
chr1	14625945	14626080
chr1	14779511	14779543
chr1	14799849	14799889
chr1	14925002	14925028
chr1	14925064	14925079
chr1	14925134	14925173
chr1	14925204	14925211
chr1	14925344	14925367
chr1	14925372	14925384
chr1	14925389	14925413
chr1	14925469	14925518
chr1	14925528	14925734
chr1	14925743	14925938
chr1	14925947	14925971
chr1	14926313	14926432
chr1	14927606	14927794
chr1	14933845	14934039
chr1	14955053	14955201
chr1	14959965	14960109
chr1	15069382	15069494
chr1	15088432	15088599
chr1	15118365	15118454
chr1	15241977	15242128
chr1	15250438	15250453
chr1	15251240	15251268
chr1	15251301	15251331
chr1	15251349	15251514
chr1	15251543	15251659
chr1	15256053	15256126
chr1	15256250	15256270
chr1	15272290	15272330
chr1	15289788	15290023
chr1	15298239	15298269
chr1	15298451	15298493
chr1	15316011	15316224
chr1	15321032	15321177
chr1	15325581	15325613
chr1	15345000	15345234
chr1	15383950	15384185
chr1	15438777	15438935
chr1	15478970	15479072
chr1	15479189	15479275
chr1	15479294	15479318
chr1	15479332	15479598
chr1	15479631	15479668
chr1	15479782	15479811
chr1	15480537	15480590
chr1	15480597	15480615
chr1	15480626	15480637
chr1	15480643	15480747
chr1	15480852	15480877
chr1	15481000	15481035
chr1	15527412	15527451
chr1	15541208	15541262
chr1	15547868	15547961
chr1	15573646	15573666
chr1	15573668	15573707
chr1	15573717	15573754
chr1	15575591	15575747
chr1	15599131	15599192
chr1	15637992	15638064
chr1	15655123	15655174
chr1	15655746	15655773
chr1	15664276	15664337
chr1	15672506	15672609
chr1	15683468	15683557
chr1	15692736	15692766
chr1	15697397	15697462
chr1	15733771	15733983
chr1	15735948	15735984
chr1	15736050	15736063
chr1	15736616	15736718
chr1	15736788	15736810
chr1	15736846	15736858
chr1	15736874	15736938
chr1	15736956	15736962
chr1	15739529	15739596
chr1	15743670	15743691
chr1	15750592	15750643
chr1	15753590	15753623
chr1	15753637	15753695
chr1	15819214	15819267
chr1	15850749	15850875
chr1	15851156	15851170
chr1	15851194	15851341
chr1	15851358	15851381
chr1	15853004	15853187
chr1	15853284	15853310
chr1	15853401	15853429
chr1	15853451	15853473
chr1	15853475	15853483
chr1	15853491	15853535
chr1	15853583	15853661
chr1	15853815	15853900
chr1	15868664	15868754
chr1	15885815	15885930
chr1	15898570	15898625
chr1	15911166	15911192
chr1	15911395	15911430
chr1	15911440	15911495
chr1	15911501	15911539
chr1	15928841	15929004
chr1	15929921	15930022
chr1	15930057	15930152
chr1	15930185	15930232
chr1	15930234	15930322
chr1	15943651	15943713
chr1	15944128	15944349
chr1	15944435	15944580
chr1	15944630	15944825
chr1	15948547	15948606
chr1	15981983	15982139
chr1	16010475	16010645
chr1	16011077	16011102
chr1	16011118	16011155
chr1	16011164	16011177
chr1	16011185	16011465
chr1	16011476	16011500
chr1	16023593	16023686
chr1	16044874	16044937
chr1	16062728	16062736
chr1	16083124	16083137
chr1	16085514	16085568
chr1	16085585	16085596
chr1	16085608	16085774
chr1	16099628	16099677
chr1	16118683	16118756
chr1	16118800	16118814
chr1	16121954	16122124
chr1	16135346	16135362
chr1	16154080	16154134
chr1	16157387	16157399
chr1	16157493	16157531
chr1	16158834	16158898
chr1	16159932	16159949
chr1	16160867	16160950
chr1	16161051	16161105
chr1	16161109	16161188
chr1	16161263	16161338
chr1	16161342	16161480
chr1	16161594	16161633
chr1	16161664	16161732
chr1	16161744	16162110
chr1	16162142	16162208
chr1	16162488	16162566
chr1	16162576	16162730
chr1	16173663	16173693
chr1	16173720	16173924
chr1	16173942	16173978
chr1	16173988	16174016
chr1	16174027	16174069
chr1	16174072	16174186
chr1	16174705	16175026
chr1	16175033	16175394
chr1	16175431	16175535
chr1	16175558	16175594
chr1	16175635	16176036
chr1	16176091	16176232
chr1	16176257	16176391
chr1	16176404	16176776
chr1	16212824	16212921
chr1	16212996	16213031
chr1	16266064	16266169
chr1	16275778	16275838
chr1	16276429	16276513
chr1	16279404	16279517
chr1	16292926	16292942
chr1	16302073	16302117
chr1	16302488	16302664
chr1	16335561	16335696
chr1	16339398	16339413
chr1	16344517	16344570
chr1	16344694	16344801
chr1	16353179	16353228
chr1	16382626	16382729
chr1	16399673	16399724
chr1	16429084	16429311
chr1	16465572	16465686
chr1	16469960	16470022
chr1	16470226	16470323
chr1	16471634	16471667
chr1	16471731	16471759
chr1	16471782	16471948
chr1	16472601	16472736
chr1	16473034	16473089
chr1	16479444	16479454
chr1	16479458	16479498
chr1	16481579	16481684
chr1	16481714	16481749
chr1	16481793	16481839
chr1	16481887	16481936
chr1	16481953	16481991
chr1	16482048	16482082
chr1	16482091	16482096
chr1	16482128	16482154
chr1	16482189	16482198
chr1	16482209	16482231
chr1	16482471	16482491
chr1	16482605	16482619
chr1	16494347	16494385
chr1	16494410	16494431
chr1	16494457	16494470
chr1	16494482	16494498
chr1	16499702	16499744
chr1	16502525	16502614
chr1	16504885	16505098
chr1	16508472	16508564
chr1	16514395	16514476
chr1	16532994	16532999
chr1	16533375	16533391
chr1	16533702	16533731
chr1	16542764	16542787
chr1	16542914	16542980
chr1	16543058	16543073
chr1	16543698	16543703
chr1	16555041	16555087
chr1	16563210	16563315
chr1	16563777	16563790
chr1	16670552	16670594
chr1	16678420	16678483
chr1	16678574	16678709
chr1	16678727	16679006
chr1	16679008	16679224
chr1	16687410	16687459
chr1	16690116	16690177
chr1	16691286	16691543
chr1	16693507	16693532
chr1	16693642	16693711
chr1	16693741	16693974
chr1	16694102	16694174
chr1	16694179	16694213
chr1	16694232	16694268
chr1	16694437	16694565
chr1	16694727	16694794
chr1	16694838	16694919
chr1	16694976	16695028
chr1	16738389	16738569
chr1	16765970	16766002
chr1	16766945	16767360
chr1	16767396	16767452
chr1	16767493	16767552
chr1	16767555	16767840
chr1	16796812	16796874
chr1	16825419	16825463
chr1	16825471	16825478
chr1	16825499	16825554
chr1	16825965	16826039
chr1	16827708	16827765
chr1	16840360	16840626
chr1	16840628	16840663
chr1	16840815	16840848
chr1	16840933	16840966
chr1	16861717	16861748
chr1	16895567	16895637
chr1	16939856	16939888
chr1	16939956	16939972
chr1	16939982	16939997
chr1	16974325	16974369
chr1	16974465	16974492
chr1	17012589	17012640
chr1	17018896	17018928
chr1	17019182	17019189
chr1	17019384	17019400
chr1	17019748	17019773
chr1	17019793	17019809
chr1	17019874	17019889
chr1	17019916	17019952
chr1	17019975	17020018
chr1	17020027	17020042
chr1	17020057	17020068
chr1	17020070	17020139
chr1	17020151	17020181
chr1	17020190	17020206
chr1	17020217	17020250
chr1	17020285	17020341
chr1	17020450	17020500
chr1	17020607	17020639
chr1	17020680	17020746
chr1	17023063	17023084
chr1	17066508	17066542
chr1	17067156	17067225
chr1	17085814	17085828
chr1	17085945	17086001
chr1	17086018	17086033
chr1	17086175	17086213
chr1	17092527	17092562
chr1	17195764	17195923
chr1	17200011	17200027
chr1	17215953	17215969
chr1	17216076	17216092
chr1	17216194	17216200
chr1	17221972	17222006
chr1	17222238	17222270
chr1	17222287	17222351
chr1	17222620	17222668
chr1	17222714	17222891
chr1	17230536	17230552
chr1	17230575	17230740
chr1	17230746	17230784
chr1	17231324	17231377
chr1	17231455	17231502
chr1	17231561	17231638
chr1	17231642	17231792
chr1	17240806	17240851
chr1	17240864	17240895
chr1	17240910	17240928
chr1	17240949	17240954
chr1	17278348	17278408
chr1	17287290	17287312
chr1	17287638	17287669
chr1	17306602	17306626
chr1	17307018	17307030
chr1	17307043	17307096
chr1	17307099	17307167
chr1	17307176	17307193
chr1	17337915	17337963
chr1	17338024	17338075
chr1	17338178	17338243
chr1	17338252	17338276
chr1	17338405	17338611
chr1	17358081	17358203
chr1	17380370	17380472
chr1	17380479	17380548
chr1	17380561	17380572
chr1	17380575	17380622
chr1	17380626	17380652
chr1	17380679	17380846
chr1	17380901	17380933
chr1	17416975	17417188
chr1	17426562	17426624
chr1	17432179	17432370
chr1	17435106	17435122
chr1	17440853	17441032
chr1	17445500	17445605
chr1	17445676	17445716
chr1	17445736	17445758
chr1	17445832	17445847
chr1	17445856	17445872
chr1	17445990	17446000
chr1	17446014	17446043
chr1	17446051	17446067
chr1	17452237	17452484
chr1	17475914	17475927
chr1	17516534	17516678
chr1	17581903	17582000
chr1	17609446	17609651
chr1	17738743	17738876
chr1	17763960	17763985
chr1	17764072	17764123
chr1	17764751	17764767
chr1	17764803	17764807
chr1	17764820	17764850
chr1	17764865	17764897
chr1	17765015	17765053
chr1	17765067	17765083
chr1	17765098	17765149
chr1	17765178	17765199
chr1	17765640	17765685
chr1	17766374	17766538
chr1	17828955	17828986
chr1	17840331	17840422
chr1	17865972	17865987
chr1	17866384	17866488
chr1	18064695	18064939
chr1	18103609	18103772
chr1	18107309	18107563
chr1	18245213	18245336
chr1	18252248	18252252
chr1	18311193	18311199
chr1	18356547	18356613
chr1	18382557	18382626
chr1	18427157	18427247
chr1	18434378	18434409
chr1	18434414	18434427
chr1	18434443	18434469
chr1	18434488	18434498
chr1	18434527	18434575
chr1	18434760	18434778
chr1	18434787	18434852
chr1	18434866	18434970
chr1	18436289	18436415
chr1	18436507	18436596
chr1	18436640	18436660
chr1	18436869	18436938
chr1	18436962	18437003
chr1	18437088	18437126
chr1	18442907	18443103
chr1	18455794	18455979
chr1	18477448	18477580
chr1	18478808	18479046
chr1	18526632	18526794
chr1	18556871	18557036
chr1	18621479	18621557
chr1	18750453	18750725
chr1	18807850	18807866
chr1	18814188	18814294
chr1	18860409	18860565
chr1	18869017	18869063
chr1	18884223	18884266
chr1	18924036	18924117
chr1	18957474	18957522
chr1	18957668	18957679
chr1	18957706	18957740
chr1	18957742	18957770
chr1	18957780	18957805
chr1	18958000	18958024
chr1	18958055	18958077
[truncated: 145,888 more rows]
