# Supplementary material for: Diagnosis of early-stage non-small cell lung cancer using DNA methylation in tissue and plasma
Source: Genes Dis. 2025 Jan 28;12(6):101548. doi: 10.1016/j.gendis.2025.101548 (PMC12361987; doi:10.1016/j.gendis.2025.101548)
Supplement: Multimedia component 5 [file mmc5.xlsx]

## Sheet: tissue_dmr_all
Chrom.	Start	End	avg_collapse.x	avg_collapse.y	mean_diff	pvalue	FDR
chr14	60097372	60097401	0.1020062,0.0620106,0.0531114,0.1046848,0.1497736,0.060163,0.0661866,0.0571038,0.0552922,0.0655964,0.0718266,0.1417744,0.0539712,0.0410202,0.0522468,0.0452176,0.0641896,0.0552656,0.0552586,0.061337,0.0589908,0.1186188,0.0915394,0.0639688,0.0611346,0.0496764,0.0726712,0.0670648,0.0604984	0.2033814,0.6244246,0.4394716,0.1477838,0.110615,0.0640124,0.4324354,0.1214638,0.3845612,0.0620988,0.0808112,0.2731868,0.1248062,0.1060776,0.2641768,0.0744436,0.113027,0.0835662,0.1403554,0.0816148,0.0640926,0.1006148,0.1914918,0.3110044,0.2217924,0.1058754,0.160345,0.1049618,0.098069,0.3362262,0.1282496,0.2116622,0.0885704,0.2001414,0.302898,0.1530188,0.1812904,0.089901,0.1991802,0.06454	-0.110046	2.02003e-08	4.72855e-05
chr2	182322394	182322414	0.013889,0.02257475,0.026926,0.02047775,0.035217,0.016836,0.01924625,0.01015425,0.046606,0.02302075,0.022607,0.0332925,0.0322355,0.02442675,0.01895525,0.01719575,0.0263903333333333,0.0153276666666667,0.009804,0.02607175,0.021257,0.027837,0.0395206666666667,0.035849,0.032905,0.06056275,0.0235245,0.0049405,0.02881325,0.01207825	0.14462175,0.23616225,0.34242275,0.02216175,0.03470625,0.0240655,0.0973625,0.0852635,0.270745,0.27548925,0.17794775,0.13097225,0.02915675,0.17048575,0.00921825,0.05992075,0.02505125,0.077142,0.21395175,0.0767105,0.1229185,0.2182115,0.1171735,0.049414,0.217149666666667,0.0593955,0.06222,0.2023375,0.0876235,0.15964225,0.11702625,0.10428075,0.170465,0.199557,0.15584425,0.0367375,0.03093025,0.047473	-0.0977317	7.72985e-09	4.72855e-05
chr20	21081750	21081845	0.033489,0.036216,0.0898674,0.0336838,0.0390222,0.031885,0.04032,0.0243278,0.0382988,0.0531552,0.0370182,0.052155,0.0309084,0.043287,0.0263358,0.0313244,0.0285864,0.0198124,0.0355334,0.0258484,0.0288888,0.0311318,0.0423042,0.0266452,0.0320172,0.0730286,0.0202278,0.0278318,0.0343268,0.0339444	0.1121126,0.0249122,0.0508094,0.0602002,0.055209,0.037252,0.2014024,0.0454148,0.3598884,0.038621,0.2371512,0.1656958,0.1341014,0.0892778,0.173459,0.032541,0.0579624,0.0864382,0.1553904,0.0900972,0.1287662,0.115619,0.1228668,0.1348704,0.0718822,0.086833,0.1314144,0.056711,0.1037286,0.2708666,0.0486074,0.042084,0.1965888,0.027672,0.2758364,0.1858662,0.1641236,0.0747914,0.0459102,0.0510516	-0.0768866	1.6697e-08	4.72855e-05
chr5	157098632	157098678	0.0534135,0.0198166666666667,0.05673175,0.054167,0.0951935,0.063501,0.06215675,0.02485,0.0236515,0.085156,0.05874825,0.08366275,0.024616,0.04541275,0.0308825,0.0671525,0.032197,0.015599,0.014034,0.010949,0.0395415,0.0530395,0.047782,0.0728465,0.06625,0.0185185,0.038955,0.05550775,0.035851	0.2707845,0.0805405,0.38359425,0.11319075,0.114781,0.08569675,0.2932765,0.274368,0.2252645,0.493032,0.20097875,0.221951,0.06795125,0.3047095,0.018231,0.107467,0.1372865,0.0917026666666667,0.05484125,0.124402,0.10875825,0.11931875,0.036678,0.07554525,0.08972325,0.175975,0.0621615,0.05016725,0.148106,0.1315055,0.22087525,0.0973685,0.035943,0.138204,0.213974,0.0600805,0.096749,0.09366075,0.11430275	-0.100446	2.58023e-08	4.72855e-05
chr5	158527859	158527875	0.1119045,0.0693685,0.095795,0.039346,0.113739,0.066222,0.076775,0.0939435,0.078769,0.082688,0.1034405,0.1049115,0.0812165,0.0880005,0.044655,0.058654,0.104222,0.085517,0.0428465,0.1037895,0.0664335,0.090074,0.1212585,0.183155,0.0819185,0.0478645,0.0505605,0.081167,0.0950355,0.0980175	0.329757,0.357338,0.529885,0.2048895,0.1780425,0.0978285,0.4511435,0.3021025,0.4354165,0.034308,0.4478665,0.2532545,0.2157865,0.117324,0.2625315,0.0818015,0.0931095,0.21837,0.1983135,0.2910645,0.2665835,0.2215025,0.2620205,0.07197,0.206565,0.1304985,0.432801,0.13426,0.163881,0.269182,0.2654915,0.2806155,0.1927685,0.064578,0.3206905,0.4924095,0.2274555,0.104928,0.142852,0.128811	-0.151624	1.78878e-08	4.72855e-05
chr6	150286427	150286456	0.02681275,0.02404775,0.03076175,0.0182545,0.02751,0.018702,0.0165545,0.02166325,0.02800025,0.02209375,0.031208,0.03180625,0.00985375,0.0200835,0.00812875,0.01756175,0.016759,0.01809975,0.01300875,0.01585825,0.0116645,0.0347835,0.02185325,0.03080475,0.01597,0.0446175,0.009986,0.009794,0.0231645,0.019616	0.14072175,0.2287235,0.251071,0.062925,0.02937375,0.0104355,0.1645565,0.03467675,0.19280275,0.00772625,0.20511225,0.12699925,0.0864445,0.02432975,0.1063975,0.01289525,0.01842975,0.0382975,0.077758,0.05330875,0.1304335,0.07695575,0.038406,0.1284975,0.0494585,0.047133,0.08589225,0.03014425,0.0573195,0.12858925,0.0620215,0.112423,0.0368405,0.094634,0.1680785,0.04305375,0.149276,0.0456335,0.073012,0.…	-0.0652181	2.69663e-08	4.72855e-05
chr11	31839568	31839580	0.0288503333333333,0.039062,0.028931,0.0297756666666667,0.0428176666666667,0.016305,0.0327993333333333,0.0303996666666667,0.042437,0.0216876666666667,0.0205133333333333,0.071028,0.015814,0.0210746666666667,0.032668,0.022599,0.0205036666666667,0.014723,0.0301566666666667,0.017226,0.0164553333333333,0.02765,0.0334923333333333,0.0458713333333333,0.0314723333333333,0.0271326666666667,0.01905,0.032495…	0.073297,0.120682,0.0559653333333333,0.060568,0.0364176666666667,0.0277323333333333,0.11636,0.0243513333333333,0.324269333333333,0.026385,0.036438,0.15507,0.0598286666666667,0.0570443333333333,0.159049,0.02895,0.026114,0.070314,0.0456263333333333,0.0441586666666667,0.060714,0.0556653333333333,0.045483,0.0818153333333333,0.0716126666666667,0.036434,0.133180666666667,0.0517876666666667,0.0545416666…	-0.0487438	3.5357e-08	5.31415e-05
chr17	48049044	48049118	0.0819678,0.075861,0.1751598,0.0823274,0.1010936,0.0801386,0.0841992,0.091246,0.0775496,0.118014,0.1696858,0.1071778,0.0752474,0.0829114,0.0707804,0.06125,0.0656108,0.088521,0.088461,0.0743926,0.0772182,0.0762188,0.090908,0.0805152,0.0894392,0.178777,0.0438222,0.081518,0.089438,0.0667972	0.1624844,0.2502638,0.2725314,0.1374178,0.2005548,0.0726944,0.2440078,0.1534074,0.2418178,0.0402306,0.2328662,0.1743136,0.2146088,0.145374,0.22862,0.0780622,0.1172734,0.1050298,0.1452638,0.1825262,0.1846808,0.2041836,0.126062,0.2306952,0.1668216,0.0956896,0.1960492,0.118614,0.0909122,0.2983592,0.1453624,0.1565918,0.1931932,0.1734282,0.239038,0.2224202,0.2138722,0.0987814,0.1454708,0.1146154	-0.0794798	6.03847e-08	6.74061e-05
chr19	3785836	3785909	0.0127518333333333,0.0154515833333333,0.0274811666666667,0.0169430833333333,0.0148508333333333,0.018028,0.0187871666666667,0.0163839166666667,0.011102,0.0198386666666667,0.0204865833333333,0.0221596666666667,0.0121850833333333,0.0165805,0.010923,0.0116788333333333,0.01712925,0.0175394166666667,0.0163980833333333,0.0148801666666667,0.0169201666666667,0.0126530833333333,0.0286868333333333,0.0119931…	0.0146066666666667,0.0412628,0.1138655,0.0354424166666667,0.0281113333333333,0.0105600833333333,0.105944333333333,0.0120634166666667,0.0820555,0.0385067272727273,0.0358570833333333,0.0434291666666667,0.050637,0.0200760833333333,0.07995475,0.0173869166666667,0.0236787272727273,0.018515,0.0555401666666667,0.04694175,0.0335659166666667,0.0467728333333333,0.0403199166666667,0.0329989166666667,0.03692…	-0.0252626	7.8655e-08	6.74061e-05
chr19	30716376	30716409	0.038505,0.046827,0.026319,0.0397465,0.085129,0.0456795,0.0396675,0.042771,0.027348,0.0430045,0.0197185,0.0850735,0.0368045,0.050534,0.0227235,0.0220075,0.0244025,0.033617,0.0697555,0.0450975,0.011207,0.053568,0.0656375,0.0296815,0.0564715,0.03292,0.029365,0.0480085,0.0520715,0.0432495	0.2289165,0.0579695,0.104562,0.165566,0.0329615,0.0423515,0.1894195,0.143061,0.396805,0.040221,0.282168,0.1006315,0.206824,0.0456325,0.079371,0.0487935,0.042823,0.08633,0.212424,0.0922785,0.1189115,0.1295445,0.08974,0.2114705,0.1365665,0.150334,0.091905,0.051575,0.075496,0.3823945,0.066161,0.266814,0.2208505,0.046798,0.215686,0.055041,0.285309,0.047629,0.032951,0.0767245	-0.0915449	7.8655e-08	6.74061e-05
chr20	2780999	2781074	0.0157641666666667,0.0347141666666667,0.0723278888888889,0.01536875,0.0586601428571429,0.0227478,0.0224764285714286,0.0232196666666667,0.03323275,0.035347125,0.0701826363636364,0.052674,0.0125,0.021916,0.0151576666666667,0.0335968888888889,0.041962,0.0252508333333333,0.0237466666666667,0.022956,0.0297901666666667,0.03578,0.0336175,0.0409056666666667,0.031673375,0.0246173333333333,0.0189624,0.0113…	0.177126333333333,0.159049333333333,0.288114222222222,0.0858161666666667,0.0660644,0.0170534,0.247625,0.0323878,0.5542194,0.016601,0.124918,0.15594325,0.1921574,0.1430205,0.24979525,0.027151,0.0544833333333333,0.0366573333333333,0.103489125,0.0548103333333333,0.2287125,0.0813106666666667,0.10984325,0.106065444444444,0.16736,0.056333,0.101448666666667,0.0607478888888889,0.0483121,0.574937714285714…	-0.109571	8.39997e-08	6.74061e-05
chr3	187457476	187457674	0.0287157368421053,0.036565,0.0272862105263158,0.033747,0.0265681052631579,0.0230641052631579,0.0290134210526316,0.0287463684210526,0.0300579473684211,0.0286477368421053,0.0450907894736842,0.0210388947368421,0.0339873333333333,0.0365383684210526,0.0312401111111111,0.0277959473684211,0.0326792631578947,0.0352408947368421,0.0403117222222222,0.0309768421052632,0.0299887777777778,0.0271278947368421,0…	0.0215181052631579,0.0190123157894737,0.0209169473684211,0.0209564210526316,0.0251271578947368,0.0188471578947368,0.0211959473684211,0.0287245789473684,0.0188490526315789,0.0211348947368421,0.0294126842105263,0.0263567368421053,0.0237317894736842,0.0225459473684211,0.0245596842105263,0.0259927894736842,0.0299587368421053,0.0210067368421053,0.0225224736842105,0.0226688947368421,0.0231753157894737,…	0.00928549	6.03847e-08	6.74061e-05
chr7	142494855	142494934	0.0194542222222222,0.0174977777777778,0.020664,0.020028,0.0156362222222222,0.0185356666666667,0.0218727777777778,0.0122274444444444,0.0132621111111111,0.0228936666666667,0.0208917777777778,0.0151125555555556,0.0183065555555556,0.0150693333333333,0.01774,0.0151153333333333,0.020323,0.0164113333333333,0.0249188888888889,0.0155704444444444,0.0186271111111111,0.0170326666666667,0.0344571111111111,0.0…	0.0584794444444444,0.114402,0.217337888888889,0.0239078888888889,0.0183414444444444,0.0186271111111111,0.124390666666667,0.025401,0.122499777777778,0.0117746666666667,0.109889444444444,0.0488786666666667,0.084558,0.0211834444444444,0.125494555555556,0.011821,0.0186606666666667,0.0284286666666667,0.0241374444444444,0.0474522222222222,0.0681995555555556,0.046688,0.0754174444444444,0.253292888888889…	-0.0433162	7.12318e-08	6.74061e-05
chr7	158936693	158936700	0.064114,0.05066,0.060518,0.0493675,0.05507,0.0363265,0.046495,0.045442,0.0569215,0.0384325,0.2260975,0.1474265,0.049735,0.0593875,0.0461625,0.023464,0.0537165,0.050636,0.061937,0.05577,0.0306535,0.0530745,0.0736975,0.054519,0.0648465,0.0587505,0.03576,0.0621105,0.0311875,0.04961	0.1030305,0.4148185,0.240024,0.0871125,0.0850365,0.047259,0.256705,0.2225055,0.231316,0.0298505,0.269231,0.144028,0.117975,0.0953815,0.097534,0.0549755,0.0799535,0.0969505,0.0705175,0.0700505,0.0715215,0.063787,0.1370585,0.2191665,0.08191,0.0706915,0.1076585,0.059583,0.1077945,0.1165555,0.1407865,0.188116,0.108614,0.085451,0.165186,0.1371165,0.209139,0.109641,0.1079555,0.052412	-0.0691303	8.96954e-08	6.74061e-05
chr4	55093972	55094004	0.020776,0.0206445,0.019728,0.014396,0.033735,0.0126245,0.014264,0.018162,0.011549,0.0229435,0.019012,0.030826,0.018513,0.0151095,0.0295505,0.0164265,0.0127035,0.0143045,0.0299365,0.015466,0.0218875,0.0241555,0.048508,0.0226045,0.011414,0.017312,0.0125455,0.0124345,0.016277,0.016319	0.025894,0.033692,0.139228,0.0490635,0.0544535,0.0229835,0.034708,0.0209435,0.044872,0.0408805,0.0212505,0.0571515,0.0795095,0.0200275,0.114951,0.0113545,0.0220295,0.022592,0.0482835,0.035246,0.0496715,0.035347,0.0265105,0.1902655,0.073549,0.026033,0.085832,0.027806,0.0441285,0.155167,0.0866245,0.0367065,0.054673,0.1177555,0.0905305,0.098483,0.029733,0.0241885,0.015458,0.019074	-0.034862	1.09116e-07	6.97465e-05
chr4	172734824	172734842	0.066113,0.0520705,0.049502,0.05191,0.0977205,0.0434545,0.052204,0.0617135,0.0520615,0.042249,0.028126,0.098569,0.040513,0.086591,0.0274925,0.027912,0.013501,0.0416295,0.055366,0.0635355,0.035225,0.0339735,0.058284,0.0657085,0.0749225,0.0388815,0.029633,0.0770475,0.052056,0.049805	0.1658165,0.279897,0.172639,0.0828495,0.0593635,0.0434745,0.159306,0.0741545,0.2746345,0.10454,0.117521,0.1362485,0.123264,0.042897,0.133701,0.078451,0.0733085,0.073261,0.124745,0.0893595,0.1835895,0.1363505,0.1293955,0.1452205,0.084105,0.060916,0.120271,0.064345,0.135878,0.2022695,0.0430725,0.1682025,0.1765865,0.0730905,0.0689165,0.171152,0.0585945,0.117594,0.050817,0.058611	-0.0642012	1.02229e-07	6.97465e-05
chr8	72756398	72756415	0.021329,0.0114335,0.012232,0.018623,0.0326595,0.0068985,0.0126255,0.0129605,0.0285715,0.02135,0.0112185,0.014535,0.024076,0.022472,0.042247,0.0123605,0.0161755,0.0089505,0.010425,0.011571,0.0124245,0.009302,0.0214615,0,0.0158945,0.0182655,0.020169,0.0322055,0.0308855,0.0330515	0.0137505,0.6357465,0.186709,0.272645,0.034204,0.0129605,0.202731,0.024494,0.5467515,0.0230345,0.068603,0.274893,0.0846685,0.0503405,0.3214175,0.021867,0.0145035,0.0286425,0.089797,0.053978,0.167406,0.0335385,0.059451,0.0127555,0.094707,0.0437135,0.133295,0.0277775,0.036031,0.057188,0.029798,0.202422,0.1726245,0.012282,0.2091035,0.163985,0.0205835,0.0567905,0.0280645,0.0307455	-0.0956375	1.12697e-07	6.97465e-05
chr7	87230151	87230233	0.0361407,0.0372182222222222,0.0288735,0.0479586666666667,0.0370394,0.0283207,0.0608028888888889,0.0288318,0.0412727777777778,0.0452874,0.0326784,0.0293128,0.0414162222222222,0.0407513333333333,0.0332294444444444,0.0436264444444444,0.0386125555555556,0.0483073333333333,0.0430076666666667,0.031441,0.0406207777777778,0.0376289,0.0645575555555556,0.0385997777777778,0.0467561,0.0450612,0.032200444444…	0.033936,0.0592129,0.1506454,0.1888928,0.0426708,0.0435533,0.1648039,0.0375604,0.2024522,0.0739819,0.1495867,0.0578867,0.0866194444444444,0.0326661,0.222037,0.0343052222222222,0.0479696,0.0425859,0.1098653,0.0466401,0.1763898,0.1024595,0.0670599,0.1998621,0.118758,0.0550417,0.0950565555555556,0.0468742,0.0714177,0.2111684,0.0531037,0.1510663,0.0646472222222222,0.0430697777777778,0.231225,0.127588…	-0.0572343	1.32579e-07	7.74926e-05
chr3	186490245	186490278	0.0381515,0.048643,0.168395,0.047168,0.048117,0.0766645,0.039196,0.020513,0.080864,0.0396145,0.0185185,0.0265465,0.028665,0.0449875,0.02851,0.0444785,0.041661,0.0264235,0.091474,0.0683215,0.0757245,0.0452265,0.124458,0.028543,0.0377065,0.042993,0.0478605	0.2904065,0.6459485,0.6052305,0.0452035,0.129704,0.080518,0.417599,0.1209275,0.3471725,0.202451,0.268566,0.245016,0.12356,0.2403965,0.152916,0.030186,0.0851275,0.055844,0.1701005,0.146819,0.287741,0.221205,0.1084655,0.378913,0.256561,0.113388,0.0263365,0.074749,0.040587,0.5241975,0.2325775,0.2303885,0.060687,0.3852445,0.0423995,0.261511,0.3839825,0.1403735,0.499994,0.1164245	-0.166794	1.54329e-07	8.54575e-05
chr5	175085225	175085287	0.0336013,0.0373921,0.028636,0.0441343,0.0462976,0.0285065,0.038229,0.0311024,0.0340509,0.0484636,0.0311132,0.0677848,0.0326775,0.0331867,0.0319066666666667,0.0229217,0.0268853,0.0342889,0.046075,0.0325194,0.0348778,0.0292162,0.0475379,0.0269585,0.0345639,0.0457965,0.0378566,0.0592084,0.040974,0.0299018	0.0980326,0.0703141666666667,0.1095136,0.1286668,0.0444309,0.0264358,0.1428257,0.1147319,0.1565048,0.0349885,0.1089465,0.2066777,0.0962949,0.0375164,0.2380577,0.0387815,0.047972375,0.0387064,0.0582215,0.0476307,0.0561411,0.0547233,0.0451908,0.0662863,0.1046972,0.0406398,0.0599236,0.041692,0.0546654,0.1092739,0.0602482,0.0751883,0.0908877,0.0601676,0.1338529,0.2086301,0.0390039,0.0617588,0.0346688…	-0.0446753	1.82922e-07	9.62259e-05
chr10	124910788	124910845	0.0325276666666667,0.0269033333333333,0.042034,0.0330136666666667,0.0431986666666667,0.0298086666666667,0.0406333333333333,0.022438,0.026067,0.0410046666666667,0.029868,0.038664,0.042385,0.0296756666666667,0.018542,0.0287423333333333,0.0351283333333333,0.0229596666666667,0.0377506666666667,0.0306976666666667,0.0476396666666667,0.0350056666666667,0.031355,0.025292,0.0336086666666667,0.078061333333…	0.081302,0.0551876666666667,0.0512696666666667,0.157657,0.0296466666666667,0.0348563333333333,0.038487,0.040742,0.186157,0.0190686666666667,0.0921936666666667,0.0928993333333333,0.0792346666666667,0.0376076666666667,0.142133,0.0224076666666667,0.0467453333333333,0.0401013333333333,0.0594426666666667,0.046253,0.0801526666666667,0.0878863333333333,0.0704303333333333,0.0971046666666667,0.13781733333…	-0.0434942	1.95005e-07	9.76973e-05
chr19	38183192	38183417	0.0479333888888889,0.0292107941176471,0.023953075,0.0405804411764706,0.0599906470588235,0.0262719210526316,0.0491575,0.0298176,0.0310651875,0.0323998974358974,0.0451172162162162,0.0720817142857143,0.0286294545454545,0.0381133823529412,0.0234258529411765,0.0212546944444444,0.0257160882352941,0.0304099705882353,0.03101190625,0.0287597058823529,0.0234969411764706,0.0351259166666667,0.045288636363636…	0.240092925,0.533256515151515,0.3044315,0.141035230769231,0.0817193783783784,0.0274923846153846,0.0913052058823529,0.0558618181818182,0.405207647058824,0.0174734242424242,0.0237880882352941,0.162287675675676,0.0574363823529412,0.104639459459459,0.166162617647059,0.0263598529411765,0.0660404117647059,0.09947415625,0.260832631578947,0.0534457297297297,0.0365480588235294,0.158871085714286,0.03200868…	-0.109297	2.36063e-07	0.000103484
chr20	2781462	2781482	0.0246195,0.0339075,0.0705215,0.0447345,0.0624905,0.032587,0.032893,0.04117,0.0536475,0.0598225,0.0788895,0.041346,0.043019,0.04651,0.035739,0.031637,0.0366495,0.0435565,0.0363975,0.0325035,0.05252,0.054482,0.0442505,0.0539475,0.043619,0.0334645,0.0399915,0.040399,0.040894,0.0349665	0.1312465,0.106954,0.184891,0.0800475,0.0779245,0.043832,0.1701725,0.063887,0.439251,0.0603045,0.0409805,0.1518705,0.1533745,0.045031,0.1229965,0.043991,0.068374,0.047893,0.0594655,0.070589,0.1926115,0.07696,0.1503545,0.1746825,0.053496,0.048091,0.0783425,0.052458,0.049642,0.4302845,0.244498,0.2022965,0.072861,0.0803705,0.3409425,0.049992,0.117084,0.0567355,0.036402,0.029872	-0.0734871	2.21527e-07	0.000103484
chr8	67874122	67874166	0.03464975,0.02756675,0.03068825,0.02943575,0.04966225,0.01292525,0.0205895,0.023578,0.0339285,0.024849,0.03746175,0.03421225,0.021461,0.020553,0.01404275,0.02822175,0.015532,0.02823125,0.02262975,0.01826625,0.02151775,0.0373295,0.0386385,0.0522275,0.02384475,0.047486,0.0082065,0.021988,0.018731,0.0286605	0.06823275,0.07184775,0.060867,0.089347,0.02212875,0.03261375,0.118976,0.0387085,0.17326725,0.03344675,0.03234975,0.23231,0.0970185,0.03134675,0.1823395,0.03757,0.03577425,0.02654125,0.049212,0.0481835,0.03215375,0.0794615,0.0771085,0.14174525,0.12355175,0.02003275,0.04434025,0.0354225,0.0637835,0.2065945,0.02312075,0.11697175,0.12819625,0.0689375,0.27882025,0.04948275,0.0331805,0.0535045,0.03609…	-0.0515564	2.36063e-07	0.000103484
chr2	182322295	182322372	0.0110378333333333,0.0123493333333333,0.013551,0.0182876666666667,0.0103606666666667,0.0104453333333333,0.0130738333333333,0.00912483333333333,0.011638,0.0122275,0.010052,0.00922016666666667,0.0144493333333333,0.009954,0.0127593333333333,0.009483,0.0183015,0.0128373333333333,0.017556,0.0148523333333333,0.0156748333333333,0.00961883333333333,0.0256813333333333,0.0160585,0.0121626666666667,0.009345…	0.0774048333333333,0.045542,0.164783666666667,0.0124363333333333,0.0129745,0.00794833333333333,0.0495518333333333,0.0427823333333333,0.206556166666667,0.00645683333333333,0.0434408333333333,0.206725666666667,0.142177,0.0200833333333333,0.205421666666667,0.00539216666666667,0.0128386666666667,0.0197386666666667,0.0352448333333333,0.022577,0.153801333333333,0.0373003333333333,0.122078,0.2107745,0.0…	-0.0657467	3.0398e-07	0.000127927
chr17	40400759	40400841	0.0505205,0.1070815,0.4395855,0.050198,0.09860025,0.048866,0.125995,0.08825175,0.06378625,0.164012,0.0320615,0.070639,0.019646,0.0360235,0.04255,0.093994,0.04634175,0.05659175,0.077026,0.04278325,0.11771825,0.104938333333333,0.06895225,0.070957,0.190179,0.005747,0.08692775,0.10518675,0.08508675	0.18741725,0.31662425,0.46872175,0.2086895,0.3386315,0.07646625,0.35511925,0.17379625,0.42339825,0.18087325,0.295605,0.08855925,0.2329495,0.10812825,0.01414625,0.28764175,0.1854845,0.1990345,0.2513165,0.1881655,0.2092255,0.339623,0.1491795,0.083338,0.212629,0.241793,0.175637,0.19127475,0.48466425,0.1315965,0.12381625,0.11140875	-0.130523	3.84883e-07	0.000155744
chr1	101702777	101702998	0.02136575,0.0191155714285714,0.0205555,0.0242375,0.02011975,0.017817,0.024880125,0.02131425,0.0212782857142857,0.03578275,0.01553425,0.022444875,0.0202685,0.0291721428571429,0.0341121666666667,0.022597375,0.02011025,0.0259934,0.018208,0.0151098333333333,0.0277982857142857,0.017835125,0.01767925,0.026221,0.02225775,0.03125675,0.0260176,0.016461125,0.02892925,0.023589	0.037032375,0.03189075,0.135187625,0.0635555,0.032649875,0.0319057777777778,0.085791125,0.030229125,0.139608625,0.0370635,0.0284167142857143,0.050529,0.028124875,0.054742875,0.037986,0.0166725,0.0217855714285714,0.04144325,0.03023325,0.027355125,0.075262375,0.0481275,0.0915274444444444,0.017425375,0.018099875,0.041667875,0.0516988571428571,0.0283674444444444,0.0426061111111111,0.111731,0.06476811…	-0.0303549	4.15701e-07	0.000161985
chr1	78512066	78512107	0.0501255,0.027138,0.179705166666667,0.0297693333333333,0.0524915,0.0310636666666667,0.02771,0.0439036666666667,0.0253538333333333,0.0305851666666667,0.0799151666666667,0.0538875,0.0244158333333333,0.0412468333333333,0.0198903333333333,0.032819,0.0226156666666667,0.0172278333333333,0.0411411666666667,0.0390226666666667,0.0247133333333333,0.0530823333333333,0.05325,0.0384866666666667,0.04354716666…	0.0861281666666667,0.0861593333333333,0.0709481666666667,0.100533666666667,0.059416,0.0329128333333333,0.0802895,0.0755548333333333,0.0489866666666667,0.0808898333333333,0.0306566666666667,0.0615223333333333,0.039531,0.106302833333333,0.143987833333333,0.0391556666666667,0.0632406666666667,0.0439966666666667,0.0904233333333333,0.0890293333333333,0.0600741666666667,0.105386833333333,0.107388666666…	-0.0292193	6.02491e-07	0.000198088
chr14	60097405	60097419	0.1199555,0.076044,0.0678605,0.1633525,0.0350875,0.128722,0.070602,0.0837285,0.11548,0.0888465,0.2045455,0.102523,0.096818,0.048643,0.0333335,0.035008,0.082258,0.0466045,0.0494035,0.1115195,0.066615,0.0890775,0.004065,0.071511,0.03895,0.076374,0.102355	0.243706,0.5362045,0.392056,0.207892,0.1165105,0.063431,0.479515,0.239538,0.435,0.134883,0.1066425,0.271131,0.1642995,0.1518235,0.2436275,0.044816,0.080294,0.17029,0.0661365,0.143182,0.122247,0.2407965,0.335628,0.2632955,0.124232,0.0985115,0.110417,0.1628645,0.418493,0.1384275,0.2373495,0.078274,0.303992,0.3370445,0.2608695,0.2833085,0.091059,0.1597165,0.1167955	-0.127772	5.88276e-07	0.000198088
chr19	30716443	30716479	0.0399305,0.010101,0.017692,0.0316455,0.037251,0.0073905,0.012987,0.0362115,0.028969,0.030579,0,0.0425215,0.0301205,0.0557215,0.040847,0.0479955,0.0656105,0.0105265,0.0221805,0.025695,0.0310355,0.024482,0,0.0180495,0.041375,0.0236985	0.1800765,0.041599,0.0328555,0.2208405,0.0311505,0.0336235,0.0978355,0.0351325,0.465399,0.022388,0.2651515,0.1140765,0.323365,0.059921,0.0901815,0.0381675,0.0125,0.0438395,0.198029,0.054805,0.13334,0.047942,0.045089,0.149423,0.1051025,0.065004,0.0526315,0.033137,0.0615955,0.250926,0.082345,0.220497,0.1370715,0.0185185,0.1450245,0.068776,0.2139825,0.044132,0.043967,0.043985	-0.0799081	5.5424e-07	0.000198088
chr20	24451845	24451887	0.03633675,0.02298625,0.02917075,0.0243605,0.0422755,0.0253805,0.034766,0.04062525,0.030852,0.024066,0.02199025,0.078855,0.013328,0.024478,0.0263625,0.0168865,0.03502,0.02845375,0.04920575,0.02759975,0.03096975,0.0424955,0.03177425,0.0447675,0.0419455,0.01572525,0.02414825,0.04208875,0.027129,0.02600425	0.132472,0.49692175,0.08828075,0.09171875,0.03350425,0.01649675,0.0599415,0.0357685,0.34320175,0.0061985,0.09231975,0.0765435,0.15110425,0.0843135,0.13051275,0.04543125,0.0625495,0.033776,0.05814575,0.03531125,0.077677,0.034843,0.044121,0.04472075,0.0657665,0.028191,0.07829575,0.0288485,0.09348775,0.077318,0.1154865,0.1800935,0.0427415,0.15258625,0.1117555,0.05239325,0.130673,0.045716,0.06852225,…	-0.0574123	5.32677e-07	0.000198088
chr7	27135414	27135476	0.0180245,0.0180995,0.0413815,0.01473825,0.024267,0.0176555,0.02227425,0.01658725,0.01935275,0.0143885,0.034264,0.0126525,0.02477225,0.01863675,0.0171195,0.0140255,0.01783575,0.0139905,0.0185285,0.013277,0.01543325,0.0224355,0.024097,0.01936025,0.01587875,0.03354225,0.00826275,0.0119655,0.02627575,0.0195375	0.045259,0.01259925,0.0477355,0.083124,0.03375775,0.01516925,0.0714695,0.0324325,0.23234875,0.01426375,0.10828875,0.088218,0.076221,0.031891,0.16419475,0.0204505,0.024403,0.027372,0.0826185,0.04977075,0.05980275,0.05269175,0.05982425,0.009505,0.0568105,0.03497975,0.1498185,0.03344625,0.042669,0.0980725,0.076916,0.1763755,0.11714275,0.01966175,0.12515175,0.0855085,0.01538425,0.0688445,0.01910375,0…	-0.0452228	5.66548e-07	0.000198088
chr5	128796049	128796056	0.03769675,0.02221875,0.02260775,0.03915075,0.06978325,0.02908475,0.040497,0.0379745,0.025606,0.04906375,0.01631225,0.0546635,0.014571,0.0489835,0.0118895,0.0228755,0.01954025,0.02600875,0.043756,0.0243425,0.0255835,0.03591175,0.0370605,0.05839,0.03202475,0.0263635,0.0168615,0.0368195,0.05206675,0.035516	0.06909025,0.04397875,0.07654425,0.028472,0.05643275,0.03442225,0.1157375,0.063433,0.3030995,0.035507,0.07201875,0.11431925,0.02920675,0.03396425,0.07555125,0.04328475,0.04851225,0.0765695,0.0736175,0.0422875,0.03819575,0.0555625,0.1064175,0.09397325,0.0751235,0.04048725,0.10115,0.04842925,0.0793445,0.16189825,0.06201675,0.19809975,0.142009,0.061925,0.06418825,0.2122515,0.02811425,0.1099195,0.021…	-0.0459492	6.81084e-07	0.000217142
chr1	78512114	78512128	0.018893,0.014256,0.060865,0.014064,0.018342,0.0195873333333333,0.0166226666666667,0.013668,0.013725,0.0141243333333333,0.034907,0.024676,0.0164066666666667,0.0305983333333333,0.015998,0.013082,0.0181423333333333,0.014703,0.0141046666666667,0.012951,0.0166073333333333,0.0225813333333333,0.0248073333333333,0.0258616666666667,0.025184,0.0158203333333333,0.020936,0.0308393333333333,0.015619333333333…	0.05712,0.0708996666666667,0.039625,0.0538113333333333,0.022399,0.0114183333333333,0.0531276666666667,0.0501366666666667,0.0241763333333333,0.0234396666666667,0.014528,0.0285396666666667,0.0160423333333333,0.109279666666667,0.069037,0.0255213333333333,0.0188746666666667,0.0241213333333333,0.0279236666666667,0.059724,0.0297833333333333,0.0430913333333333,0.0389363333333333,0.0401326666666667,0.059…	-0.0202655	9.80689e-07	0.000294795
chr7	142495024	142495269	0.0258132727272727,0.0396409166666667,0.0296802142857143,0.0326342727272727,0.0357795,0.0331305833333333,0.0346798333333333,0.0255610714285714,0.0308584545454545,0.041535,0.0351734285714286,0.0335193846153846,0.04472575,0.0372006666666667,0.0331323636363636,0.0381680833333333,0.0320912727272727,0.0413726363636364,0.0426874444444444,0.03435075,0.0277300909090909,0.0301466923076923,0.0555832,0.0327…	0.0625300769230769,0.0656467272727273,0.235719916666667,0.0498210909090909,0.0352121666666667,0.0224258571428571,0.101849833333333,0.122903454545455,0.155645833333333,0.0484436363636364,0.120864222222222,0.0749163333333333,0.117508545454545,0.0947619285714286,0.1029175,0.0283655833333333,0.0398269090909091,0.0403964,0.09811325,0.0519056363636364,0.0784656363636364,0.0552741666666667,0.05063578571…	-0.0476989	9.80689e-07	0.000294795
chr7	49815465	49815495	0.0425053333333333,0.0213833333333333,0.00691133333333333,0.0317613333333333,0.071461,0.0207183333333333,0.0241206666666667,0.0352853333333333,0.0155983333333333,0.0277816666666667,0.0181046666666667,0.0617236666666667,0.0357273333333333,0.038928,0.0231023333333333,0.017912,0.0206453333333333,0.008674,0.0527473333333333,0.0293656666666667,0.010763,0.032812,0.0243506666666667,0.0206186666666667,0.…	0.177322666666667,0.0334493333333333,0.274884333333333,0.04223,0.0350526666666667,0.015652,0.141808666666667,0.0376153333333333,0.569583666666667,0.015502,0.217894333333333,0.278465,0.191003,0.0264503333333333,0.226990666666667,0.0225676666666667,0.062051,0.050229,0.0516733333333333,0.0727966666666667,0.0335936666666667,0.127698333333333,0.159009333333333,0.0675983333333333,0.045114,0.02152133333…	-0.0981304	1.1062e-06	0.000323288
chr4	55098155	55098171	0.075279,0.072105,0.0735696666666667,0.0611906666666667,0.12036,0.0564376666666667,0.090329,0.091882,0.0738803333333333,0.0617616666666667,0.0698806666666667,0.123481,0.0807426666666667,0.068802,0.0594746666666667,0.058461,0.053577,0.0812703333333333,0.084206,0.0850933333333333,0.0590246666666667,0.0794316666666667,0.091724,0.112165333333333,0.0901146666666667,0.075929,0.0642953333333333,0.087508…	0.15568,0.074431,0.436372666666667,0.277621666666667,0.105179333333333,0.0600126666666667,0.313816333333333,0.086008,0.332925666666667,0.0564066666666667,0.172416666666667,0.250964333333333,0.191357,0.064678,0.305342666666667,0.102707666666667,0.149880666666667,0.120339,0.0831633333333333,0.0769716666666667,0.0797693333333333,0.163031333333333,0.190264666666667,0.158504666666667,0.145297333333333…	-0.0870247	1.17462e-06	0.000334006
chr5	175299901	175299971	0.0188942,0.0144762,0.0388012,0.023857,0.0336158,0.0204628,0.0342874,0.0308002,0.017341,0.049628,0.0303636,0.043273,0.0251752,0.023399,0.013082,0.0437316,0.0269042,0.0157294,0.0196726666666667,0.015909,0.0361334,0.0234022,0.034447,0.0301044,0.0444442,0.0156474,0.0090602,0.026066,0.0390232,0.0265112	0.0655544,0.03125,0.1134636,0.1729346,0.0549724,0.0429306,0.1069506,0.0629904,0.0703922,0.00816233333333333,0.0313784,0.1365922,0.0772294,0.0225698,0.1507928,0.0143738,0.0460162,0.0665624,0.1111348,0.0299454,0.1068548,0.0833746,0.0433482,0.0750126,0.068634,0.0341674,0.1026478,0.0155346,0.0410412,0.0551674,0.0640092,0.0850624,0.10452075,0.0213446,0.1618756,0.1732162,0.1491714,0.0492018,0.0321958,0…	-0.0457415	1.2471e-06	0.000345284
chr20	1783852	1784236	0.0263285806451613,0.0210365357142857,0.0492796756756757,0.0262529259259259,0.0274358064516129,0.0242557837837838,0.0178294848484848,0.0212214210526316,0.0266064583333333,0.0238412972972973,0.0222949473684211,0.0284778571428571,0.0256988709677419,0.0255100333333333,0.0208436666666667,0.0245932647058824,0.0247853076923077,0.0290531935483871,0.0213993181818182,0.02740315625,0.0195571666666667,0.027…	0.0430778857142857,0.0205780833333333,0.0981994117647059,0.0280942424242424,0.0313532058823529,0.0257376153846154,0.1026865625,0.0289087391304348,0.2710397,0.0173907,0.04906072,0.0882922,0.08367592,0.0485578536585366,0.0928740869565217,0.0226189333333333,0.02680175,0.0623436153846154,0.0491116571428571,0.0301428181818182,0.0281470322580645,0.0598791714285714,0.0487394324324324,0.0176316279069767,…	-0.0340682	1.67895e-06	0.00045293
chr16	29086375	29086384	0.0207795,0.0094335,0.0401005,0.0167265,0.0093155,0.0101755,0.006201,0.0184555,0.03035,0.011875,0.175305,0.012714,0.012434,0.008199,0.0063165,0.0187975,0.0139225,0.0184195,0.0129705,0.0068025,0.003503,0.009204,0.017671,0.013704,0.010603,0.0176115,0.0077585,0.0167435,0.013929,0.0229805	0.058667,0.235258,0.0971355,0.049072,0.0141945,0.016101,0.067809,0.015998,0.1573855,0.0238225,0.0929465,0.056639,0.028785,0.0500245,0.060907,0.01235,0.016217,0.02286,0.0135375,0.029731,0.049927,0.033633,0.0273935,0.03464,0.0195065,0.0249375,0.026743,0.0108825,0.012904,0.0368735,0.0365215,0.018774,0.028069,0.0235285,0.0364025,0.023875,0.109472,0.013921,0.0374265,0.037846	-0.0243012	1.7811e-06	0.000457048
chr19	36912578	36912625	0.1507913,0.0690092,0.0798292,0.0738673,0.1481212,0.0657165,0.061737,0.1195818,0.0620479,0.0634002,0.0694568,0.1690272,0.0779207,0.0672365,0.0844969,0.0523683,0.06929,0.0816874,0.1017926,0.0985077,0.0645874,0.1058763,0.1169906,0.114199,0.0987649,0.0645751,0.0457565,0.068503,0.0754386,0.0992279	0.2615686,0.3595641,0.1036666,0.2938085,0.1360338,0.0599134,0.3266714,0.145877777777778,0.3891945,0.0711497777777778,0.0703089,0.251433,0.2143176,0.0793411,0.2184586,0.1501201,0.097919625,0.122716444444444,0.1090212,0.1105973,0.1696833,0.0902739,0.1108389,0.2419889,0.1242112,0.090959,0.1031115,0.0666114,0.1670791,0.4865252,0.1105058,0.1732685,0.1287061,0.1920362,0.2668057,0.299868,0.1535315,0.109…	-0.0910066	1.7811e-06	0.000457048
chr1	108508507	108508519	0.0325613333333333,0.0474886666666667,0.0361716666666667,0.047098,0.0287286666666667,0.0369133333333333,0.0369636666666667,0.0237653333333333,0.043338,0.0248386666666667,0.0364896666666667,0.0228253333333333,0.039438,0.0350263333333333,0.0429573333333333,0.0218523333333333,0.0487973333333333,0.038773,0.055426,0.038962,0.0304003333333333,0.033335,0.0450553333333333,0.056689,0.035508,0.028705,0.031…	0.0428783333333333,0.246451,0.105541666666667,0.155165333333333,0.0401696666666667,0.0391913333333333,0.0884116666666667,0.0544963333333333,0.291093666666667,0.0469113333333333,0.154862333333333,0.0354696666666667,0.113137333333333,0.030447,0.0726116666666667,0.0263596666666667,0.0426796666666667,0.042402,0.0371836666666667,0.0338983333333333,0.134994,0.0750086666666667,0.119908333333333,0.202795…	-0.0599503	2.12464e-06	0.00051933
chr20	47444689	47444827	0.034832,0.0534305,0.0313545,0.0626095714285714,0.0372488333333333,0.0328624,0.0398141,0.0344583636363636,0.0422736666666667,0.044591375,0.053829125,0.0321434285714286,0.067814375,0.038785,0.0672612857142857,0.0265762,0.0481218571428571,0.05310525,0.0547961428571429,0.0584565,0.0633848571428571,0.0546878571428571,0.0831668571428571,0.053893,0.035094,0.037837,0.0323014,0.0351586666666667,0.0590281…	0.229420571428571,0.187234714285714,0.1213605,0.07695375,0.0414600909090909,0.348867166666667,0.114187166666667,0.4396395,0.067966,0.128660571428571,0.0791956666666667,0.02671325,0.1688585,0.035767875,0.0915671666666667,0.1541365,0.247179142857143,0.112637,0.145745285714286,0.122572,0.2174434,0.0158580909090909,0.126221666666667,0.046429,0.130007833333333,0.0402468,0.0820129,0.132681,0.0585544,0.…	-0.0885503	2.1719e-06	0.00051933
chr4	172734886	172734897	0.12288,0.0493496666666667,0.0585936666666667,0.0622676666666667,0.125006,0.0612426666666667,0.100582666666667,0.108521666666667,0.0729323333333333,0.067574,0.154678666666667,0.207302333333333,0.0731376666666667,0.130076333333333,0.0753033333333333,0.0451093333333333,0.0347896666666667,0.0396546666666667,0.106781,0.0960193333333333,0.0489926666666667,0.0966576666666667,0.115548333333333,0.1102073…	0.326363,0.324592333333333,0.200979333333333,0.241993666666667,0.117852,0.0722676666666667,0.286538333333333,0.187087333333333,0.267025333333333,0.0241563333333333,0.281795,0.241020666666667,0.190996,0.0654273333333333,0.209193,0.107955,0.0876976666666667,0.190640333333333,0.152095,0.105276333333333,0.250635,0.172102333333333,0.123011666666667,0.219346333333333,0.132303666666667,0.086891,0.203944…	-0.0953692	2.12464e-06	0.00051933
chr11	133939200	133939231	0.0312336,0.013903,0.0057982,0.0303772,0.0149026,0.0043956,0.0102604,0.0100404,0.0167282,0.0113406,0.0063354,0.021272,0.0186778,0.021632,0.007901,0.0141632,0.018116,0.0130188,0.0318956,0.025108,0.0183382,0.026046,0.0313872,0.0482655,0.0097966,0.0274476,0.007748,0.0173294,0.011859,0.006435	0.1102684,0.5084062,0.0250128,0.0287302,0.0171822,0.0065698,0.0288504,0.0125908,0.4811394,0.0132224,0.1556746,0.0803806,0.116207,0.0069496,0.132665,0.0083836,0.0275888,0.059621,0.0173634,0.0295202,0.0408722,0.0935948,0.0733008,0.1229758,0.0340938,0.074906,0.0460934,0.0467004,0.0519574,0.1495956,0.1058866,0.1739414,0.1309154,0.018005,0.106932,0.123519,0.1194634,0.0271878,0.0227014,0.0304216	-0.0687597	2.53134e-06	0.000554837
chr20	1784369	1784410	0.022411,0.0215064,0.081079,0.0120952,0.0158662,0.010047,0.020285,0.0168326,0.015937,0.0161584,0.0134638,0.012704,0.0313976,0.0261352,0.0155322,0.027257,0.013894,0.0156446,0.0164132,0.015105,0.0147536,0.0278584,0.0460124,0.0202044,0.0258482,0.0145904,0.0134404,0.0122286,0.009746,0.0080012	0.035488,0.0134784,0.1491564,0.0202458,0.0244002,0.014185,0.0803698,0.0408052,0.3375338,0.020231,0.0357172,0.0906068,0.0523374,0.0172742,0.0966222,0.0172756,0.0350664,0.0656062,0.0650216,0.0350854,0.0389982,0.0488124,0.0677404,0.0059064,0.0583216,0.03129,0.0246338,0.0413104,0.0643606,0.2099518,0.0442872,0.1204794,0.020329,0.0413286,0.0146806,0.0327662,0.22031,0.0644516,0.0169632,0.0315014	-0.0407083	2.53134e-06	0.000554837
chr20	21490573	21490640	0.0372846666666667,0.0429303333333333,0.0774076666666667,0.0316806666666667,0.0557113333333333,0.0299956666666667,0.0401713333333333,0.048308,0.0325146666666667,0.0443476666666667,0.0322623333333333,0.0877833333333333,0.0413263333333333,0.0564986666666667,0.029053,0.017193,0.0300453333333333,0.040574,0.0435906666666667,0.0375936666666667,0.0385836666666667,0.0309696666666667,0.0594293333333333,0.…	0.0933783333333333,0.1159,0.143950666666667,0.0937446666666667,0.0382846666666667,0.0259273333333333,0.0700656666666667,0.0468006666666667,0.130393666666667,0.299419333333333,0.117237333333333,0.109837,0.121163,0.027938,0.119377,0.0349363333333333,0.056229,0.043202,0.109029,0.0662503333333333,0.0641426666666667,0.0656133333333333,0.047714,0.176131666666667,0.124457,0.061389,0.0722096666666667,0.0…	-0.0493489	2.53134e-06	0.000554837
chr6	28602880	28602903	0.0547268333333333,0.0323518333333333,0.0261725,0.0384971666666667,0.0644246666666667,0.0428576666666667,0.037249,0.0503411666666667,0.0360053333333333,0.0420538333333333,0.0223651666666667,0.069158,0.0500475,0.0527796666666667,0.0461431666666667,0.025989,0.0376973333333333,0.0415495,0.0471456666666667,0.0436921666666667,0.0320826666666667,0.0595913333333333,0.0493586666666667,0.0613281666666667,…	0.0730996666666667,0.0282301666666667,0.0697476666666667,0.0955691666666667,0.052583,0.0275845,0.210109333333333,0.037815,0.2148525,0.0843455,0.165070833333333,0.179738166666667,0.134400833333333,0.0608656666666667,0.195863833333333,0.0608476666666667,0.0609533333333333,0.040882,0.0671863333333333,0.0743896666666667,0.057176,0.0648801666666667,0.0505063333333333,0.128623833333333,0.06106383333333…	-0.0457672	2.53134e-06	0.000554837
chr11	27744504	27744556	0.025107,0.01922,0.017953,0.013289,0.0311706666666667,0.0170126666666667,0.01874,0.0279603333333333,0.0146393333333333,0.0176873333333333,0.0139903333333333,0.0378486666666667,0.0117193333333333,0.022161,0.009523,0.015149,0.0124743333333333,0.0114526666666667,0.0272253333333333,0.0106333333333333,0.0165406666666667,0.0212096666666667,0.018146,0.0173406666666667,0.0210393333333333,0.01048333333333…	0.0532226666666667,0.192287666666667,0.0146133333333333,0.0714926666666667,0.0207866666666667,0.0139226666666667,0.0492803333333333,0.0163373333333333,0.10754,0.007492,0.066459,0.086603,0.042098,0.021063,0.101359666666667,0.0238636666666667,0.022912,0.018702,0.0377476666666667,0.034379,0.0351763333333333,0.0368106666666667,0.0236153333333333,0.0427573333333333,0.0289743333333333,0.024169,0.04805,…	-0.0259382	3.01221e-06	0.00060945
chr12	14133375	14133560	0.0524671666666667,0.0753733333333333,0.2549895,0.057768,0.0759851666666667,0.0668268333333333,0.0611988333333333,0.0623455,0.0503081666666667,0.0597845,0.154849833333333,0.0809941666666667,0.0469806,0.055972,0.0641002,0.074198,0.0559758,0.0490922,0.0557452,0.040039,0.0531096,0.0493278333333333,0.07148275,0.0976466666666667,0.0525808333333333,0.0410963333333333,0.0374098,0.0613653333333333,0.0612…	0.129829333333333,0.1744265,0.247706833333333,0.084148,0.0881341666666667,0.06565,0.114461833333333,0.0766095,0.233691833333333,0.0359603333333333,0.111872166666667,0.1643075,0.174816166666667,0.0819626666666667,0.0922166666666667,0.0537346666666667,0.0842512,0.0559268333333333,0.067909,0.0883151666666667,0.0854331666666667,0.102755666666667,0.0836456666666667,0.151027333333333,0.080207,0.090996,…	-0.0423041	3.01221e-06	0.00060945
chr14	70654532	70654594	0.0139476923076923,0.0192872941176471,0.0414020555555556,0.0172709333333333,0.0214441764705882,0.0205677058823529,0.0265115333333333,0.0173004117647059,0.025072,0.0154642941176471,0.063879,0.0133280588235294,0.0269032,0.0303854,0.0135049090909091,0.0171391333333333,0.0227986666666667,0.0198639375,0.00982881818181818,0.0186305333333333,0.0174868666666667,0.0253651764705882,0.0269634545454545,0.017…	0.0429508235294118,0.0174939230769231,0.157305470588235,0.0656605333333333,0.0235838823529412,0.0179222,0.239385333333333,0.0409230769230769,0.250404294117647,0.00859592307692308,0.0624766923076923,0.106666588235294,0.0431884285714286,0.0728406470588235,0.0279669090909091,0.0185584615384615,0.0193417692307692,0.02416,0.0256101875,0.0287505,0.0352615,0.0736508235294118,0.0703196470588235,0.0228538…	-0.0388955	3.01221e-06	0.00060945
chr4	172734756	172734816	0.0540736666666667,0.0468385,0.053754,0.0552355,0.0675976666666667,0.0467863333333333,0.0443146666666667,0.0456326666666667,0.048056,0.0646676666666667,0.0381636666666667,0.07879,0.0597005,0.0944746666666667,0.0567935,0.048471,0.0775485,0.0189935,0.060427,0.0688855,0.0128865,0.0590333333333333,0.070592,0.121223,0.0578735,0.039843,0.0357245,0.0584773333333333,0.0589456666666667,0.0503363333333333	0.112242666666667,0.2315925,0.152120333333333,0.153104,0.0596566666666667,0.0168433333333333,0.151148666666667,0.062219,0.131754,0.102019,0.081646,0.121791333333333,0.104305333333333,0.0379066666666667,0.109307333333333,0.0562415,0.0688363333333333,0.0713473333333333,0.116209666666667,0.067476,0.0993843333333333,0.148141666666667,0.0635636666666667,0.0843663333333333,0.0736096666666667,0.06345133…	-0.0408214	2.84292e-06	0.00060945
chr7	155168193	155168240	0.0544055,0.0465855,0.062643,0.0434535,0.061297,0.0387765,0.047315,0.069142,0.040619,0.07012,0.060708,0.053765,0.018951,0.0754465,0.0496215,0.027187,0.0316175,0.0271335,0.0600335,0.029381,0.0226295,0.047876,0.0626565,0.0666215,0.057653,0.0608655,0.02379,0.044252,0.0326625,0.053211	0.0853145,0.100095,0.1020295,0.1241205,0.1184135,0.055485,0.051409,0.082655,0.1460595,0.032676,0.0653945,0.139057,0.107074,0.0451495,0.100468,0.0372775,0.077871,0.049647,0.0945715,0.059573,0.043284,0.0551385,0.1012465,0.151799,0.111347,0.125604,0.204183,0.048031,0.0952395,0.196485,0.0618425,0.129388,0.0612955,0.0613985,0.0960895,0.167592,0.060236,0.081132,0.117391,0.0464495	-0.0442238	3.19113e-06	0.00063347
chr10	124895679	124895696	0.024685,0.025694,0.0311115,0.0326345,0.0737805,0.026974,0.0418495,0.015181,0.031236,0.026728,0.031593,0.0870605,0.0411755,0.025912,0.015,0.022363,0.0354085,0.028728,0.031513,0.0222785,0.0211175,0.042124,0.023431,0.046489,0.0511625,0.034247,0.0311895,0.03285,0.015306,0.0463515	0.0896655,0.0247295,0.1018175,0.1886105,0.0172415,0.0311225,0.141876,0.1134855,0.280993,0.12,0.0379745,0.2761465,0.0883655,0.0382355,0.1441015,0.040202,0.103107,0.0670845,0.0497415,0.0225955,0.048059,0.0478455,0.046699,0.1943035,0.0658545,0.0403215,0.1390385,0.035852,0.0497,0.2748465,0.0228045,0.1511555,0.2880245,0.055095,0.058466,0.151042,0.107491,0.0889555,0.046032,0.0159615	-0.0637769	3.38023e-06	0.000658582
chr7	32801405	32801484	0.282829,0.419332,0.659634,0.5214845,0.364816,0.4756625,0.490254,0.4138745,0.3160525,0.647508,0.7058555,0.441202,0.2652655,0.274931,0.390327,0.5980195,0.1917265,0.2842185,0.3610865,0.22201,0.214191,0.4375975,0.3445005,0.4300045,0.2653335,0.749749,0.2047995,0.4524725,0.447613,0.316294	0.485807,0.577905,0.6668945,0.503314,0.5315285,0.592041,0.6898,0.6234515,0.676931,0.76013,0.760223,0.5230035,0.495755,0.692744,0.5778085,0.3234435,0.463118,0.4847245,0.686823,0.5156745,0.5223605,0.559805,0.479406,0.4514805,0.6106935,0.5835085,0.519528,0.5236815,0.3741335,0.6393055,0.567027,0.4712575,0.5577175,0.5129755,0.711481,0.691721,0.5405415,0.5126825,0.5658325,0.6540085	-0.160719	3.79116e-06	0.000725215
chr6	106442380	106442417	0.0426315,0.012336,0.043592,0.0398525,0.0451175,0.022776,0.035875,0.023985,0.0244095,0.0385855,0.0279745,0.022602,0.0405665,0.017766,0.0445775,0.023558,0.0383685,0.0298245,0.0509,0.031779,0.008135,0.0385655,0.039394,0.0203615,0.026782,0.0716025,0.0539245,0.0188805,0.0322285,0.0434185	0.047974,0.027482,0.097404,0.051337,0.0472845,0.020474,0.092575,0.0599855,0.173564,0.0359435,0.081209,0.2441395,0.1266985,0.129191,0.098038,0.018906,0.0274925,0.0859535,0.093365,0.1142485,0.071633,0.063889,0.06982,0.035368,0.081212,0.053397,0.034806,0.0496,0.0507065,0.241982,0.1235435,0.1240705,0.1005885,0.027226,0.0867265,0.0352895,0.04767,0.0537995,0.029856,0.047271	-0.043864	4.01418e-06	0.000754164
chr6	114177201	114177340	0.02943875,0.03656875,0.04655775,0.02763575,0.038006,0.023477,0.031018,0.02201775,0.0293995,0.0497,0.051966,0.025054,0.038914,0.03840725,0.0231956666666667,0.02840975,0.0369765,0.0204866666666667,0.0348103333333333,0.0260713333333333,0.034726,0.034941,0.0409675,0.0440565,0.0213615,0.04084025,0.02994,0.03869025,0.027724,0.0377065	0.0513425,0.02229475,0.30323575,0.0509065,0.045618,0.0253075,0.12607175,0.03203625,0.02657875,0.01921625,0.08987825,0.13756975,0.113764,0.04197425,0.04859175,0.03244,0.03405075,0.04367425,0.12474225,0.035846,0.07199425,0.109684,0.0601575,0.06988475,0.068596,0.03817375,0.065,0.03951225,0.04478125,0.26818725,0.0854725,0.122426,0.045113,0.0642055,0.2186215,0.0459875,0.07526775,0.0706655,0.03961625,0…	-0.0428128	4.24974e-06	0.000784413
chr12	104852476	104852596	0.007022,0.0145356666666667,0.0120126666666667,0.0259743333333333,0.006972,0.00974866666666667,0.012425,0.0140923333333333,0.0144403333333333,0.013162,0.0116473333333333,0.00481533333333333,0.0153176666666667,0.00894466666666667,0.0120796666666667,0.0304083333333333,0.0204286666666667,0.0199296666666667,0.0206646666666667,0.00892666666666667,0.0362306666666667,0.011342,0.051817,0.007312,0.0165933…	0.015375,0.046025,0.348820666666667,0.0222943333333333,0.0195696666666667,0.0144673333333333,0.294201333333333,0.017092,0.139833,0.191074,0.119954,0.105936666666667,0.026725,0.0460413333333333,0.0101423333333333,0.00950366666666667,0.00871566666666667,0.076149,0.00909266666666667,0.0333503333333333,0.015197,0.174315666666667,0.0167223333333333,0.053538,0.03025,0.0539566666666667,0.126005,0.029889…	-0.0582083	4.49852e-06	0.000816016
chr1	92952296	92952355	0.0344405,0.023214,0.250817,0.035872,0.018236,0.019937,0.019966,0.0168785,0.0190505,0.03185,0.179303,0.0231855,0.0090705,0.0315125,0.00708,0.0211655,0.01217,0.01347,0.0190415,0.022773,0.0105005,0.0194515,0.0325395,0.023303,0.013959,0.042302,0.012802,0.012341,0.0218675,0.0233345	0.0483695,0.020933,0.0182685,0.0329135,0.055527,0.0227795,0.049687,0.0459305,0.118296,0.02099,0.029816,0.068699,0.1273145,0.0265805,0.0448525,0.0237845,0.0276065,0.0559555,0.0363815,0.029592,0.070161,0.0927905,0.1380965,0.0811925,0.0202835,0.093395,0.041833,0.038255,0.0263045,0.302517,0.093566,0.0515455,0.090407,0.0136545,0.2327635,0.038723,0.0513715,0.043162,0.0253855,0.042355	-0.0282532	4.76122e-06	0.000834879
chr13	28364177	28364213	0.03340325,0.02046875,0.0255565,0.0213325,0.02846625,0.01744675,0.01455125,0.016868,0.008477,0.01668925,0.019712,0.06189725,0.014015,0.02474275,0.009434,0.01585475,0.03062625,0.0085705,0.01497025,0.02454625,0.01199025,0.033927,0,0.02131225,0.02388625,0.01971725,0.02396075,0.02621125,0.0123835	0.05325525,0.1492955,0.023289,0.04073625,0.0917605,0.0211675,0.02870325,0.0210295,0.24207625,0.0171555,0.41547875,0.140621,0.1258635,0.0107615,0.080489,0.016334,0.027778,0.05877175,0.026811,0.038763,0.0607345,0.0369135,0.01898175,0.22243375,0.08818925,0.0779465,0.0753595,0.014698,0.04039375,0.04158925,0.22083275,0.04126725,0.05542775,0.0687235,0.04882425,0.0672195,0.057437,0.0405095,0.01629475,0.…	-0.052725	4.7177e-06	0.000834879
chr16	87636565	87636598	0.0179722,0.0182638,0.016188,0.0165386,0.0417318,0.0246408,0.011544,0.0204164,0.0148576,0.0223166,0.0084832,0.0328354,0.0147092,0.0234296,0.009464,0.0154484,0.0199442,0.0190008,0.0248862,0.015205,0.0176958,0.0162792,0.0316498,0.0494604,0.0313172,0.011568,0.0203506,0.0340026,0.019128,0.0175326	0.0193372,0.0171188,0.0289792,0.0481278,0.0245382,0.0175274,0.04047,0.0697182,0.2125444,0.0156158,0.0234936,0.0790894,0.065495,0.0233834,0.0920498,0.0391838,0.032899,0.0213496,0.039625,0.0203884,0.0164568,0.023934,0.0808162,0.0306288,0.035967,0.0281608,0.059375,0.016149,0.0361902,0.1515422,0.0349862,0.1258814,0.0658212,0.0386698,0.060751,0.1291512,0.1343386,0.0285586,0.0346898,0.0366196	-0.0312619	5.03857e-06	0.000841441
chr19	22193732	22193765	0.108574333333333,0.0931305,0.065179,0.1146344,0.165345833333333,0.0829238333333333,0.137542333333333,0.0938565,0.1038214,0.0841123333333333,0.101843666666667,0.242587,0.138756666666667,0.1382688,0.11443925,0.071893,0.05547525,0.121646,0.17306525,0.125904666666667,0.088236,0.120308166666667,0.115835,0.125104333333333,0.0962348333333333,0.0840521666666667,0.081344,0.0954041666666667,0.090563833333…	0.312671666666667,0.366128333333333,0.296797333333333,0.150166666666667,0.120801166666667,0.1222455,0.2031205,0.1320872,0.285750166666667,0.0371786666666667,0.3105215,0.260139333333333,0.258503166666667,0.102712,0.292936166666667,0.0977196666666667,0.0973923333333333,0.113053666666667,0.123541333333333,0.157796,0.168535,0.1754975,0.119126666666667,0.335055166666667,0.198741166666667,0.09970316666…	-0.0889564	5.03857e-06	0.000841441
chr21	27011472	27011501	0.020278,0.0158953333333333,0.0215843333333333,0.0180903333333333,0.0238343333333333,0.0133963333333333,0.018979,0.0183993333333333,0.0186963333333333,0.027076,0.024631,0.019217,0.0133436666666667,0.0168376666666667,0.0167233333333333,0.0175806666666667,0.0176156666666667,0.0168816666666667,0.010812,0.0171656666666667,0.018308,0.0251496666666667,0.024361,0.025909,0.014403,0.0220303333333333,0.019…	0.0227876666666667,0.0229423333333333,0.174813333333333,0.0496943333333333,0.0258286666666667,0.0119666666666667,0.115949666666667,0.0212126666666667,0.181983,0.0173153333333333,0.105704666666667,0.131907666666667,0.0192926666666667,0.0263403333333333,0.0241486666666667,0.0195806666666667,0.020475,0.0263023333333333,0.044341,0.022624,0.115345333333333,0.0234936666666667,0.0276866666666667,0.01944…	-0.0278098	5.03857e-06	0.000841441
chr1	149224439	149224482	0.016363,0.0195676666666667,0.0140923333333333,0.0176656666666667,0.0244576666666667,0.011462,0.019054,0.0197323333333333,0.0144746666666667,0.020544,0.013447,0.009405,0.025032,0.020371,0.013522,0.012127,0.0182843333333333,0.00942733333333333,0.0131426666666667,0.0145823333333333,0.015577,0.017021,0.042134,0.0136063333333333,0.0231126666666667,0.009322,0.0147556666666667,0.0263063333333333,0.0291…	0.0380203333333333,0.026151,0.152323333333333,0.0934343333333333,0.00902333333333333,0.0130053333333333,0.0782713333333333,0.0264546666666667,0.313479,0.0241186666666667,0.147919666666667,0.0916463333333333,0.053393,0.025992,0.067039,0.0192126666666667,0.015195,0.013645,0.0299423333333333,0.0591123333333333,0.062471,0.044513,0.0715736666666667,0.124620666666667,0.0431383333333333,0.02633433333333…	-0.0404335	5.64039e-06	0.000899129
chr10	124910708	124910729	0.0248793333333333,0.0334083333333333,0.0612773333333333,0.0318996666666667,0.0646186666666667,0.0440116666666667,0.0489036666666667,0.0312736666666667,0.0325713333333333,0.0659816666666667,0.0460823333333333,0.045189,0.040469,0.047186,0.038158,0.0266683333333333,0.0188543333333333,0.0257503333333333,0.0339846666666667,0.0346333333333333,0.0202393333333333,0.0594273333333333,0.0274463333333333,0.…	0.124812666666667,0.0959446666666667,0.051131,0.0872513333333333,0.0361433333333333,0.045712,0.069965,0.0241293333333333,0.293156666666667,0.0160933333333333,0.177977666666667,0.118877333333333,0.123399,0.175567666666667,0.197936,0.0486426666666667,0.0282566666666667,0.0447423333333333,0.125887666666667,0.0569183333333333,0.111110666666667,0.137822666666667,0.144463,0.150734666666667,0.116161,0.0…	-0.0623047	5.64039e-06	0.000899129
chr14	60097302	60097325	0.0830183333333333,0.0672203333333333,0.0412466666666667,0.0391766666666667,0.069925,0.035932,0.029183,0.0426713333333333,0.0390416666666667,0.0228483333333333,0.02019,0.0822336666666667,0.0220476666666667,0.041568,0.0350983333333333,0.0247516666666667,0.013972,0.0101223333333333,0.0656773333333333,0.019129,0.0369423333333333,0.0506476666666667,0.0696296666666667,0.0370796666666667,0.058149,0.022…	0.162113333333333,0.607065333333333,0.330687333333333,0.07016,0.049703,0.0250776666666667,0.235257,0.0571016666666667,0.350519,0.0545986666666667,0.066437,0.253735,0.0725663333333333,0.024603,0.112057333333333,0.030236,0.0426666666666667,0.0366686666666667,0.09003,0.0440663333333333,0.0403823333333333,0.0602563333333333,0.0768853333333333,0.284737,0.0686706666666667,0.030234,0.139692333333333,0.0…	-0.0877641	5.64039e-06	0.000899129
chr1	220101932	220101940	0.043273,0.033769,0.017547,0.024994,0.0450025,0.0285525,0.017787,0.029625,0.0359935,0.026246,0.021673,0.040729,0.0120015,0.019374,0.0389575,0.036844,0.0324885,0.031811,0.0544735,0.0176665,0.0256825,0.0350785,0.0356235,0.0313665,0.0189085,0.0211435,0.026111,0.031482,0.0370165,0.016776	0.07149,0.025932,0.283948,0.043909,0.0309165,0.024652,0.1078715,0.048891,0.1816165,0.063667,0.2018875,0.2179945,0.161014,0.0248955,0.1103425,0.03283,0.0361645,0.0496325,0.0193585,0.0367065,0.0558075,0.064032,0.082896,0.037144,0.0459675,0.034356,0.0819015,0.0233355,0.049841,0.448238,0.05816,0.0717155,0.07707,0.027052,0.0428395,0.0363795,0.041633,0.05599,0.0378995,0.026445	-0.0497107	6.31067e-06	0.000935135
chr19	53039659	53039692	0.0517585,0.0657385,0.274351,0.032235,0.0547435,0.05298,0.049497,0.03627,0.0299805,0.084356,0.291079,0.0210685,0.0301665,0.0284135,0.0185895,0.03635,0.0294195,0.036182,0.0546335,0.031304,0.0287795,0.0424185,0.0479555,0.03035,0.032261,0.1442175,0.0141105,0.0170845,0.059252,0.049774	0.131693,0.1564325,0.1593005,0.1461825,0.1313525,0.065022,0.226028,0.1052015,0.3063405,0.0256575,0.175802,0.066799,0.0831465,0.2187545,0.0950185,0.023891,0.030442,0.076403,0.067948,0.0821975,0.067534,0.1243935,0.0383715,0.093649,0.090744,0.102648,0.090539,0.0474925,0.0659145,0.169186,0.096742,0.1299745,0.0975125,0.0657095,0.2773115,0.0339855,0.189185,0.08808,0.0920065,0.058911	-0.0506603	6.31067e-06	0.000935135
chr20	1784445	1784482	0.0141225,0.04355475,0.0485202,0.027101375,0.020226,0.01932525,0.0126435,0.019740875,0.016382125,0.03067025,0.02409675,0.018868,0.02428075,0.02935925,0.0277728333333333,0.0218105,0.01552325,0.0359595,0.008843,0.05187625,0.0140375	0.034529,0.136879,0.03033325,0.0204218,0.014830625,0.186759,0.03170925,0.22935725,0.076038,0.059556,0.09485325,0.08565175,0.04916,0.02566525,0.0633325,0.10157025,0.110326875,0.0326984285714286,0.0478631428571429,0.04456225,0.11114075,0.0094335,0.11375075,0.0636205,0.02678675,0.034172875,0.072706,0.25078125,0.05051625,0.057071,0.02493175,0.049951,0.0437255,0.053055875,0.1988745,0.044385125,0.03321…	-0.0472171	6.18967e-06	0.000935135
chr20	47444948	47445041	0.0198720769230769,0.0188086153846154,0.0159184615384615,0.035987,0.018883875,0.0127634615384615,0.0239965384615385,0.0192128461538462,0.0279787142857143,0.0236271538461538,0.0127536923076923,0.0142792307692308,0.0265851538461538,0.0165814615384615,0.00965323076923077,0.0210958461538462,0.0125897692307692,0.0176705,0.03419125,0.0123832307692308,0.0251667692307692,0.018914,0.0235761428571429,0.023…	0.119178230769231,0.01710025,0.337931,0.0375341538461538,0.0466036153846154,0.0157178461538462,0.386463230769231,0.0453182222222222,0.421029,0.0193211428571429,0.0135028571428571,0.168634769230769,0.0611265,0.0125924615384615,0.300856272727273,0.0160836666666667,0.0258692857142857,0.0544347142857143,0.0537173076923077,0.0542182,0.139336545454545,0.0651799230769231,0.203065461538462,0.014532923076…	-0.0899414	6.31067e-06	0.000935135
chr8	72756306	72756386	0.0300741111111111,0.0274562222222222,0.0238933333333333,0.0277222222222222,0.0200902222222222,0.0248826666666667,0.0323577777777778,0.0194957777777778,0.0291417777777778,0.0362097777777778,0.0345523333333333,0.0254064444444444,0.018058,0.0218058888888889,0.0330956666666667,0.0281572222222222,0.0307344444444444,0.0262844444444444,0.03485,0.0266246666666667,0.0236254444444444,0.0296815555555556,0.…	0.034973,0.662364666666667,0.108338444444444,0.100261666666667,0.0442261111111111,0.0343331111111111,0.158919,0.0246748888888889,0.539029666666667,0.0231098888888889,0.161906888888889,0.256448333333333,0.0987878888888889,0.0223731111111111,0.368232444444444,0.0317768888888889,0.0324593333333333,0.0267982222222222,0.0619843333333333,0.0404056666666667,0.237006888888889,0.0788608888888889,0.0762436…	-0.0942136	5.96653e-06	0.000935135
chr1	101702596	101702617	0.022537,0.0343656666666667,0.0241366666666667,0.0401326666666667,0.0277086666666667,0.019219,0.0328186666666667,0.012076,0.0290633333333333,0.0192963333333333,0.0273836666666667,0.0237046666666667,0.0336376666666667,0.036515,0.0320746666666667,0.018527,0.0248873333333333,0.024181,0.027557,0.0244973333333333,0.0193213333333333,0.0292366666666667,0.030267,0.0284976666666667,0.0306473333333333,0.02…	0.02173,0.044626,0.189681333333333,0.0283616666666667,0.128026333333333,0.0199386666666667,0.0600566666666667,0.0817313333333333,0.296427333333333,0.0329993333333333,0.044905,0.059793,0.0618513333333333,0.116648,0.144588333333333,0.0230333333333333,0.0428216666666667,0.038081,0.038613,0.0412983333333333,0.0297263333333333,0.0368116666666667,0.121533333333333,0.0177393333333333,0.0275673333333333,…	-0.0464376	7.05678e-06	0.00101752
chr20	21081869	21081889	0.0685936,0.07870975,0.0936666,0.0566386666666667,0.0754056,0.0621352,0.0721754,0.0301806,0.0634082,0.0863306,0.135118,0.117543,0.0675335,0.0881,0.073848,0.0571456,0.03089,0.067535,0.068612,0.067817,0.0343805,0.0378604,0.038906,0.0701594,0.0760644,0.1190315,0.0546524,0.0362522,0.0430796666666667	0.1377576,0.0487024,0.0936522,0.1998164,0.0868868,0.0619112,0.244089,0.066394,0.3605325,0.038517,0.3444216,0.2792368,0.2141372,0.2341896,0.1662072,0.0640116,0.0469156,0.231993,0.1504712,0.1182348,0.2524124,0.143423,0.181547,0.1558276,0.165485,0.062411,0.21212,0.0574946,0.1881502,0.425017,0.065391,0.0718042,0.0992645,0.129157,0.314071,0.1802988,0.1949814,0.1033366,0.1696874,0.0857308	-0.09315	7.0601e-06	0.00101752
chr7	49815370	49815437	0.0790246666666667,0.017863,0.005159,0.089303,0.032302,0.043159,0.0304622,0.034634,0.0339251428571429,0.072227,0.0226048,0.0641963333333333,0.0169372,0.0148146666666667,0.050381,0.058182,0.03388,0.0691928,0.0893016666666667,0.0343914,0.0390555,0.009592,0.035481,0.03826175,0.0294966	0.232199666666667,0.0435043333333333,0.29924225,0.111681375,0.0224224,0.0366985714285714,0.24960275,0.0092595,0.5229016,0.314637,0.310978333333333,0.168291,0.0747168333333333,0.39592475,0.036199,0.054512,0.1298956,0.134691333333333,0.048912,0.2702142,0.220669857142857,0.0734978571428571,0.034314,0.040819,0.14828475,0.0866752857142857,0.235652285714286,0.487758857142857,0.05105125,0.4536166,0.1105…	-0.118012	8.17725e-06	0.00116261
chr19	53038840	53039090	0.0589998181818182,0.0362016666666667,0.1482024,0.0324475555555556,0.0297868571428571,0.042018,0.0661567272727273,0.0426767272727273,0.0287725555555556,0.0792738461538462,0.146712307692308,0.0280431428571429,0.019812,0.0590742307692308,0.0266002,0.033346,0.0456999090909091,0.0240415,0.0275896666666667,0.0213332,0.0315341818181818,0.041359,0.0200583333333333,0.0372281,0.031457625,0.133025384615385…	0.211666454545455,0.2669155,0.330167727272727,0.147183,0.2393017,0.0438391666666667,0.362071181818182,0.195753714285714,0.4046391,0.0172427777777778,0.300514272727273,0.0543013076923077,0.243640833333333,0.2119527,0.0312856666666667,0.0340533333333333,0.036433,0.139570923076923,0.19949475,0.0300064545454545,0.229407923076923,0.113221,0.116462333333333,0.0498102,0.105725615384615,0.41395025,0.1913…	-0.115798	8.73346e-06	0.00121957
chr2	207307611	207307661	0.0428415,0.0335673076923077,0.0321366428571429,0.0264194545454545,0.02634,0.0262405714285714,0.0313207142857143,0.0295986428571429,0.0263308,0.0277937142857143,0.026176,0.039426,0.0312538,0.0322709166666667,0.0245643,0.0246207142857143,0.0398439090909091,0.0236322,0.038779,0.0263744,0.0198145833333333,0.0351656428571429,0.0333916,0.0420193,0.0299640833333333,0.0438892142857143,0.0199459,0.022332…	0.0666474285714286,0.0484791666666667,0.0482202142857143,0.0426785,0.0369501428571429,0.0233716428571429,0.0811711428571429,0.0350891428571429,0.111224285714286,0.0228966,0.03653725,0.0495939285714286,0.0689642307692308,0.0408431428571429,0.0415312142857143,0.0361241538461538,0.0292780833333333,0.0307045833333333,0.0243586428571429,0.0428446428571429,0.0812842857142857,0.0426992857142857,0.092774…	-0.0312504	8.80976e-06	0.00121957
chr7	19157240	19157380	0.0240665384615385,0.0321975,0.0320977142857143,0.0267281666666667,0.0411685384615385,0.0206388461538462,0.0295974615384615,0.0283845714285714,0.0217048333333333,0.0341352142857143,0.0313077142857143,0.0331735714285714,0.0321903076923077,0.03202175,0.0197898,0.0240281538461538,0.0226848333333333,0.0180069230769231,0.0293381,0.0178478333333333,0.0191574166666667,0.0360237692307692,0.04830108333333…	0.0517892142857143,0.0196775833333333,0.0633967142857143,0.104369076923077,0.0238944285714286,0.0273983076923077,0.0399917692307692,0.05829325,0.174277538461538,0.102756833333333,0.0206045384615385,0.174532153846154,0.166325692307692,0.022978,0.113194923076923,0.0272446923076923,0.0313603846153846,0.0361345384615385,0.0902819285714286,0.0307147692307692,0.0624073846153846,0.053051,0.1174040714285…	-0.0494664	9.30908e-06	0.00125565
chr7	27282341	27282443	0.0562523333333333,0.073638,0.103778,0.057468,0.0670253333333333,0.03325875,0.049645,0.0553408,0.0468723333333333,0.0497976666666667,0.0350774,0.129988666666667,0.0601723333333333,0.0708243333333333,0.0579976666666667,0.047972,0.0461443333333333,0.0633296666666667,0.103437666666667,0.0561196666666667,0.0342503333333333,0.0622906,0.0907303333333333,0.063669,0.0659303333333333,0.107745333333333,0.0…	0.0958073333333333,0.173973,0.103126,0.2972115,0.0524006666666667,0.0549373333333333,0.0908463333333333,0.0683453333333333,0.287563,0.0801756666666667,0.0758443333333333,0.2163795,0.224465,0.0835888,0.254715,0.0525996666666667,0.0818493333333333,0.0581776666666667,0.0966076666666667,0.0914043333333333,0.164819333333333,0.0965916666666667,0.0922322,0.1488122,0.124674666666667,0.0474516666666667,0.…	-0.0603042	9.30908e-06	0.00125565
chr16	85932213	85932231	0.0458875,0.0336465,0.047295,0.036439,0.0397855,0.0271225,0.0430535,0.03367,0.0431055,0.0321065,0.0432105,0.038203,0.0396375,0.0309205,0.044208,0.0340905,0.0456785,0.0319855,0.0371495,0.0231525,0.0347795,0.044287,0.0462855,0.046676,0.0357275,0.0361045,0.0344925,0.04456,0.0468925,0.051017	0.0401635,0.327823,0.199781,0.0463985,0.061495,0.0471015,0.0781115,0.048113,0.296872,0.0270755,0.117268,0.185306,0.0551235,0.0425365,0.062964,0.046499,0.0523335,0.04698,0.041898,0.0448515,0.0358185,0.046348,0.0464015,0.1198285,0.043756,0.0454145,0.0510235,0.035235,0.056194,0.10098,0.0694675,0.0535175,0.0552195,0.080578,0.037378,0.037444,0.0346425,0.052216,0.100089,0.0342495	-0.0360734	9.83536e-06	0.00130985
chr1	120255386	120255435	0.00903975,0.018675,0.009651,0.0191755,0.00941375,0.00562425,0.0131325,0.00711925,0.01250475,0.018986,0.01813825,0.017365,0.01420125,0.0106735,0.01780325,0.00846625,0.01486475,0.01676725,0.018809,0.010354,0.01434775,0.02020875,0.016902,0.0158995,0.01812875,0.00579,0.0140235,0.009705,0.00905225,0.02271425	0.01461075,0.007833,0.430666,0.03201125,0.01882175,0.010773,0.08801325,0.0171765,0.02320825,0.008476,0.0256055,0.06684675,0.01854775,0.0164775,0.0257605,0.01558425,0.0131825,0.0258485,0.0200475,0.0201425,0.03510975,0.02603575,0.01856025,0.00982325,0.0284875,0.019011,0.188069,0.018575,0.02805575,0.2162335,0.07669875,0.03826225,0.02132275,0.01327475,0.04955875,0.012351,0.06205125,0.0192835,0.020409…	-0.0316613	1.09744e-05	0.00139111
chr17	44919224	44919305	0.01762275,0.023425125,0.011137875,0.0276875,0.05066475,0.025311125,0.026090125,0.040111,0.01831775,0.0215585,0.017499875,0.061197,0.020353375,0.028262875,0.0186883333333333,0.018264125,0.017531875,0.012359875,0.0584495,0.0302225,0.023514875,0.02242875,0.034424625,0.036281375,0.027439,0.0235505,0.015724625,0.0318515,0.028027625,0.023298875	0.058627625,0.039881,0.05965325,0.112060125,0.031071,0.019764375,0.053734875,0.04623925,0.07304075,0.0137866666666667,0.037803,0.1212215,0.048465625,0.020345,0.073985375,0.01856725,0.0736127142857143,0.026627,0.056080875,0.0670185,0.073948,0.0365515,0.037025375,0.16500475,0.078078875,0.02029025,0.0393955,0.0286485,0.03154775,0.075605625,0.029815875,0.149063625,0.05257825,0.08468275,0.09046325,0.1…	-0.0298574	1.09744e-05	0.00139111
chr18	60985661	60985731	0.0118947777777778,0.0227567777777778,0.020723,0.0168153333333333,0.0285487777777778,0.0172927777777778,0.0177745555555556,0.0134188888888889,0.0130596666666667,0.0296875555555556,0.030529,0.0180036666666667,0.0134851111111111,0.0106641111111111,0.015832,0.0323531111111111,0.0124345555555556,0.0101236666666667,0.0168287777777778,0.0135191111111111,0.0116375555555556,0.0144891111111111,0.022895666…	0.012822,0.00687911111111111,0.0455113333333333,0.0312742222222222,0.0306374444444444,0.0236598888888889,0.249053888888889,0.0931802222222222,0.0130892222222222,0.0190976666666667,0.114894,0.0282876666666667,0.0726388888888889,0.0349411111111111,0.0592251111111111,0.0116486666666667,0.0202887777777778,0.0418818888888889,0.0391896666666667,0.035001,0.0148566666666667,0.0545997777777778,0.069142222…	-0.0370017	1.09744e-05	0.00139111
chr2	39187487	39187496	0.119569666666667,0.0499086666666667,0.045227,0.056852,0.101163666666667,0.0597103333333333,0.0647103333333333,0.0799623333333333,0.0632053333333333,0.0392196666666667,0.056654,0.153989666666667,0.0457823333333333,0.0443113333333333,0.0276716666666667,0.0261043333333333,0.106573,0.0354406666666667,0.00703,0.0366463333333333,0.0411823333333333,0.0653716666666667,0.104977,0.124019333333333,0.052209…	0.191719666666667,0.353953333333333,0.05544,0.263856666666667,0.0734836666666667,0.0550953333333333,0.219438666666667,0.0656096666666667,0.245223,0.0732296666666667,0.022124,0.16868,0.148222666666667,0.0349726666666667,0.213857,0.120545333333333,0.105467,0.142668333333333,0.164257,0.251622333333333,0.153248,0.178103333333333,0.0250803333333333,0.208157333333333,0.172682333333333,0.076409666666666…	-0.0728499	1.09744e-05	0.00139111
chr12	21927970	21928134	0.0433484,0.034152,0.0152744,0.046312,0.0469684,0.026924,0.041654,0.0330702,0.0309418,0.0319872,0.0109948,0.0467026,0.0309898,0.0452124,0.037549,0.0324534,0.031156,0.0368498,0.0424518,0.0338904,0.0325682,0.0280784,0.0391122,0.0388198,0.0404182,0.0310948,0.026191,0.0446708,0.0353346,0.0447558	0.0532826,0.0459504,0.3455084,0.0498654,0.0363942,0.0205388,0.3890346,0.0449966,0.118373,0.0340132,0.0754488,0.0394004,0.041543,0.0317726,0.0473578,0.0497946,0.0471928,0.0544858,0.036039,0.0380762,0.0367194,0.0425538,0.0857552,0.0897488,0.0334112,0.033986,0.076614,0.0469584,0.054674,0.2279484,0.0615538,0.0605038,0.101158,0.0574846,0.0369104,0.0430428,0.130171,0.0460796,0.0413404,0.0382616	-0.0382677	1.15902e-05	0.00143459
chr16	22825128	22825231	0.0794055,0.0417614,0.0347553,0.0406028,0.1039065,0.0522202,0.0433319,0.0762583,0.0496259,0.0406134,0.0456266,0.1582048,0.0475264,0.0822536,0.042003,0.0424452,0.0420129,0.0643802,0.09060875,0.046528,0.0710795,0.0569829,0.072486,0.0930847,0.0739904,0.0549515,0.0449517,0.0781098,0.0486217,0.06159	0.1678383,0.268507,0.2376718,0.1915589,0.058513,0.0342712,0.1861916,0.0666363,0.2328782,0.0424648,0.1366875,0.2188738,0.132927666666667,0.0486046,0.2021093,0.0648703333333333,0.0683328,0.068895,0.1251106,0.0716303333333333,0.0798123333333333,0.071795,0.105292,0.1785189,0.0924821,0.0478409,0.114385333333333,0.0801654,0.1090017,0.232548666666667,0.099043,0.2160291,0.124282555555556,0.0568259,0.2458…	-0.0646105	1.15902e-05	0.00143459
chr1	224804868	224804895	0.0605915,0.00959066666666667,0.039513,0.075332,0.0508333333333333,0.0259893333333333,0.0460683333333333,0.0611153333333333,0.0242425,0.0489823333333333,0.0826553333333333,0.075949,0.059919,0.0571926666666667,0.0313026666666667,0.0570126666666667,0.0561643333333333,0.01372,0.0555416666666667,0.0654603333333333,0.0465186666666667,0.047494,0.0286256666666667,0.073501,0.0405366666666667,0.038016,0.0…	0.133451666666667,0.697892666666667,0.132071333333333,0.116755333333333,0.0512933333333333,0.0208063333333333,0.161117333333333,0.267946,0.119534666666667,0.288401666666667,0.122843333333333,0.0277873333333333,0.217954,0.043531,0.0647036666666667,0.032213,0.053941,0.0580923333333333,0.0573546666666667,0.332230333333333,0.107864,0.126739333333333,0.0675243333333333,0.053796,0.109749333333333,0.154…	-0.0838949	1.21579e-05	0.00148736
chr10	108924080	108924131	0.1008195,0.061083,0.0285105,0.036075,0.1360625,0.03276,0.034248,0.073708,0.0417745,0.0785075,0.0353695,0.172237,0.04827,0.0899505,0.0135215,0.026245,0.0322915,0.054779,0.077036,0.068821,0.061264,0.093019,0.1155845,0.098599,0.078778,0.021344,0.034542,0.092416,0.0417095,0.0575175	0.2039695,0.5548705,0.377053,0.260652,0.0656875,0.03653,0.2141585,0.055001,0.193321,0.0169555,0.076087,0.3879195,0.202052,0.029315,0.3696935,0.0729575,0.064715,0.1036255,0.06231,0.0631805,0.197872,0.143592,0.111245,0.1751445,0.0829195,0.085755,0.222866,0.076258,0.1642405,0.094974,0.0965385,0.272386,0.3519945,0.139246,0.242699,0.081589,0.143975,0.104995,0.140821,0.0903595	-0.0961767	1.2922e-05	0.00156266
chr17	73030657	73030947	0.0345544375,0.0531292352941177,0.0296827647058824,0.0502184375,0.0365368125,0.0293718,0.0362274210526316,0.0279777,0.0475694375,0.0291326470588235,0.0345674117647059,0.0326886875,0.0422176875,0.0378584705882353,0.045537375,0.0295537647058824,0.0494087058823529,0.0409205789473684,0.0659256875,0.0478358823529412,0.05032615,0.0319685294117647,0.0552604705882353,0.0437099375,0.0430668823529412,0.027…	0.029798,0.0328763125,0.0280356470588235,0.0373169473684211,0.0283514,0.02692495,0.0287399411764706,0.0293799285714286,0.024088125,0.0274422857142857,0.033440875,0.03213915,0.0374723529411765,0.02729165,0.038325,0.0337126875,0.0502145,0.031422,0.0259337647058824,0.02501325,0.0272493125,0.0306095882352941,0.02437175,0.0235918235294118,0.0323053,0.0308267058823529,0.0338860625,0.0235445882352941,0.…	0.00984659	1.4399e-05	0.0017215
chr1	35395518	35395589	0.0194286,0.0146964,0.0235472,0.0211236,0.0308016,0.0158674,0.018921,0.017272,0.028921,0.0171688,0.0137922,0.0157006,0.014042,0.0183162,0.009042,0.014394,0.0144474,0.0172488,0.0120774,0.0178682,0.0204402,0.0206826,0.0256232,0.009091,0.0162016,0.0201542,0.0157902,0.0232018,0.0161314,0.0217838	0.0339804,0.0501138,0.0309888,0.0273778,0.0222272,0.0103176,0.0328592,0.042074,0.1913446,0.0082746,0.0236368,0.0419162,0.0889782,0.0217998,0.050246,0.0167982,0.007345,0.0243932,0.0296302,0.0233052,0.0423148,0.0293536,0.0300488,0.023485,0.0485778,0.021116,0.0270268,0.0160606,0.0278544,0.0978058,0.0182936,0.0465048,0.037427,0.021355,0.0831098,0.0153484,0.0446926,0.0374164,0.0158488,0.0200798	-0.0189073	1.51966e-05	0.00173786
chr1	108508530	108508549	0.022289,0.0249305,0.0219055,0.038476,0.0223165,0.0183975,0.0353865,0.022238,0.0295155,0.033004,0.0432555,0.024882,0.0326635,0.030774,0.0255075,0.0132505,0.0194055,0.0160275,0.0269935,0.026369,0.0315805,0.0182235,0.0278425,0.027974,0.026323,0.019061,0.017894,0.0236125,0.0334455,0.023339	0.029651,0.2483175,0.1373665,0.0657085,0.0417475,0.0298555,0.0896955,0.026091,0.257204,0.018464,0.05061,0.026151,0.1039285,0.0128345,0.0689875,0.0209725,0.035479,0.0247605,0.029559,0.033229,0.114291,0.03178,0.0939435,0.1683965,0.046541,0.029603,0.121545,0.0426815,0.0564575,0.265404,0.0238055,0.0343525,0.054213,0.0304235,0.2748895,0.165717,0.09385,0.0369545,0.023985,0.0230215	-0.0511656	1.51966e-05	0.00173786
chr1	205424937	205424996	0.0461556,0.0404154,0.048495,0.0421746,0.0475308,0.0323462,0.0423042,0.0395828,0.0542624,0.0356832,0.0415416,0.0585916,0.0609082,0.0423728,0.0330854,0.038733,0.0422002,0.0469766,0.0386778,0.0443272,0.0376166,0.0578972,0.0464594,0.034498,0.032956,0.0333532,0.0586906,0.0483846,0.0481614,0.0408306	0.0562998,0.055666,0.1143,0.081271,0.0326476,0.0267552,0.2239004,0.0429166,0.1437372,0.0504862,0.066201,0.1429858,0.101807,0.055596,0.1327014,0.0405532,0.0526472,0.0980682,0.0420454,0.0744082,0.1036192,0.0738154,0.0339646,0.1562386,0.043957,0.043693,0.0670774,0.0560566,0.0491726,0.0668418,0.1113966,0.047369,0.0922852,0.054675,0.108165,0.0779744,0.2292206,0.0348784,0.0563516,0.0586176	-0.0361687	1.51966e-05	0.00173786
chr10	22764921	22764999	0.0643731428571429,0.0675558571428571,0.142508,0.0947195714285714,0.0696621428571429,0.0443365714285714,0.0793417142857143,0.0540325714285714,0.0838234285714286,0.059654,0.0840541428571429,0.0466647142857143,0.0710424285714286,0.046607,0.0877246666666667,0.0467952857142857,0.0711944285714286,0.0782992857142857,0.0931344,0.062152,0.060866,0.0755855714285714,0.0721181428571429,0.0651851428571429,0.…	0.155465571428571,0.518573857142857,0.171729428571429,0.145110428571429,0.173214285714286,0.0448888571428571,0.335426285714286,0.128233285714286,0.456713142857143,0.105536833333333,0.231460571428571,0.309041571428571,0.177891857142857,0.0407584285714286,0.255201142857143,0.0436677142857143,0.0644991428571429,0.0651055714285714,0.261953428571429,0.172873857142857,0.0855342857142857,0.048121,0.1418…	-0.107797	1.51966e-05	0.00173786
chr6	150285777	150285814	0.0566675,0.046237,0.0843613333333333,0.0235466666666667,0.030884,0.026826,0.0245616666666667,0.040153,0.018905,0.013158,0.0607443333333333,0.0667565,0.022211,0.0697745,0.005435,0.0353146666666667,0.0173995,0.057317,0.018868,0.0355265,0.0448396666666667,0.0505055,0.095406,0.057424,0.0316,0.0351983333333333,0.024531,0.0653663333333333,0.0436526666666667	0.096372,0.1821445,0.096906,0.0705376666666667,0.0782416666666667,0.0263006666666667,0.1727195,0.075044,0.150831666666667,0.066795,0.186469,0.0555185,0,0.0873015,0.085749,0.0938443333333333,0.0800403333333333,0.1300235,0.0655006666666667,0.0276156666666667,0.069015,0.0452355,0.0854373333333333,0.0969265,0.0332113333333333,0.0379663333333333,0.1319565,0.0832446666666667,0.094406,0.052351,0.070727,…	-0.0430019	1.59466e-05	0.00180403
chr6	6004189	6004216	0.0532465,0.0293925,0.143408,0.0954665,0.0380055,0.076923,0.012658,0.031124,0.0615795,0.044004,0.0632795,0.078198,0.056127,0.016854,0.01626,0.013889,0.017544,0.0247525,0.029862,0.043929,0.0739225,0.021454	0.153177,0.122276,0.0405845,0.0493095,0.144737,0.1696225,0.063066,0.1654975,0.150132,0.1759235,0.0650155,0.1201295,0.1652715,0.0631415,0.08432,0.149462,0.1230265,0.133965,0.1520735,0.04523,0.0972675	-0.0685099	1.61328e-05	0.00180567
chr10	124911019	124911033	0.031088,0.039994,0.067702,0.0418405,0.0436105,0.0332045,0.046242,0.025517,0.025072,0.0451555,0.05867,0.033617,0.0396155,0.030705,0.039936,0.0359295,0.027211,0.021499,0.0376795,0.022584,0.0346325,0.0356525,0.056285,0.055779,0.0383045,0.046929,0.0366775,0.043512,0.0347185,0.044955	0.0613105,0.071375,0.0389545,0.116871,0.0334385,0.0353655,0.0770235,0.049337,0.054178,0.0214305,0.0767205,0.1387045,0.093085,0.037862,0.1193635,0.025729,0.037788,0.047669,0.1031845,0.0926455,0.062327,0.061421,0.0590355,0.0704655,0.0760795,0.048987,0.037998,0.0570305,0.042461,0.187165,0.0232645,0.1098605,0.1994815,0.122945,0.249482,0.060593,0.0985815,0.0427915,0.0831455,0.042019	-0.0375353	1.692e-05	0.0018352
chr11	133938894	133939198	0.0289988529411765,0.0329509705882353,0.0204122777777778,0.0331639411764706,0.0270027142857143,0.0238447714285714,0.0289813823529412,0.0198617435897436,0.0286343125,0.024875717948718,0.0246655714285714,0.0232901714285714,0.0330111470588235,0.0338585882352941,0.0359196875,0.0250448611111111,0.0324988235294118,0.0293455172413793,0.0331867272727273,0.0371455294117647,0.0306551470588235,0.03035935294…	0.0335540555555556,0.286246125,0.0984435588235294,0.0613635142857143,0.0268783888888889,0.0202761842105263,0.0404461538461538,0.0279065,0.304451970588235,0.0192034642857143,0.0605457647058824,0.0985665428571429,0.0958376764705882,0.0240958571428571,0.125640235294118,0.0248156764705882,0.0342217058823529,0.0458018787878788,0.0405056666666667,0.0410286285714286,0.0586099428571429,0.0433948285714286…	-0.0377784	1.692e-05	0.0018352
chr2	182322264	182322273	0.018986,0.017893,0.018916,0.0360295,0.029036,0.0215465,0.021967,0.0161225,0.013837,0.0308615,0.020002,0.0257845,0.024458,0.022311,0.022169,0.022911,0.0153785,0.0235735,0.018871,0.027058,0.030789,0.0230565,0.032303,0.0254275,0.0177315,0.0166985,0.0167435,0.01067,0.0219975,0.019467	0.048118,0.0366515,0.272806,0.034235,0.0216395,0.0146755,0.071532,0.192653,0.126461,0.0194505,0.031628,0.181881,0.09034,0.0339635,0.1941445,0.019345,0.041811,0.0266355,0.0278155,0.022639,0.080336,0.030282,0.085469,0.244048,0.036715,0.017981,0.1560545,0.0175365,0.0529695,0.2774765,0.0952755,0.1487885,0.0549025,0.02244,0.032086,0.0863685,0.0265815,0.017012,0.0234435,0.017021	-0.0536938	1.692e-05	0.0018352
chr6	5997194	5997228	0.06872825,0.09645825,0.07605875,0.1065705,0.05991875,0.04137775,0.0330245,0.046604,0.053975,0.06297175,0.165582,0.087863,0.049214,0.06151725,0.07686775,0.0724265,0.07524775,0.08309,0.0833865,0.077489,0.0458375,0.06874775,0.11833575,0.11581875,0.04068925,0.11515025,0.0928015,0.06820275,0.07288875,0.0887375	0.1582075,0.0505155,0.1255545,0.2344165,0.1483155,0.0507105,0.08659225,0.14935925,0.0503035,0.0781636666666667,0.356271,0.217365,0.18203475,0.068625,0.1967705,0.075121,0.07356375,0.19508625,0.1525655,0.13058875,0.101943,0.102368,0.09224575,0.04663275,0.255194,0.1004135,0.06383875,0.1578035,0.13607175,0.243826,0.10103525,0.1804315,0.20099575,0.104975,0.2135045,0.19585625,0.2243375,0.15544,0.108406…	-0.0645245	1.785e-05	0.00191632
chr11	22850999	22851260	0.023519375,0.02308775,0.0101525882352941,0.022086375,0.0132997857142857,0.0158210625,0.01490275,0.0115156875,0.017569,0.0153456,0.0110108666666667,0.0157574615384615,0.028952,0.014156875,0.0187881111111111,0.0260484615384615,0.01968775,0.0198915714285714,0.0255328571428571,0.0281878571428571,0.024458125,0.0135505,0.0300312857142857,0.0155336666666667,0.030103125,0.0177672352941176,0.025936375,0.…	0.0125333125,0.0194308333333333,0.00580433333333333,0.0155245,0.0092274,0.0147662222222222,0.0165581,0.01848125,0.012017,0.00944075,0.01001675,0.00992664285714286,0.0140196666666667,0.00900553333333333,0.0114310833333333,0.0190291,0.0192054545454545,0.0111368,0.0102927333333333,0.0113424615384615,0.00610706666666667,0.011569,0.0152606875,0.029873625,0.0120442142857143,0.0124174705882353,0.0114417…	0.00614912	1.88286e-05	0.00198095
chr16	51190099	51190111	0.0486095,0.031297,0.067054,0.043952,0.0916275,0.046738,0.060771,0.056856,0.0376435,0.0500125,0.042917,0.0957905,0.056237,0.07787,0.081762,0.0420735,0.073331,0.0282335,0.0625255,0.0581195,0.0143395,0.053156,0.040873,0.1329225,0.0488965,0.0524265,0.028971,0.058838,0.066247,0.0821385	0.0647035,0.2860455,0.069461,0.053351,0.024733,0.04874,0.2503575,0.0980455,0.3513355,0.103521,0.357528,0.2187345,0.102233,0.048205,0.181666,0.043658,0.108928,0.065223,0.0558675,0.0839815,0.092667,0.058284,0.070119,0.150274,0.106407,0.0331315,0.075813,0.087592,0.1388495,0.323894,0.044211,0.157449,0.0916385,0.1163075,0.2084335,0.215546,0.156299,0.085978,0.0937645,0.121104	-0.068361	1.88286e-05	0.00198095
chr1	20879085	20879125	0.0166281666666667,0.0195523333333333,0.0188446666666667,0.0311685,0.0160038333333333,0.013789,0.0189121666666667,0.0125111666666667,0.0209013333333333,0.0265073333333333,0.0180643333333333,0.0149291666666667,0.0103208333333333,0.0292825,0.0140488333333333,0.017014,0.0113198333333333,0.00590766666666667,0.0263912,0.0122546666666667,0.010595,0.0230105,0.0362261666666667,0.033993,0.0229445,0.019600…	0.0676876666666667,0.1302555,0.101132833333333,0.0257096666666667,0.0269241666666667,0.00939566666666667,0.0726983333333333,0.0064465,0.0511575,0.0246735,0.0203703333333333,0.114126833333333,0.0634863333333333,0.0255575,0.0841245,0.0321708333333333,0.00440066666666667,0.0465156666666667,0.046481,0.0160468333333333,0.0178055,0.02696,0.021161,0.083662,0.0304131666666667,0.0175428333333333,0.0279133…	-0.0312644	1.98581e-05	0.00204831
chr16	48399812	48399979	0.0452759090909091,0.0610121666666667,0.0257918666666667,0.0448767272727273,0.0326055,0.0395913846153846,0.0384263846153846,0.0360880666666667,0.0304829090909091,0.0332223333333333,0.0341540666666667,0.0262605333333333,0.06329525,0.0524705833333333,0.0490500833333333,0.0422958461538462,0.0345468181818182,0.0398727272727273,0.0454604545454545,0.0384040833333333,0.0558939,0.0360143076923077,0.08023…	0.0320394,0.0389095384615385,0.0366096153846154,0.0324052,0.0265690666666667,0.0230563333333333,0.0306556666666667,0.030457,0.0323457692307692,0.033594625,0.0430880833333333,0.0210643333333333,0.0423727692307692,0.0300402,0.0257281333333333,0.032016,0.029536,0.0362138,0.0383179230769231,0.0340587692307692,0.0248543333333333,0.0233277333333333,0.0237121333333333,0.0234691333333333,0.03453608333333…	0.0111683	1.98581e-05	0.00204831
chr5	75380665	75380762	0.02441225,0.0357204,0.0697832857142857,0.0435824285714286,0.029813,0.0292592,0.0323222857142857,0.029171,0.0563442857142857,0.0408367142857143,0.0445894285714286,0.00555566666666667,0.02702525,0.0227411666666667,0.021709,0.023587,0.019828,0.03451475,0.0315421666666667,0.0269568,0.03591475,0.0255036,0.0327488333333333,0.0191646,0.031523	0.104761571428571,0.0190124285714286,0.107741428571429,0.0325048571428571,0.014752,0.0505485714285714,0.10712225,0.0500494,0.257438,0.1081178,0.1168082,0.048275625,0.249965333333333,0.0760055,0.05894025,0.0993061428571429,0.1567015,0.076503,0.0281755,0.0271575714285714,0.0950188571428571,0.158403,0.0638648571428571,0.1083255,0.0332198888888889,0.081489,0.0388458,0.207389666666667,0.01851425,0.044…	-0.0505974	2.05953e-05	0.00210372
chr8	72756057	72756082	0.0233935,0.030923,0.018722,0.03033375,0.021916,0.0193385,0.03817,0.02893075,0.028582,0.037726,0.0253785,0.02034475,0.02726975,0.02710325,0.03416575,0.0187905,0.02385025,0.028618,0.03871125,0.023137,0.027355,0.024593,0.04622575,0.03811825,0.02738625,0.02623025,0.0264025,0.0197245,0.030553,0.0316515	0.026805,0.44882675,0.04864675,0.150937,0.034277,0.03207575,0.102994,0.03325225,0.334813,0.0229455,0.07445825,0.226603,0.094731,0.02643275,0.17339825,0.02966675,0.04752225,0.03493025,0.077237,0.0347365,0.06331575,0.05436225,0.056205,0.018202,0.0607635,0.03184575,0.09942575,0.048727,0.0301415,0.1143145,0.03555,0.12988825,0.15484875,0.0229095,0.393312,0.2380225,0.023094,0.045255,0.02189375,0.024414…	-0.064923	2.09412e-05	0.00211848
chr19	22605150	22605167	0.161573666666667,0.0647185,0.0617476666666667,0.08701375,0.1153735,0.0719755,0.0924255,0.11792525,0.0789405,0.08299425,0.06463975,0.152031,0.116659666666667,0.13070525,0.08414125,0.0417515,0.072639,0.09267775,0.09299925,0.0712075,0.0785115,0.09272575,0.105787,0.1566505,0.13238625,0.091949,0.04856975,0.116217,0.062584,0.13495975	0.28342,0.208426,0.3744925,0.244776,0.091721,0.0673015,0.12521425,0.1732665,0.28095075,0.06701075,0.07157375,0.2067345,0.1511915,0.05959625,0.196188,0.1525975,0.090699,0.0836595,0.132663,0.12288475,0.163801,0.132064,0.1114445,0.25942825,0.143555,0.22064025,0.08986925,0.068424,0.156201,0.26851975,0.1606095,0.13813175,0.15871625,0.1874315,0.3262645,0.15989,0.17237,0.202606,0.187943,0.1262145	-0.0696463	2.20803e-05	0.00219157
chr5	50260014	50260024	0.09761,0.101868,0.0958795,0.121469,0.1570795,0.129451,0.149491,0.079538,0.107318,0.1470155,0.132348,0.1135485,0.073302,0.111264,0.099016,0.1580365,0.0936035,0.0607445,0.124596,0.075012,0.0660375,0.0803555,0.1083255,0.106201,0.0959575,0.1505455,0.0558055,0.119399,0.108076,0.091201	0.139284,0.052321,0.3909595,0.0733075,0.084222,0.1071145,0.171866,0.139641,0.3101665,0.070653,0.3375685,0.20106,0.1562165,0.1854715,0.2243945,0.0827525,0.1402045,0.126992,0.129012,0.1811485,0.37203,0.214834,0.1051545,0.1603655,0.2390295,0.1156945,0.1651785,0.155955,0.14329,0.1830145,0.1389135,0.170361,0.1788245,0.1801585,0.261047,0.0960845,0.208224,0.13357,0.137838,0.1870025	-0.06427	2.20803e-05	0.00219157
chr10	22765009	22765017	0.0662565,0.022964,0.1396375,0.015625,0.030247,0.0312575,0.061427,0.046274,0.0925925,0,0.0084745,0.0089285,0.016949,0.0140845,0.067568,0.025185,0.0227275,0.051471,0.096774	0.213275,0.1227325,0.090278,0.1765875,0.045579,0.414728,0.4651785,0.328971,0.033353,0.421432,0.147186,0.036555,0.011111,0.1027875,0.239754,0.1859785,0.1451935,0.0654565,0.1239105,0.416316,0.13678,0.276621,0.275762,0.1174345,0.4557645,0.0576925,0.0373935,0.0878245,0.4103535,0.0423415	-0.146402	2.26233e-05	0.00222449
chr6	28602920	28602937	0.047813,0.0255435,0.02198325,0.02308975,0.05434975,0.0182685,0.0273955,0.04674725,0.02694325,0.0295645,0.016185,0.05092825,0.027434,0.0343905,0.02912925,0.01964225,0.02721675,0.018725,0.029955,0.02889125,0.012369,0.0461015,0.037426,0.0388895,0.0358245,0.0701835,0.0185655,0.02952025,0.0247505,0.021404	0.052099,0.01580675,0.021811,0.05388475,0.04142325,0.01658775,0.16071375,0.0257205,0.2655135,0.1393365,0.14203525,0.12339575,0.12034125,0.0234115,0.15929125,0.04662275,0.04438275,0.03591125,0.06831925,0.061628,0.06291275,0.04442075,0.0407195,0.12817925,0.0340025,0.0351415,0.08519375,0.045845,0.09252725,0.09834275,0.03335925,0.0779805,0.08074225,0.0293955,0.06231225,0.0681995,0.19928125,0.07090325…	-0.0428161	2.32782e-05	0.00226769
chr7	30722319	30722360	0.05969825,0.04114375,0.0959835,0.046351,0.0743295,0.03297,0.044319,0.0436365,0.04650825,0.04108525,0.05913275,0.05204375,0.033679,0.05787075,0.0492495,0.03301225,0.04165325,0.03942675,0.03707125,0.04869075,0.03006975,0.05194,0.05206925,0.0374095,0.05184175,0.04310175,0.03867825,0.056476,0.049986,0.053569	0.07193875,0.11940775,0.088029,0.049229,0.0808785,0.0336845,0.1705095,0.1604765,0.04793525,0.052085,0.0694135,0.2079475,0.09294175,0.03137175,0.1036185,0.05424225,0.046837,0.06543,0.03602975,0.119485,0.0445255,0.061093,0.10501625,0.2014,0.06241725,0.0561135,0.15844475,0.06363425,0.0415765,0.244601,0.07405125,0.1674145,0.0968875,0.11047075,0.088122,0.183069,0.140934,0.12062125,0.03398225,0.0385875	-0.0467614	2.58622e-05	0.00249629
chr12	103889726	103889763	0.024644,0.00695633333333333,0.0133343333333333,0.018838,0.033261,0.0167203333333333,0.0184056666666667,0.016486,0,0.0121646666666667,0.00985466666666667,0.036267,0.0289593333333333,0.021138,0.008547,0.011737,0.015244,0.015206,0.017942,0.0108216666666667,0.0167733333333333,0.027773,0.0137486666666667,0.0248715,0.0190623333333333,0.036437,0.014894,0.019545,0.0181766666666667,0.0338953333333333	0.0222863333333333,0.018873,0.0824956666666667,0.066733,0.0363336666666667,0.0194583333333333,0.018759,0.0219295,0.030338,0.016374,0.02006,0.039838,0.0759856666666667,0.0191526666666667,0.112459,0.025097,0.031826,0.0276785,0.0109126666666667,0.024675,0.027274,0.026954,0.0304876666666667,0.0220933333333333,0.0582353333333333,0.0378873333333333,0.0317345,0.0165266666666667,0.0317966666666667,0.2142…	-0.0217557	2.72543e-05	0.00251528
chr18	22006672	22006801	0.0295322727272727,0.0294497272727273,0.019006,0.0368570909090909,0.0332427272727273,0.0200170909090909,0.0266586363636364,0.0226357272727273,0.0297275454545455,0.0223551818181818,0.0262073636363636,0.0242466363636364,0.0312015454545455,0.0335593636363636,0.027038,0.0231322727272727,0.0311218181818182,0.0272250909090909,0.0262872727272727,0.0249836363636364,0.0300679090909091,0.0298867272727273,0…	0.0183123636363636,0.0162722727272727,0.0150308181818182,0.0223751818181818,0.0210920909090909,0.0194640909090909,0.0255424545454545,0.0206728181818182,0.0238421818181818,0.0214987272727273,0.0245725454545455,0.0227652727272727,0.0234802727272727,0.0221146363636364,0.0221816363636364,0.0242692727272727,0.0235769090909091,0.0260096363636364,0.0185823636363636,0.027734,0.0199063636363636,0.02192463…	0.00521176	2.72543e-05	0.00251528
chr5	75378033	75378062	0.0248175,0.0396105,0.014219,0.0304795,0.0548185,0.023717,0.0184275,0.0214735,0.004695,0.0127585,0.0176785,0.036441,0.0238385,0.019173,0.0135265,0.008772,0.0087545,0.0164825,0.0326435,0.0387005,0.009618,0.020153,0.023964,0.0137035,0.0410675,0.0301055,0.019081,0.008108,0.0146615,0.0243515	0.059582,0.0286155,0.185028,0.1043125,0.0241275,0.0086145,0.1343825,0.0224485,0.1249135,0.011905,0.0614345,0.099607,0.143057,0.025879,0.133441,0.024501,0.010965,0.0141835,0.021119,0.048878,0.1159755,0.0452775,0.0440515,0.0818215,0.0980725,0.0229485,0.1654925,0.039683,0.025277,0.2576745,0.1742405,0.14912,0.0365485,0.0187605,0.0933175,0.023732,0.1106745,0.0301425,0.0462295,0.0190025	-0.0499312	2.72543e-05	0.00251528
chr6	31239422	31239475	0.0420606666666667,0.0441536666666667,0.024575,0.0251523333333333,0.010073,0.0235346666666667,0.025394,0.031406,0.0348016666666667,0.01308075,0.03001375,0.0181806666666667,0.0521676666666667,0.0417755,0.0513286666666667,0.0325786666666667,0.0463033333333333,0.0413463333333333,0.0384876666666667,0.0302636666666667,0.028041,0.0249023333333333,0.0473406666666667,0.0322456666666667,0.0414976666666667…	0.01642375,0.0162123333333333,0.0169883333333333,0.0242493333333333,0.0169046666666667,0.01507825,0.0228463333333333,0.021017,0.0244406666666667,0.026736,0.0461216666666667,0.026321,0.0273636666666667,0.0157754,0.0219513333333333,0.0118763333333333,0.0245303333333333,0.0196196666666667,0.0187266666666667,0.0214796666666667,0.0391976666666667,0.0222775,0.0185046666666667,0.0132273333333333,0.03892…	0.0108633	2.72543e-05	0.00251528
chr7	87229829	87229838	0.0688746666666667,0.0382193333333333,0.105643,0.087366,0.0794373333333333,0.055024,0.0654096666666667,0.07142,0.0409796666666667,0.0554836666666667,0.108069,0.0628353333333333,0.054803,0.0525273333333333,0.0498276666666667,0.0362386666666667,0.0639323333333333,0.0613506666666667,0.0915056666666667,0.0545783333333333,0.0405083333333333,0.0592593333333333,0.0570686666666667,0.098474,0.046542333333…	0.100865333333333,0.0461196666666667,0.349977333333333,0.204875333333333,0.124229666666667,0.0540263333333333,0.29466,0.0544886666666667,0.478444,0.0528756666666667,0.256383,0.182456,0.197236,0.109783333333333,0.319011333333333,0.0439333333333333,0.123681333333333,0.062934,0.139871666666667,0.07727,0.272081,0.191978666666667,0.205087666666667,0.302693666666667,0.077298,0.071606,0.254680333333333,…	-0.098194	2.72543e-05	0.00251528
chr11	118965830	118966275	0.01863935,0.02333,0.0145594545454545,0.0252025121951219,0.0184395526315789,0.01424,0.0205879534883721,0.0129019591836735,0.0222448823529412,0.015856875,0.0198190652173913,0.0146287435897436,0.0261877631578947,0.0204442790697674,0.0218714411764706,0.0172705365853659,0.0217676176470588,0.0228251176470588,0.0255041212121212,0.0210944411764706,0.0219029696969697,0.0159617142857143,0.02844621875,0.02…	0.0168044285714286,0.0143333611111111,0.0128548947368421,0.0186027674418605,0.0156582727272727,0.01229968,0.0158576511627907,0.0173270882352941,0.0137347948717949,0.01377325,0.0186348181818182,0.0132888333333333,0.021211,0.0154383913043478,0.0123961428571429,0.0136222285714286,0.0218614444444444,0.01668340625,0.0171986,0.0172432857142857,0.0141352368421053,0.0133721162790698,0.0147520465116279,0.…	0.00407287	2.87175e-05	0.00253896
chr15	60296771	60296787	0.0452743333333333,0.0333326666666667,0.092096,0.0568573333333333,0.0978573333333333,0.0596893333333333,0.0490056666666667,0.0535686666666667,0.0591703333333333,0.0710713333333333,0.106768,0.183008333333333,0.0464966666666667,0.0484103333333333,0.0264913333333333,0.0346236666666667,0.0355543333333333,0.030771,0.0258996666666667,0.0231616666666667,0.0348623333333333,0.0542703333333333,0.0478453333…	0.217389333333333,0.060235,0.118461,0.151581666666667,0.068959,0.0602093333333333,0.051007,0.0557083333333333,0.219495333333333,0.0496316666666667,0.034116,0.229320333333333,0.126693333333333,0.0369833333333333,0.19897,0.0380346666666667,0.0607113333333333,0.122070666666667,0.257691333333333,0.148376,0.0418816666666667,0.111108333333333,0.0485333333333333,0.102893333333333,0.171137333333333,0.075…	-0.0590103	2.87175e-05	0.00253896
chr17	46655641	46655735	0.01791475,0.041772,0.034365,0.0356835,0.02057825,0.01246875,0.023172,0.0098805,0.0198885,0.03097625,0.02256775,0.0233325,0.0359686666666667,0.0315635,0.0261673333333333,0.012874,0.024672,0.008303,0.012984,0.0163356666666667,0.0189866666666667,0.012979,0.022586,0.01172825,0.02660775,0.018518,0.02001,0.0191325,0.0123495,0.02032075	0.076366,0.00850675,0.1725195,0.07115325,0.02065275,0.016037,0.16251275,0.0304935,0.185235,0.1586735,0.08916025,0.18311075,0.095082,0.02428075,0.083836,0.00773675,0.018577,0.02602675,0.016671,0.05655375,0.06676125,0.07281875,0.03281925,0.13985425,0.08874975,0.01684275,0.0369375,0.0154995,0.03086725,0.1199475,0.02327575,0.09970725,0.122447333333333,0.0856865,0.0785575,0.09073875,0.10546275,0.03245…	-0.0492785	2.87175e-05	0.00253896
chr19	51321487	51321497	0.1474135,0.036134,0.0420695,0.0512055,0.054823,0.008262,0.0734095,0.0349835,0.0570205,0.039917,0.0295345,0.0596885,0.0774685,0.056357,0.017964,0.0420635,0.064582,0.143588,0.0619175,0.030918,0.042237,0.055827,0.059806,0.057714,0.036639,0.0520145,0.018374,0.043487,0.0317965,0.0171925	0.1530545,0.13479,0.0704185,0.1379715,0.037342,0.133956,0.0977475,0.0455475,0.2196645,0.0205705,0.07135,0.155503,0.1548325,0.169438,0.191786,0.035662,0.0990535,0.071351,0.1225695,0.0567875,0.227639,0.1284685,0.1934045,0.03277,0.090815,0.049612,0.11983,0.048077,0.054379,0.367214,0.07854,0.176826,0.154768,0.023207,0.210911,0.0633765,0.062734,0.0740535,0.0721975,0.053069	-0.0600519	2.87175e-05	0.00253896
chr4	107958438	107958480	0.0524628333333333,0.0275328333333333,0.0307488333333333,0.0334886666666667,0.0564826666666667,0.0294395,0.0334303333333333,0.0471251666666667,0.0229281666666667,0.0295218333333333,0.0294546666666667,0.076759,0.0262956666666667,0.031836,0.0249305,0.016373,0.0243676666666667,0.0254266666666667,0.060037,0.046329,0.0220938333333333,0.0434765,0.0555158333333333,0.0536748333333333,0.0389083333333333,0…	0.0551975,0.110389333333333,0.159929166666667,0.165209666666667,0.0591613333333333,0.0245836666666667,0.0633338333333333,0.0281323333333333,0.193590666666667,0.0198618333333333,0.0246593333333333,0.130049833333333,0.104222666666667,0.0209595,0.2296255,0.0447851666666667,0.0587671666666667,0.0309151666666667,0.0653578333333333,0.0327436666666667,0.0295968333333333,0.0894966666666667,0.0349825,0.12…	-0.0436976	2.87175e-05	0.00253896
chr14	36003862	36003883	0.0198686666666667,0.0258903333333333,0.0333673333333333,0.050408,0.037901,0.0140643333333333,0.0121853333333333,0.0144676666666667,0.005582,0.0159943333333333,0.036605,0.0275456666666667,0.026196,0.015732,0.015087,0.037406,0.0187116666666667,0.0178456666666667,0.0215216666666667,0.0119196666666667,0.0136083333333333,0.00986,0.039648,0.045,0.0371636666666667,0.0206183333333333,0.0151153333333333,…	0.05444,0.0210013333333333,0.290239666666667,0.125426666666667,0.0485283333333333,0.00852366666666667,0.073504,0.0237026666666667,0.129759666666667,0.021209,0.215067666666667,0.140827,0.0691466666666667,0.103269333333333,0.126356666666667,0.023329,0.016672,0.006186,0.0237583333333333,0.0321226666666667,0.052157,0.0647933333333333,0.0510053333333333,0.0269036666666667,0.0436633333333333,0.02274433…	-0.0586982	3.02551e-05	0.00258792
chr19	38183119	38183144	0.0427673333333333,0.0628243333333333,0.017915,0.0572826666666667,0.0709206666666667,0.0455673333333333,0.032196,0.0205836666666667,0.0133333333333333,0.0352776666666667,0.0583066666666667,0.053562,0.0554866666666667,0.0357563333333333,0.027218,0.0306846666666667,0.1069855,0.0424766666666667,0.0370093333333333,0.0588186666666667,0.0280813333333333,0.0665223333333333,0.0387083333333333,0.04452,0.0…	0.15081,0.438032,0.203344666666667,0.179750666666667,0.0490326666666667,0.0316456666666667,0.090788,0.0843693333333333,0.286689,0.029289,0.0782666666666667,0.160299333333333,0.103137,0.0272946666666667,0.121504333333333,0.0518106666666667,0.0915136666666667,0.04077,0.156098666666667,0.0686886666666667,0.035945,0.0952733333333333,0.0321326666666667,0.111607333333333,0.118695,0.0189786666666667,0.1…	-0.0704425	2.96945e-05	0.00258792
chr6	26199074	26199226	0.0100964,0.0061643,0.00872,0.0171424444444444,0.0079973,0.0146067,0.0134068,0.0121427,0.0127814444444444,0.012585,0.0110665,0.0132456,0.0138975555555556,0.0116978,0.0124982222222222,0.0086984,0.00800011111111111,0.0119194444444444,0.011111375,0.00670244444444444,0.015140375,0.0151832,0.015257125,0.0110818,0.011624,0.0172567,0.0093731,0.0098907,0.0104658,0.0166977777777778	0.0452142,0.0073948,0.0573919,0.0106003,0.014815,0.0090456,0.1049229,0.0167881111111111,0.0096887,0.0253364444444444,0.0112482222222222,0.1122318,0.0581353,0.0112498,0.129568666666667,0.0113132,0.0094739,0.015939,0.0560934,0.0256673,0.0819897777777778,0.0191572,0.0086482,0.0074415,0.0818246,0.0303158,0.0195937777777778,0.0305178,0.0364485,0.1182892,0.0371987,0.122611555555556,0.0202636666666667,0…	-0.0327952	3.02551e-05	0.00258792
chr6	29716468	29716603	0.023760125,0.02448932,0.0168798148148148,0.0233125384615385,0.0192707083333333,0.0227968636363636,0.0216689166666667,0.0239435,0.0254765,0.0185860454545455,0.0186215384615385,0.0189750416666667,0.0256004583333333,0.01913604,0.0305967083333333,0.0233248125,0.0321892916666667,0.02908684,0.0242692916666667,0.0245766153846154,0.0337833333333333,0.01905224,0.0326995,0.0234238076923077,0.0217659583333…	0.0145766,0.0189915714285714,0.0155797307692308,0.0280426,0.0178666153846154,0.0147427407407407,0.0172104782608696,0.0244910909090909,0.01874196,0.0202911875,0.02225925,0.0183901153846154,0.019592,0.01707712,0.0212100952380952,0.0230567,0.0242981739130435,0.0172148571428571,0.0164233076923077,0.0186765384615385,0.0177866666666667,0.0174575384615385,0.0149044074074074,0.0174114166666667,0.02273713…	0.00467872	3.02551e-05	0.00258792
chr17	64831309	64831319	0.103238666666667,0.0628093333333333,0.102292333333333,0.091009,0.165680333333333,0.083316,0.07296,0.0880466666666667,0.0729416666666667,0.0707213333333333,0.0476626666666667,0.129819,0.0650686666666667,0.105818,0.05484,0.0369813333333333,0.14371,0.117225666666667,0.085512,0.148223333333333,0.0723156666666667,0.127168666666667,0.0959256666666667,0.09522,0.0645016666666667,0.102293666666667,0.0663…	0.170832333333333,0.0501093333333333,0.330862333333333,0.236022333333333,0.120285666666667,0.0569793333333333,0.108013,0.0275043333333333,0.200270333333333,0.251181333333333,0.0800006666666667,0.290461666666667,0.322988333333333,0.113466,0.243058,0.116551,0.110866666666667,0.143226,0.150230333333333,0.101681666666667,0.126890666666667,0.153661,0.190835666666667,0.109240333333333,0.150598333333333…	-0.0787022	3.13214e-05	0.00265752
chr19	17392894	17392922	0.0583975,0.085534,0.0919293333333333,0.047371,0.0655403333333333,0.06837,0.0612076666666667,0.0534063333333333,0.0189875,0.0538483333333333,0.0529446666666667,0.0383316666666667,0.06887,0.029703,0.0180195,0.0233925,0.04211,0.052383,0.0527263333333333,0.027174,0.0336686666666667,0.077465,0.057258,0.0392996666666667,0.082126,0.0696573333333333,0.02848,0.041096,0.0398293333333333	0.1415095,0.496479,0.203402666666667,0.285125,0.211034333333333,0.096843,0.139423,0.067027,0.198811333333333,0.0865385,0.0789046666666667,0.0727275,0.0426203333333333,0.1906655,0.0796215,0.0504235,0.040303,0.0634995,0.0407336666666667,0.060731,0.148437,0.0441666666666667,0.219684,0.2058895,0.244056,0.0682635,0.05118,0.0415573333333333,0.052,0.1,0.2820685,0.040916,0.0640793333333333,0.318796,0.033…	-0.0792064	3.26534e-05	0.00272656
chr20	61148683	61148698	0.0539623333333333,0.061481,0.0460833333333333,0.0412923333333333,0.0479083333333333,0.057109,0.0410993333333333,0.0644846666666667,0.0468376666666667,0.0626363333333333,0.0561583333333333,0.0834396666666667,0.036991,0.035513,0.018182,0.018972,0.0339593333333333,0.00896566666666667,0.0251356666666667,0.0362576666666667,0.036936,0.058393,0.0588376666666667,0.051062,0.0252903333333333,0.02192766666…	0.0438956666666667,0.059006,0.120018333333333,0.0502643333333333,0.13969,0.0210196666666667,0.196116,0.098485,0.230412,0.038462,0.042352,0.198264,0.068441,0.080168,0.211661666666667,0.0281123333333333,0.016954,0.051049,0.096512,0.0533406666666667,0.134722,0.0900566666666667,0.0797843333333333,0.107276666666667,0.2057,0.055869,0.144661,0.054291,0.0882183333333333,0.187845333333333,0.196911,0.11928…	-0.0589874	3.24175e-05	0.00272656
chr11	6948153	6948210	0.0169308333333333,0.0157611666666667,0.012937,0.0257746666666667,0.026569,0.00932433333333333,0.0277913333333333,0.0106161666666667,0.0145165,0.0262383333333333,0.0132678333333333,0.020099,0.0126376666666667,0.034857,0.0112856,0.007122,0.0137016,0.0111106666666667,0.0312663333333333,0.0181973333333333,0.012081,0.0131236666666667,0.0233406,0.0143566666666667,0.025939,0.0080985,0.0172306666666667,…	0.0376611666666667,0.0121975,0.193705333333333,0.0213918333333333,0.0243835,0.0140555,0.0999795,0.0227816666666667,0.138176,0.0106098333333333,0.012172,0.0697793333333333,0.0998336666666667,0.0555368333333333,0.080547,0.00310033333333333,0.0248875,0.024216,0.0141106666666667,0.0386435,0.054173,0.0565731666666667,0.0720913333333333,0.113864666666667,0.0132305,0.0469695,0.0496473333333333,0.0300585…	-0.0309804	3.72242e-05	0.00305965
chr7	142494821	142494848	0.0201886666666667,0.0403656666666667,0.0214813333333333,0.0279976666666667,0.0172813333333333,0.0280626666666667,0.0353973333333333,0.017989,0.0286133333333333,0.023615,0.0222666666666667,0.0162906666666667,0.0362833333333333,0.02354,0.031401,0.0160823333333333,0.0141463333333333,0.020129,0.0410436666666667,0.018138,0.0344483333333333,0.0257393333333333,0.052924,0.0318213333333333,0.024919666666…	0.0383843333333333,0.095147,0.172872333333333,0.0313426666666667,0.0283106666666667,0.0186973333333333,0.214992,0.0213956666666667,0.0782233333333333,0.0154823333333333,0.192931666666667,0.0419226666666667,0.128412333333333,0.0282896666666667,0.0918943333333333,0.020993,0.0405073333333333,0.0384393333333333,0.0351136666666667,0.0645853333333333,0.0727986666666667,0.0350263333333333,0.045616,0.167…	-0.0392158	3.72242e-05	0.00305965
chr1	107682776	107682906	0.034071875,0.0300035,0.04275475,0.024515125,0.039296,0.024062625,0.030703,0.034458125,0.026150375,0.023272375,0.043514,0.0304695,0.022359875,0.027675125,0.02925025,0.021026875,0.02696925,0.0249145,0.0293855,0.03417275,0.030279375,0.032286125,0.035137,0.027989375,0.037103375,0.03135275,0.02369575,0.0286495,0.0306685,0.02450875	0.05923025,0.023830125,0.101615625,0.035568375,0.046070125,0.0263801111111111,0.200064,0.03952575,0.171742875,0.017324875,0.083152375,0.072044375,0.044981375,0.0215235,0.03003075,0.022711125,0.03499275,0.032681875,0.062109375,0.02940525,0.04992075,0.062456375,0.047846125,0.134109,0.086314,0.067189125,0.072355,0.036442375,0.04259325,0.23442075,0.03758975,0.05493175,0.124958,0.030381,0.137080625,0.…	-0.0383007	3.91909e-05	0.00312369
chr19	22967116	22967122	0.201058,0.1509455,0.1177355,0.1330355,0.2511365,0.1412665,0.1574455,0.2129545,0.1719705,0.1540565,0.2586795,0.414141,0.1302965,0.216701,0.0590435,0.105737,0.2327835,0.1651785,0.207095,0.08868,0.1295255,0.209462,0.0782055,0.1700325,0.1272245,0.0772565,0.0659035,0.192255,0.099642,0.273492	0.4071155,0.4873905,0.2596155,0.2765055,0.151355,0.17359,0.1681495,0.239837,0.4773825,0.0225125,0.074346,0.3641075,0.287681,0.500949,0.258751,0.252168,0.2996015,0.1345945,0.1850355,0.2831905,0.37354,0.3370735,0.129824,0.4355985,0.3051135,0.100848,0.2114285,0.144163,0.2862325,0.4380575,0.163427,0.3554635,0.351082,0.303956,0.389299,0.315805,0.332462,0.3255445,0.288639,0.154595	-0.109719	3.91909e-05	0.00312369
chr19	34850076	34850248	0.0323785,0.0490235,0.0236842727272727,0.049989,0.0336735,0.028492,0.0411678333333333,0.0233793333333333,0.0455331666666667,0.0366035,0.0352952,0.0311805,0.0554355,0.039531,0.0446645,0.0441915,0.051643,0.0581863333333333,0.061122,0.0503593333333333,0.0518396666666667,0.03683175,0.0486378333333333,0.0431976666666667,0.0431423333333333,0.033601875,0.0481913333333333,0.0366786666666667,0.0386825,0.0…	0.0261122222222222,0.0368841666666667,0.03249175,0.037455125,0.0314006666666667,0.0186341538461538,0.0328604285714286,0.0471023333333333,0.023045625,0.0384666666666667,0.048678,0.031767875,0.0496661666666667,0.036782,0.0357686666666667,0.0448675,0.0456671666666667,0.0330378333333333,0.0228577777777778,0.0256906666666667,0.039042375,0.0281995,0.026974,0.0234885384615385,0.0400001428571429,0.029698…	0.0104151	3.91909e-05	0.00312369
chr7	75932467	75932623	0.0333308,0.0375424,0.0289606,0.039092,0.0329674,0.0273169,0.0350173,0.025284,0.0320877,0.0283838,0.0339643,0.0292355,0.0394065,0.0317626,0.0323287,0.0326724,0.0433584,0.0412774,0.0393482,0.0382696,0.0387782,0.0330558,0.0428878,0.0379402,0.0339128,0.0340099,0.0364938,0.0301475,0.0389726,0.0378593	0.0289729,0.0310474,0.0256473,0.0310632,0.0251849,0.0212448,0.028625,0.0379914,0.0272095,0.0304956,0.0376133,0.0324634,0.0388984,0.0265526,0.0331276,0.0286268,0.0313479,0.0315098,0.0295023,0.0301164,0.0170854,0.0253814,0.0229867,0.0253048,0.0338066,0.0284569,0.0347458,0.0202995,0.0276412,0.0355163,0.0234186,0.0293188,0.0495649,0.0367924,0.0284648,0.0255616,0.0211483,0.0259605,0.0292261,0.02538	0.00552295	3.91909e-05	0.00312369
chr6	11043958	11044017	0.0277341666666667,0.0322528,0.01746825,0.02197875,0.0150978,0.0156474,0.0275861666666667,0.023205,0.0324398333333333,0.0315168571428571,0.0122782,0.048556,0.0199958,0.025586,0.0124422,0.0238623333333333,0.0088576,0.0254785,0.043244,0.0202898333333333,0.0154324,0.0105228333333333,0.003077,0.0264944	0.0485292,0.0657975,0.0235141666666667,0.0445116,0.0076745,0.0582625,0.211918,0.121061285714286,0.100941,0.0170611666666667,0.0370948,0.035272,0.0426106666666667,0.0094118,0.0625561666666667,0.0346512,0.0392218,0.305379166666667,0.0958416666666667,0.060592,0.0509216,0.0413935,0.1239136,0.0887505714285714,0.0806414,0.0245158,0.0236668,0.031405	-0.0448533	4.0876e-05	0.00323351
chr16	12997270	12997415	0.03883,0.0298215,0.036366,0.0260155,0.0727665,0.0219585,0.0286395,0.0448785,0.044285,0.0353985,0.0215925,0.1235925,0.033573,0.0259915,0.0298485,0.012487,0.037049,0.029164,0.0400635,0.0439215,0.0282075,0.0437235,0.049917,0.064205,0.0759725,0.0133005,0.021708,0.0660435,0.0268465,0.0400785	0.1044515,0.0836455,0.3551695,0.0651965,0.039616,0.0243575,0.113739,0.0367475,0.383262,0.02168,0.0320085,0.252461,0.163207,0.0185735,0.2320245,0.0508985,0.0549935,0.030766,0.036776,0.044393,0.1527455,0.056755,0.057172,0.226364,0.096549,0.0284955,0.17141,0.0416695,0.0871895,0.163548,0.095164,0.163937,0.144589,0.1215135,0.199377,0.0425595,0.252014,0.0640695,0.0741825,0.0354543333333333	-0.07026	4.34241e-05	0.00335732
chr20	30639908	30639952	0.020602,0.0416573333333333,0.0292606666666667,0.017733,0.0181426666666667,0.010445,0.019958,0.0208976666666667,0.0198633333333333,0.0398506666666667,0.0189694,0.028392,0.0130096666666667,0.0134236666666667,0.0105265,0.0198343333333333,0.021978,0.0111613333333333,0.014493,0.0193323333333333,0.0126733333333333,0.024505,0,0.0143013333333333,0.0204633333333333,0.0104933333333333,0.015523,0.011849,0.…	0.0280186666666667,0.0473306666666667,0.048538,0.0291456666666667,0.02328,0.0137663333333333,0.0540253333333333,0.0267036666666667,0.057355,0.03624,0.0241606666666667,0.071905,0.042029,0.0111003333333333,0.0778513333333333,0.0254016666666667,0.0137456666666667,0.0163556666666667,0.0274476666666667,0.03147,0.0336466666666667,0.0237403333333333,0.021346,0.01532675,0.031058,0.0135843333333333,0.0296…	-0.0140096	4.34241e-05	0.00335732
chr3	13974400	13974454	0.142187333333333,0.070273,0.102588333333333,0.088471,0.2082132,0.0469735,0.177736,0.1034525,0.1112485,0.104721666666667,0.23236425,0.21413,0.1338255,0.1359985,0.049727,0.103901,0.048643,0.0891095,0.0676165,0.124334,0.1678185,0.1167608,0.130944,0.1371065,0.094643,0.0500043333333333,0.075306,0.114671,0.0722776666666667,0.0990286666666667	0.236715,0.081727,0.261432,0.181017,0.1041392,0.0748833333333333,0.244552,0.2730555,0.361614,0.084214,0.3101165,0.2760816,0.1047235,0.2383895,0.323913,0.2288965,0.0926325,0.154348,0.166835666666667,0.1736542,0.15625,0.141329333333333,0.151851333333333,0.171033833333333,0.095,0.0948241666666667,0.175496,0.135585,0.1930466,0.256223,0.160273,0.19485125,0.216407,0.2252725,0.242305666666667,0.2571448,…	-0.0715929	4.34241e-05	0.00335732
chr4	113437900	113437914	0.0426685,0.062523,0.0238095,0.017007,0.0445135,0.0210515,0.0329005,0.020335,0.034287,0.0284065,0.0215685,0.033195,0.0180725,0.078714,0.039678,0.0397965,0.0422455,0.0492875,0.025175,0.02605,0.042063,0.060464,0.0384615,0.0662965,0.0511905,0.0510255,0.0384285,0.044993	0.0776315,0.050187,0.035628,0.0816015,0.0206145,0.0392255,0.1061145,0.162228,0.0858585,0.169651,0.057239,0.1137555,0.108305,0.0611115,0.0374285,0.1636875,0.1409515,0.136303,0.069968,0.063003,0.014785,0.053335,0.0613555,0.0986405,0.0927805,0.0519795,0.1317175,0.0700755,0.0303695,0.140185,0.0370455,0.094044,0.045614,0.055843,0.024795,0.044345,0.05368	-0.0387883	4.37177e-05	0.00335732
chr1	167599261	167599370	0.0197228,0.00965475,0.0594142,0.01813,0.012008,0.0153796,0.029294,0.0174442,0.008054,0.0194744,0.1550726,0.0227296,0.00988633333333333,0.008569,0.008609,0.0184736,0.0255423333333333,0.0143796666666667,0.011133,0.014091,0.0233175,0.0267886,0.028411,0.009841,0.00464,0.060696,0.029145,0.017685,0.025366,0.0242972	0.0836812,0.0578364,0.2840338,0.050929,0.1058852,0.0106432,0.04124,0.06886975,0.0345034,0.188248,0.127876,0.1646226,0.0527338,0.0663812,0.0645912,0.00803,0.0219544,0.04857925,0.0257146,0.0166196,0.0651346,0.0516596,0.1544104,0.105123,0.016159,0.009614,0.0499828,0.0513962,0.0220798,0.3213446,0.0342514,0.0205846,0.0233415,0.013105,0.2347766,0.0644068,0.0716988,0.0208298,0.084147,0.0191346	-0.0489955	4.57e-05	0.00338598
chr19	21657569	21657598	0.04079775,0.01671375,0.016718,0.01849525,0.01944025,0.0099965,0.0332615,0.02620125,0.014274,0.01487175,0.07400975,0.100469,0.02369425,0.03095225,0.014366,0.00564975,0.01180125,0.020658,0.028227,0.011115,0.01306325,0.03411525,0.026788,0.043739,0.0182935,0.021723,0.008155,0.013726,0.01143,0.01819275	0.03356125,0.22609,0.029673,0.07205075,0.03237275,0.0161185,0.1242665,0.013931,0.34135775,0.014536,0.0172315,0.169252,0.14648575,0.0148345,0.1582195,0.0101145,0.04661225,0.0218885,0.02635125,0.06208825,0.01866375,0.06688075,0.03974825,0.14480225,0.02959125,0.14399325,0.035368,0.02836025,0.0356465,0.1901235,0.062377,0.034768,0.01957725,0.0748945,0.2015865,0.02348025,0.08408375,0.0749435,0.138688,0…	-0.0514362	4.57e-05	0.00338598
chr4	46995620	46995688	0.0274275,0.0254585,0.0138805,0.0248525,0.041172,0.0235863333333333,0.0222605,0.0160285,0.0254915,0.0168815,0.0141835,0.077356,0.01459625,0.0132576666666667,0.008064,0.007007,0.017067,0.0184595,0.04527775,0.0188005,0.0136903333333333,0.030727,0.03848275,0.04552425,0.03041025,0.015591,0.0112375,0.03596725,0.014333,0.0139566666666667	0.12386325,0.03254575,0.14731175,0.10403575,0.019519,0.01963925,0.043664,0.05570825,0.07455,0.0124323333333333,0.0440253333333333,0.18115675,0.08969375,0.0184725,0.08088225,0.01675725,0.03975,0.0175505,0.03585225,0.04294975,0.061518,0.021175,0.022551,0.07342575,0.0346985,0.0327405,0.07792475,0.02608025,0.05274775,0.0268103333333333,0.0562615,0.15423325,0.0410775,0.0292995,0.14577225,0.1878315,0.0…	-0.0346653	4.57e-05	0.00338598
chr4	183066134	183066212	0.0309665,0.0207523,0.0142954,0.0315105,0.0313129,0.0169708,0.0285527,0.0170321,0.0268699,0.0256146,0.017309,0.0489689,0.0320118,0.024842,0.01856,0.0148249,0.019522,0.0177172,0.00939233333333333,0.041879,0.0306869,0.0217699,0.042499,0.0392251428571429,0.0327084,0.0212021,0.0289117,0.0276464285714286,0.0191151111111111,0.0346111	0.0575369,0.027524,0.0184733,0.0779713,0.0378489,0.0230682,0.0462044,0.2180698,0.1509534,0.013354,0.0326085,0.0490938,0.042479,0.0264447,0.0913955,0.043177,0.0437368333333333,0.0235991666666667,0.0178297,0.0198472,0.0500524,0.0759053,0.0451711,0.0391418,0.0533525,0.0293746,0.155849857142857,0.0269443,0.048758,0.2411062,0.0422768571428571,0.0498069,0.0369958,0.0407459,0.11535,0.0541919,0.0306388,0…	-0.0310105	4.57e-05	0.00338598
chr4	183066300	183066350	0.04081425,0.02479575,0.03216525,0.02439675,0.0718915,0.02022975,0.04228775,0.03489875,0.0290915,0.02921225,0.02392675,0.0875055,0.020473,0.02917175,0.0276925,0.0253215,0.0281935,0.02472025,0.05443525,0.0115065,0.02332025,0.03941675,0.047048,0.045249,0.035534,0.02094325,0.02099725,0.03496925,0.03023175,0.02810525	0.07723425,0.04180225,0.19042175,0.1253795,0.033566,0.0209005,0.05536525,0.0231575,0.30125675,0.02723275,0.131619,0.08870425,0.11024675,0.028894,0.09440125,0.019134,0.04667975,0.054654,0.0333895,0.03405075,0.1509885,0.0898285,0.050875,0.04350825,0.04164225,0.04972825,0.14865025,0.04103675,0.05879725,0.1503805,0.0286805,0.07726325,0.07026375,0.0385975,0.07865875,0.05266425,0.0506635,0.0378865,0.02…	-0.0383434	4.57e-05	0.00338598
chr11	14913573	14913681	0.0293209,0.0379272,0.0262053529411765,0.0347599,0.0259452,0.0292006923076923,0.0231437272727273,0.0291515,0.036299,0.0286565833333333,0.0305618333333333,0.0200947,0.0382642,0.0340712,0.0408674545454545,0.02754,0.0374983,0.030629,0.0377111111111111,0.039928,0.0290393,0.026333,0.035119625,0.0355275,0.0314654,0.0261153846153846,0.0310894,0.0274056,0.0311515555555556,0.0325029	0.0302972307692308,0.0281215,0.0241973,0.0264914545454545,0.025337,0.0190531764705882,0.0328303636363636,0.0271221111111111,0.0191448181818182,0.0242431111111111,0.0326719,0.0194705384615385,0.0312148181818182,0.0174382941176471,0.0251076363636364,0.0285372,0.0322468,0.0257191111111111,0.0240649090909091,0.022692,0.0295721666666667,0.0195806470588235,0.0179886923076923,0.0210462727272727,0.031455…	0.00601777	4.80887e-05	0.00346535
chr15	71185102	71185241	0.0156488,0.0183116,0.0085882,0.017315,0.018225,0.0100582,0.0343402,0.018411,0.0249146,0.0192132,0.0181844,0.0141894,0.01547425,0.019736,0.0126772,0.0161908,0.02427,0.025182,0.0176608,0.0206743333333333,0.0193003333333333,0.0175232,0.02951,0.0198374,0.026818,0.0228706,0.0266205,0.0096728,0.0168338,0.0142852	0.0135726,0.0117138,0.0115114,0.0188712,0.012177,0.0090412,0.0205616,0.0179632,0.0105308,0.0141156,0.0132926,0.0110292,0.0141708,0.0137628,0.0118246,0.0181642,0.0188236,0.0127634,0.0140292,0.0136494,0.0099434,0.012552,0.012804,0.0134072,0.0074506,0.0145268,0.0199286,0.009891,0.0184866,0.0077348,0.0116368,0.0115388,0.01880925,0.0159684,0.014813,0.0099358,0.011767,0.013587,0.0184386,0.0108326	0.00544405	4.80887e-05	0.00346535
chr19	639623	639719	0.031043875,0.0178288181818182,0.042798,0.0364148888888889,0.0225124,0.00508909090909091,0.0355603,0.0287369090909091,0.0312175,0.0241831111111111,0.0307518181818182,0.015392,0.0448164545454545,0.0297904545454545,0.0231278571428571,0.0350456666666667,0.036304125,0.0400732222222222,0.022305,0.0344678181818182,0.025029,0.033709625,0.059925,0.0321306,0.0313074545454545,0.0278196666666667,0.032909777…	0.0128998,0.00864433333333333,0.0214594444444444,0.0897789,0.0253070909090909,0.01589775,0.0172636666666667,0.0183468333333333,0.0156186666666667,0.016949,0.0271606666666667,0.0230101111111111,0.0317806666666667,0.0140168,0.0056878,0.011954,0.019955,0.0158266,0.015786,0.008366,0.02712075,0.0227231,0.0134918,0.0189563636363636,0.0312723333333333,0.0226656,0.03400975,0.0185454545454545,0.0095202727…	0.00850004	4.80887e-05	0.00346535
chr9	35689845	35689859	0.3047895,0.227163,0.6228245,0.1400895,0.387663,0.244166,0.2548565,0.387137,0.258938,0.2604105,0.674267,0.4533335,0.2069915,0.4448295,0.1719905,0.187391,0.2567955,0.285283,0.1853145,0.2822355,0.3008695,0.2780975,0.225806,0.27661,0.3044715,0.2537435,0.2013825,0.3785605,0.282354,0.3333925	0.430855,0.3146185,0.4433175,0.468098,0.5040325,0.29474,0.6047585,0.344834,0.4250525,0.513903,0.3990245,0.509705,0.3001485,0.306865,0.390476,0.5230465,0.274797,0.393063,0.351791,0.395658,0.3109735,0.4817535,0.3951885,0.5711695,0.3842595,0.458708,0.5188945,0.2502915,0.519467,0.414366,0.4406175,0.5282635,0.2680045,0.2825925,0.5675785,0.1884955,0.350508,0.433787,0.267172,0.349279	-0.101862	4.80887e-05	0.00346535
chr1	65731375	65731528	0.0217555714285714,0.0224355,0.0537974666666667,0.0224339,0.0310299333333333,0.0227764,0.0209586,0.0270825333333333,0.0184942,0.0285273333333333,0.0480940666666667,0.0347752666666667,0.0096635,0.0198791,0.02540575,0.0228206666666667,0.010592,0.0121966,0.02339975,0.0202725,0.02848575,0.0353017333333333,0.0322161111111111,0.0240127,0.0368759230769231,0.0281648,0.0202725,0.0367038,0.0360596153846154…	0.0923762,0.0265585,0.0821846666666667,0.0308510666666667,0.0438566,0.0234719333333333,0.197241916666667,0.03604975,0.129659,0.0130766,0.1872525,0.118451928571429,0.0565239285714286,0.0220628,0.189854,0.0282813333333333,0.0176363,0.0285033636363636,0.0635547333333333,0.0318984666666667,0.0206364285714286,0.117189866666667,0.0585498,0.122540866666667,0.0283265714285714,0.0868873333333333,0.0878848…	-0.0439196	5.32177e-05	0.00358966
chr1	149889205	149889373	0.0377076428571429,0.039478,0.0300504285714286,0.040204,0.0367857857142857,0.0331937857142857,0.0452955714285714,0.0487392857142857,0.0460368461538462,0.0437290714285714,0.0326430714285714,0.0546077857142857,0.0393392307692308,0.0525611428571429,0.0342980769230769,0.0397453571428571,0.0342684615384615,0.0446248461538462,0.0530643846153846,0.0374782142857143,0.0365952307692308,0.0428092857142857,0…	0.073703,0.0412288461538462,0.250815714285714,0.0764,0.0454212857142857,0.0265031428571429,0.133709285714286,0.0620937692307692,0.0992971428571429,0.0405274615384615,0.221586071428571,0.136145357142857,0.138098,0.0370475714285714,0.163951142857143,0.0340816153846154,0.0413853846153846,0.041061,0.0750821428571429,0.0649910714285714,0.0999856428571429,0.0662482142857143,0.0456041428571429,0.0374631…	-0.0507903	5.32257e-05	0.00358966
chr1	237206415	237206445	0.062707,0.043194,0.030536,0.0268066666666667,0.067801,0.0243193333333333,0.0304623333333333,0.0620736666666667,0.025941,0.0317083333333333,0.0391803333333333,0.123558333333333,0.012306,0.065921,0.023551,0.0113546666666667,0.031872,0.0378493333333333,0.072958,0.0515526666666667,0.0322293333333333,0.05763,0.0634046666666667,0.0267103333333333,0.050333,0.0256483333333333,0.0273853333333333,0.057577…	0.087838,0.624223666666667,0.0668473333333333,0.0703666666666667,0.0489343333333333,0.024537,0.0683796666666667,0.0432233333333333,0.356329333333333,0.0192933333333333,0.182362,0.258727666666667,0.150418,0.0299646666666667,0.249477333333333,0.048484,0.0600113333333333,0.0382296666666667,0.04371,0.0395783333333333,0.112658666666667,0.079117,0.156095333333333,0.27406,0.129666,0.106961666666667,0.14…	-0.0815327	5.32257e-05	0.00358966
chr11	44087615	44087969	0.0181576333333333,0.0258196666666667,0.0163363,0.0291176333333333,0.02431,0.016066,0.0228569666666667,0.0190207666666667,0.0276337333333333,0.0204325333333333,0.0214928,0.0199108333333333,0.0247937,0.0247786333333333,0.0240916333333333,0.0220018333333333,0.0267117,0.0270227,0.0252054,0.0224132333333333,0.0227994666666667,0.0200340333333333,0.0331101666666667,0.0228058666666667,0.0232986666666667…	0.0179101333333333,0.0208368333333333,0.0172298,0.0210346666666667,0.0173558,0.0132661666666667,0.0188371,0.0200295333333333,0.0184232666666667,0.0198343333333333,0.0242135,0.0196321,0.0215863333333333,0.017274,0.0205121666666667,0.0217463333333333,0.0246866333333333,0.0187235,0.0190021666666667,0.0205779666666667,0.0170684666666667,0.0200667333333333,0.0142914,0.0155564666666667,0.01900093333333…	0.00362763	5.32257e-05	0.00358966
chr19	31839615	31839644	0.022096,0.016874,0.0319305,0.0164685,0.0626005,0.0127475,0.0249265,0.014328,0.008881,0.0220305,0.040522,0.073215,0.018054,0.031627,0.015995,0.0195145,0.010627,0.031153,0.020047,0.027804,0.012929,0.025774,0.040139,0.0231915,0.044731,0.021472,0.017907,0.041657,0.0142985,0.017759	0.121313,0.098189,0.0604935,0.111653,0.037617,0.0047655,0.08451,0.024786,0.3817115,0.0046915,0.145706,0.081368,0.091791,0.014466,0.095874,0.028405,0.018004,0.0560955,0.0288215,0.0219745,0.083193,0.026901,0.048849,0.069277,0.0429885,0.1290265,0.0554525,0.025167,0.0745205,0.230574,0.0351685,0.151537,0.052459,0.0652245,0.0203925,0.042842,0.1745975,0.0469805,0.014262,0.0209645	-0.047022	5.32257e-05	0.00358966
chr3	62359595	62359676	0.0361808,0.0274042,0.0330252,0.0214394,0.0512952,0.022368,0.0294724,0.0244376,0.0226604,0.024045,0.0472214,0.099716,0.0378368,0.0273492,0.011939,0.0118736,0.0179452,0.0116234,0.008999,0.0371528,0.024539,0.0295742,0.0147493333333333,0.0261666,0.028304,0.0203466,0.0059568,0.0352796,0.0174856,0.0220074	0.0990266,0.366628,0.245941,0.041958,0.0594756,0.0160848,0.0560212,0.0448772,0.2015482,0.0150256666666667,0.0993786,0.1517984,0.0594054,0.0258528,0.1002596,0.0184683333333333,0.0180012,0.0143883333333333,0.0277852,0.0162408,0.059522,0.0354338,0.0265856,0.088998,0.0487872,0.0275826,0.036239,0.0388658,0.0412806,0.1282382,0.0839008,0.0907668,0.1003858,0.0368372,0.1605804,0.0228162,0.1826234,0.046525…	-0.0486829	5.05954e-05	0.00358966
chr3	126373918	126373984	0.052949875,0.0565568,0.0351181818181818,0.052334,0.0485116,0.0486494444444444,0.0425427,0.041092,0.058186,0.0646102727272727,0.0380460909090909,0.0533456,0.0783883,0.0510873,0.0541252,0.040995,0.0614556666666667,0.0684501,0.05730925,0.0601876363636364,0.0579433333333333,0.0559882222222222,0.0614055,0.0390262857142857,0.0532117777777778,0.0396057272727273,0.0582636363636364,0.0467602857142857,0.0…	0.0407971818181818,0.046114875,0.0337129090909091,0.0423742222222222,0.0426112,0.0245429090909091,0.050282,0.0272831428571429,0.0314767,0.0342895714285714,0.050748125,0.0511486363636364,0.058178125,0.0372528181818182,0.030164875,0.044053375,0.0400085714285714,0.0443968571428571,0.0325748888888889,0.0429685555555556,0.0446381111111111,0.051480875,0.0405428181818182,0.0350167272727273,0.04000077777…	0.0108768	5.05954e-05	0.00358966
chr6	152623260	152623457	0.0346167692307692,0.0972618181818182,0.4061715,0.078903,0.115896916666667,0.0687175,0.064037,0.0352995555555556,0.0591767,0.105735166666667,0.407066615384615,0.0528780625,0.026341,0.0693660833333333,0.0338371,0.1144934,0.0244541818181818,0.024762,0.0352554,0.0195331,0.0298174,0.0486972307692308,0.072349375,0.0687667,0.0544655384615385,0.204177166666667,0.0225388,0.0469875555555556,0.046874583333…	0.116837,0.00977957142857143,0.277131916666667,0.1307269375,0.259185388888889,0.0744282105263158,0.162312333333333,0.206190090909091,0.42230125,0.041569,0.1878102,0.1801265,0.0781765454545455,0.339080333333333,0.124460166666667,0.0135765833333333,0.0875637,0.179331,0.315183,0.179439583333333,0.363353785714286,0.25909625,0.198939944444444,0.00671438888888889,0.1577864,0.299593384615385,0.1930739,0…	-0.0823072	5.32257e-05	0.00358966
chr7	27224226	27224250	0.0172415,0.0315873333333333,0.0908743333333333,0.037859,0.0433955,0.035641,0.0333483333333333,0.0426255,0.0554818,0.031751,0.0421878333333333,0.0685425,0.0202825,0.0657878333333333,0.0083335,0.0310791666666667,0,0.0125082,0.0228463333333333,0.0264593333333333,0.0207271666666667,0.0164005,0.0252141666666667,0.00931966666666667,0.0461675,0.0157635,0	0.0464238333333333,0.0373865,0.0279701666666667,0.2863875,0.0883506666666667,0.0456481666666667,0.245457666666667,0.0377575,0.276079666666667,0.0439291666666667,0.0410353333333333,0.157179666666667,0.0229178333333333,0.1848815,0.157231833333333,0.0605205,0.0803895,0.0349215,0.1230995,0.0325073333333333,0.05029125,0.0687638333333333,0.0336985,0.0413183333333333,0.292051166666667,0.0579651666666667…	-0.0670302	5.25611e-05	0.00358966
chr7	77044924	77044932	0.0569935,0.054348,0.0433575,0.066968,0.0425935,0.072348,0.047549,0.040852,0.050004,0.035714,0.0555265,0.0679225,0.079639,0.0318785,0.0794675,0.032866,0.101068,0.0834615,0.057319,0.081158,0.0693455,0.085,0.101548,0.069661,0.0788235,0.0331785,0.0807045,0.055488,0.0602565,0.0789035	0.0238375,0.037037,0.035063,0.0527075,0.047244,0.035192,0.058763,0.0555655,0.0432655,0.0442185,0.039802,0.0234045,0.032845,0.029221,0.029688,0.0640725,0.0901435,0.0722955,0.034679,0.02231,0.040475,0.04915,0.037037,0.0371875,0.0318745,0.0439695,0.038686,0.0457715,0.0485965,0.040107,0.049793,0.0471735,0.0560725,0.040149,0.0521845,0.056363,0.03547,0.0500935,0.040969,0.0410475	0.0192933	5.32177e-05	0.00358966
chr13	96204793	96204806	0.064853,0.0645135,0.1579165,0.054097,0.1487075,0.0456035,0.0451585,0.065851,0.0463505,0.0668015,0.0550595,0.1171005,0.046612,0.067011,0.04461,0.0299885,0.011763,0.041361,0.072511,0.0568085,0.0283965,0.0730225,0.074381,0.1474745,0.0553225,0.0838435,0.012232,0.073428,0.059732,0.084515	0.2276885,0.0330765,0.3729755,0.0597475,0.064402,0.078008,0.4305355,0.14899,0.326363,0.028857,0.5702295,0.0643935,0.455824,0.051174,0.2965195,0.0847415,0.097253,0.12315,0.0728315,0.33347,0.2173105,0.2458635,0.124254,0.091448,0.065125,0.1012055,0.385621,0.118627,0.1246215,0.613933,0.3806605,0.2221855,0.1080635,0.0458765,0.516748,0.033978,0.4439475,0.185457,0.0455485,0.0721975	-0.135072	5.59851e-05	0.00372797
chr19	22966626	22966638	0.18020975,0.08870225,0.30222375,0.05390325,0.12982075,0.065068,0.07247325,0.11919475,0.081113,0.055426,0.0613695,0.29940325,0.05702475,0.07408225,0.0716495,0.05518725,0.107977,0.066092,0.159091,0.068144,0.06895375,0.101634,0.13980825,0.120299,0.0713893333333333,0.04470175,0.03484075,0.14800625,0.04287575,0.09214225	0.19869325,0.56766225,0.2642545,0.1753865,0.1092625,0.0585136666666667,0.224284,0.09811125,0.310073,0.05574,0.10271475,0.3657065,0.313771333333333,0.182559,0.200869,0.0917173333333333,0.1778845,0.13644725,0.10424375,0.10152675,0.16169,0.23626425,0.09376175,0.196696,0.16445375,0.0362473333333333,0.155322666666667,0.08271375,0.14988425,0.1788525,0.180661666666667,0.30309975,0.144512333333333,0.1839…	-0.075185	5.59851e-05	0.00372797
chr19	53039616	53039641	0.0850085,0.0685395,0.322555,0.04849,0.0661035,0.0447945,0.070099,0.0389875,0.0308865,0.1103415,0.384898,0.050004,0.0499585,0.03994,0.0234915,0.0494975,0.0447815,0.041136,0.0629885,0.0316835,0.0301915,0.0550675,0.056876,0.026138,0.0359725,0.190942,0.0277205,0.046037,0.0791515,0.072984	0.152008,0.190909,0.2031915,0.1719685,0.148816,0.0627785,0.2888035,0.1475535,0.4032085,0.0450825,0.216962,0.0843785,0.084234,0.2374605,0.1289905,0.0200395,0.033889,0.1020945,0.072119,0.103456,0.0613095,0.13866,0.0471725,0.097118,0.1019275,0.182308,0.11949,0.054687,0.075273,0.211616,0.09244,0.1159885,0.101959,0.0826745,0.2920505,0.0289595,0.1983265,0.0948365,0.1065425,0.0742945	-0.0532139	5.88798e-05	0.00384767
chr2	131485407	131485554	0.0221562857142857,0.0234481428571429,0.0213077142857143,0.030042,0.036847,0.0338877142857143,0.030088,0.0222432857142857,0.0214697142857143,0.031262,0.0278722857142857,0.0194398571428571,0.0270232857142857,0.024569,0.0179068571428571,0.0299274285714286,0.0266732857142857,0.0230795714285714,0.0224047142857143,0.020272,0.0235034285714286,0.028324,0.0398244285714286,0.030642,0.0194474285714286,0.01…	0.0584815714285714,0.0251664285714286,0.121424714285714,0.0188545714285714,0.0348934285714286,0.0343428571428571,0.0524752857142857,0.0273751428571429,0.280399428571429,0.0198521428571429,0.072527,0.0595072857142857,0.0634524285714286,0.0300657142857143,0.0288931428571429,0.033939,0.0260458571428571,0.0282115714285714,0.042989,0.0504278571428571,0.0630674285714286,0.0213602857142857,0.04040657142…	-0.0249619	5.88798e-05	0.00384767
chr2	207307674	207307712	0.0316395,0.0276705,0.0246076666666667,0.0217335,0.0136585,0.0118765,0.0396405,0.030745,0.0247415,0.031096,0.0357856666666667,0.032619,0.016051,0.0297515,0.0159495,0.0167615,0.030884,0.0129525,0.065733,0.026556,0.0179565,0.024948,0.032932,0.0633925,0.03957,0.0220665,0.033881,0.030834,0.0395545,0.020887	0.038877,0.04115,0.033026,0.0650925,0.047326,0.0072865,0.1107995,0.0318865,0.207651,0.020117,0.0870785,0.0747405,0.1056935,0.0211996666666667,0.051465,0.026766,0.0341725,0.0265425,0.022917,0.0435525,0.0283665,0.0307095,0.0751595,0.0343186666666667,0.037502,0.025125,0.0384735,0.0236393333333333,0.0424355,0.1250325,0.084484,0.2094595,0.110645,0.188321,0.0322865,0.118043333333333,0.061146,0.048261,0…	-0.0349542	5.88798e-05	0.00384767
chr16	9184495	9184728	0.0582794666666667,0.054882875,0.0547408125,0.0900591333333333,0.0557447857142857,0.044481625,0.051934125,0.0378812380952381,0.0676302666666667,0.035704875,0.0652655,0.0423128,0.06327625,0.055104,0.0622271666666667,0.0443707333333333,0.0776122142857143,0.069432875,0.0752228333333333,0.0512211875,0.0557146428571429,0.0605119285714286,0.0733946666666667,0.078817,0.050120125,0.0329903157894737,0.054…	0.051290125,0.0490532307692308,0.045295375,0.0386224375,0.0421813125,0.0373116875,0.0401401875,0.0592901666666667,0.0441598666666667,0.0460188888888889,0.0517572307692308,0.0354043333333333,0.0651059375,0.0372719047619048,0.0517024166666667,0.037336875,0.0590619090909091,0.0540350714285714,0.052645,0.0456218125,0.0473132,0.034855875,0.0467261875,0.0353572631578947,0.048121875,0.046959125,0.070908…	0.0125225	6.19157e-05	0.00402108
chr10	77159736	77159858	0.0289762727272727,0.0388385833333333,0.0226554615384615,0.0514729166666667,0.0328516666666667,0.0244943571428571,0.0330018333333333,0.0312479333333333,0.036319,0.0256001428571429,0.0308675,0.0336647272727273,0.0462098333333333,0.0323160833333333,0.0324231818181818,0.0351988181818182,0.0401537272727273,0.04424375,0.0400967272727273,0.03786475,0.04216725,0.0318980833333333,0.0435060909090909,0.035…	0.02833025,0.0150367,0.0261843333333333,0.0362577692307692,0.0280389285714286,0.022957,0.0218381818181818,0.031709,0.01837825,0.0237752,0.0251430909090909,0.0284167857142857,0.0343604545454545,0.024884,0.0212016363636364,0.0325869,0.0281549090909091,0.0206823636363636,0.0292342307692308,0.02509325,0.0176454166666667,0.0315245714285714,0.0132578571428571,0.0306874,0.0282979230769231,0.027782714285…	0.0071732	6.50995e-05	0.00407686
chr10	102107193	102107309	0.0373576666666667,0.0398323333333333,0.0243104444444444,0.0570704444444444,0.0415242222222222,0.0385286666666667,0.0363473333333333,0.0294102222222222,0.0420302222222222,0.0297217777777778,0.0405104444444444,0.0351451111111111,0.0520204444444444,0.0403437777777778,0.0483614444444444,0.0341702222222222,0.0486394444444444,0.0475401111111111,0.065603125,0.0396275555555556,0.0723177777777778,0.03400…	0.024214,0.027982625,0.0361948888888889,0.0339041111111111,0.0307466666666667,0.0261888888888889,0.0309805,0.036984875,0.03664,0.025139375,0.0421773333333333,0.0319671111111111,0.0439556666666667,0.0315742222222222,0.0379851111111111,0.0363833333333333,0.0400033333333333,0.0270886666666667,0.0333111111111111,0.0302474444444444,0.0264578888888889,0.0264766666666667,0.0254135555555556,0.02184855555…	0.00981415	6.50995e-05	0.00407686
chr2	191399167	191399728	0.0166783529411765,0.0212764782608696,0.0128892857142857,0.0288833,0.0140533846153846,0.0187339130434783,0.021097,0.0213109130434783,0.0265453076923077,0.021976347826087,0.0189928260869565,0.0086809375,0.0298384782608696,0.0201694090909091,0.0222145909090909,0.00977736363636364,0.0248320434782609,0.02139815,0.0289624666666667,0.0231540869565217,0.0236312608695652,0.0145355,0.0238585714285714,0.01…	0.0114805217391304,0.0134499411764706,0.0108039375,0.0217060869565217,0.0170311739130435,0.012065652173913,0.0136898125,0.0198872307692308,0.0142972142857143,0.0182899230769231,0.015166,0.0180228695652174,0.00269542857142857,0.0186434347826087,0.0120198823529412,0.0145266,0.00606066666666667,0.0132474444444444,0.0171318636363636,0.0139846315789474,0.0129484,0.0120202608695652,0.00595233333333333,…	0.00562545	6.37307e-05	0.00407686
chr4	140201328	140201341	0.0275255,0.0491285,0.2753755,0.0826715,0.1283175,0.050049,0.043775,0.037319,0.0642845,0.063374,0.356951,0.1112575,0.0630715,0.027809,0.020325,0.029015,0.0319955,0.0180735,0.0346325,0.038558,0.002304,0.0792205,0.065455,0.086207,0.065088,0.032338,0.0223205,0.0536495,0.0275525,0.0736165	0.1776565,0.0275905,0.283013,0.2487535,0.106888,0.039583,0.190432,0.206477,0.4065085,0,0.027353,0.272138,0.201624,0.3161675,0.3841735,0.0413895,0.057143,0.070351,0.1445605,0.1525395,0.1438005,0.099592,0.0980195,0.136279,0.156053,0.0396,0.0791365,0.072479,0.064037,0.333333,0.182099,0.3506155,0.109894,0.0543495,0.629066,0.2346265,0.2909575,0.1027385,0.0426255,0.101595	-0.0981723	6.50995e-05	0.00407686
chr5	176790349	176790381	0.0192022,0.034583875,0.0239068,0.0336922,0.027289625,0.022848,0.0302515714285714,0.0257386,0.0310036,0.0194573,0.0315805,0.033276,0.0282142,0.028370625,0.0358724,0.0274264285714286,0.0324,0.025371,0.0411246,0.0336497142857143,0.0423306,0.0273782,0.0359672,0.0227785714285714,0.0324547142857143,0.0207116,0.0412471666666667,0.0183124285714286,0.0294308333333333,0.0327518571428571	0.0289877777777778,0.0219496,0.020928,0.0262256,0.0172415,0.017672,0.02053,0.02235,0.02271475,0.0235246,0.0291116,0.019638,0.0365454444444444,0.021772,0.0295637142857143,0.0261454285714286,0.0201994,0.0226553333333333,0.0267942222222222,0.0225492222222222,0.0177712,0.022561,0.0235084,0.0259007777777778,0.0236431,0.0228482,0.0236258571428571,0.020313,0.0253674,0.0241347,0.0206622,0.0245613,0.02921…	0.00599337	6.50995e-05	0.00407686
chr6	150285474	150285499	0.0162395,0.02541775,0.02937675,0.02780425,0.0290045,0.01412525,0.02607,0.0161115,0.0303985,0.024221,0.1240515,0.0294775,0.02315775,0.0266435,0.0240145,0.01398,0.02275175,0.0210575,0.033128,0.02311025,0.03065225,0.02283975,0.0249705,0.01938425,0.02730675,0.01926875,0.02779525,0.014862,0.0236855,0.025644	0.03847875,0.14276925,0.085186,0.0380095,0.02761,0.02385325,0.07122575,0.031727,0.073497,0.02126675,0.030403,0.08171325,0.0561535,0.03739125,0.06421725,0.02649375,0.0245765,0.03237675,0.0158505,0.0303345,0.0412745,0.052658,0.03883,0.12848975,0.0377105,0.023377,0.03833025,0.0204075,0.045947,0.142367,0.0279485,0.04622925,0.07654575,0.055334,0.08914375,0.01576375,0.02478425,0.03826425,0.02493925,0.0…	-0.0212234	6.50995e-05	0.00407686
chr1	165738133	165738334	0.0123969166666667,0.0268551428571429,0.0112183333333333,0.0250375714285714,0.0151198333333333,0.0152611363636364,0.0212025714285714,0.0153795454545455,0.0202239523809524,0.0182184090909091,0.01487575,0.0123802916666667,0.027769,0.0208901904761905,0.0239540476190476,0.0157197916666667,0.02060465,0.0225875714285714,0.0248656,0.0196108571428571,0.0220557619047619,0.017983875,0.03039515,0.0170003333…	0.0118172083333333,0.013269,0.0116387083333333,0.0212615909090909,0.0126114583333333,0.0110090416666667,0.0176435416666667,0.0205889047619048,0.0106883181818182,0.0131763333333333,0.01846075,0.0124160416666667,0.0185934090909091,0.014903,0.0140232272727273,0.0145442727272727,0.0163815909090909,0.0120867083333333,0.0146556666666667,0.015688125,0.0144100416666667,0.0168610833333333,0.01096966666666…	0.00505014	6.84378e-05	0.00421073
chr14	51411179	51411336	0.0331031818181818,0.0379542272727273,0.0153775,0.0388267391304348,0.0334275652173913,0.0281726153846154,0.0377718846153846,0.0214543,0.040188,0.0233142592592593,0.032659,0.0305927,0.0346977777777778,0.0394336,0.0414858,0.0284441851851852,0.0368198,0.0438935238095238,0.0484743157894737,0.0390698260869565,0.0392979,0.0305447727272727,0.0512096666666667,0.0328737777777778,0.0404467916666667,0.01892…	0.0250791818181818,0.0273121739130435,0.0228579166666667,0.0295879583333333,0.0215593846153846,0.0131636071428571,0.0275388076923077,0.0237132222222222,0.02811815,0.0234005,0.0308922105263158,0.0212781034482759,0.0330721538461538,0.0229326,0.0235512105263158,0.0267514210526316,0.0412323888888889,0.0255556315789474,0.0339756666666667,0.0274501538461538,0.0281682272727273,0.0248364090909091,0.01956…	0.00730302	6.84378e-05	0.00421073
chr9	37036422	37036477	0.0156403333333333,0.0357286666666667,0.0710136666666667,0.0398123333333333,0.042496,0.0328066666666667,0.040197,0.0261443333333333,0.029088,0.0499043333333333,0.049677,0.032505,0.0326616666666667,0.0275553333333333,0.0356983333333333,0.031892,0.035682,0.0340963333333333,0.0302713333333333,0.022288,0.03512,0.0396526666666667,0.0418446666666667,0.0383516666666667,0.0357773333333333,0.0745396666666…	0.107991333333333,0.0240793333333333,0.144845666666667,0.060442,0.0413993333333333,0.0514976666666667,0.125314,0.086644,0.347066666666667,0.0273213333333333,0.110134666666667,0.147479,0.0980326666666667,0.03874,0.118094333333333,0.0268436666666667,0.0452073333333333,0.0300476666666667,0.0467133333333333,0.0654413333333333,0.0588896666666667,0.0588703333333333,0.0363073333333333,0.018094,0.0687126…	-0.0522563	6.84378e-05	0.00421073
chr10	57390535	57390563	0.0676023333333333,0.0499556666666667,0.0381103333333333,0.0354496666666667,0.0714233333333333,0.0321033333333333,0.0544776666666667,0.047759,0.0575233333333333,0.0367296666666667,0.047894,0.147414333333333,0.0492896666666667,0.0649473333333333,0.0257143333333333,0.0352053333333333,0.030453,0.0444646666666667,0.0533843333333333,0.0485676666666667,0.048547,0.0503026666666667,0.070521,0.084281,0.08…	0.10689,0.151397666666667,0.183263,0.114642333333333,0.0388406666666667,0.04063,0.0902756666666667,0.0670076666666667,0.188343,0.035771,0.0605886666666667,0.267815,0.124118333333333,0.0678483333333333,0.065401,0.0581303333333333,0.0601453333333333,0.0742643333333333,0.059276,0.05777,0.135385666666667,0.0892656666666667,0.0613883333333333,0.141682333333333,0.128645666666667,0.059224,0.13065,0.0547…	-0.0384034	7.19376e-05	0.00434975
chr12	5019138	5019143	0.067511,0.0709765,0.033106,0.048321,0.0804615,0.048559,0.061202,0.06143875,0.051954,0.0485445,0.0345195,0.1088395,0.0604705,0.0494945,0.0525115,0.0446855,0.052033,0.0592665,0.0827805,0.0682585,0.051652,0.074353,0.0733135,0.089071,0.076339,0.033739,0.0302865,0.0635305,0.0487285,0.064566	0.161905,0.0475515,0.1824225,0.1769625,0.0834365,0.065298,0.2904015,0.086484,0.3506785,0.03881,0.242886,0.2284255,0.1869615,0.05476,0.144237,0.0878035,0.0870055,0.050842,0.0741555,0.033273,0.0700465,0.050665,0.077978,0.07061725,0.057278,0.0895155,0.080299,0.0632575,0.116636,0.407338,0.090258,0.2354985,0.22792,0.0814345,0.148525,0.1762605,0.069094,0.090323,0.047403,0.059813	-0.0649277	7.19376e-05	0.00434975
chr6	5997096	5997184	0.0491704444444444,0.0663746666666667,0.0555953333333333,0.0740326666666667,0.0561335555555556,0.0322134444444444,0.0494353333333333,0.0400056666666667,0.0547511111111111,0.0523487777777778,0.0828148888888889,0.0719604444444444,0.0584394444444444,0.0597767777777778,0.0515757777777778,0.0387573333333333,0.0605183333333333,0.0547031111111111,0.0507704444444444,0.0463144444444444,0.0580761111111111,…	0.117256444444444,0.0401527777777778,0.080447,0.140054666666667,0.0647378888888889,0.0445893333333333,0.0357452222222222,0.0870706666666667,0.0377801111111111,0.0421858888888889,0.327672333333333,0.198646,0.128180666666667,0.0617355555555556,0.157450444444444,0.0532982222222222,0.057619,0.080915,0.0755476666666667,0.0817482222222222,0.093111,0.0843877777777778,0.0641481111111111,0.043523222222222…	-0.0509572	7.19376e-05	0.00434975
chr1	166134224	166134433	0.0317855428571429,0.030891,0.0261421794871795,0.0386747142857143,0.0323647837837838,0.0269761578947368,0.0353857777777778,0.0343541315789474,0.0341785483870968,0.0306747368421053,0.0337593076923077,0.0253038611111111,0.0463417941176471,0.0362676666666667,0.042348,0.0269042972972973,0.0441750909090909,0.0387880555555556,0.0400617586206897,0.0337630882352941,0.0328573055555556,0.0344198947368421,0…	0.100899763157895,0.0333432941176471,0.188356421052632,0.0328053684210526,0.0323334736842105,0.0249970789473684,0.0774552894736842,0.0423794545454545,0.0802453157894737,0.0337239642857143,0.0837016944444444,0.179601605263158,0.0540809722222222,0.0254740769230769,0.0930642222222222,0.0348411212121212,0.0414320294117647,0.0485725588235294,0.0495572105263158,0.0749318888888889,0.064946,0.03797144736…	-0.0313948	7.56063e-05	0.00449409
chr10	101292731	101292767	0.0331806666666667,0.0619676666666667,0.0435846666666667,0.0252376666666667,0.038726,0.0247036666666667,0.041872,0.0358916666666667,0.0282073333333333,0.0456503333333333,0.082453,0.053192,0.038909,0.032005,0.028867,0.0408926666666667,0.027902,0.023554,0.0464523333333333,0.0209693333333333,0.0220056666666667,0.0316486666666667,0.057383,0.0373406666666667,0.0571536666666667,0.05885,0.02458966666666…	0.112039333333333,0.0767866666666667,0.0266596666666667,0.0377976666666667,0.043334,0.0371233333333333,0.0413556666666667,0.0417683333333333,0.0563666666666667,0.0118403333333333,0.095531,0.147371333333333,0.133315,0.100627666666667,0.125117,0.0231,0.032685,0.0427196666666667,0.107305,0.053708,0.129328333333333,0.0928256666666667,0.0553786666666667,0.139876,0.123906333333333,0.0785536666666667,0.…	-0.0424977	7.56063e-05	0.00449409
chr17	59539391	59539411	0.031161,0.0405675,0.0358495,0.0270735,0.032977,0.0219245,0.0295985,0.032846,0.039732,0.0236965,0.0197845,0.034778,0.0291395,0.0413785,0.0296835,0.020985,0.0197765,0.02408,0.029551,0.035485,0.029818,0.031423,0.044887,0.028627,0.0303415,0.02753,0.026723,0.0342105,0.03792,0.0311465	0.0308015,0.0955615,0.054061,0.1075585,0.0618655,0.0299795,0.038428,0.0265475,0.0858925,0.024251,0.0685865,0.0549285,0.0495445,0.0481295,0.0695645,0.0448795,0.0388855,0.0269545,0.0409205,0.0291535,0.063713,0.025755,0.032655,0.0809525,0.030367,0.0222575,0.05258,0.0330595,0.041092,0.11574,0.059613,0.0504375,0.041721,0.110219,0.026858,0.039628,0.0906775,0.0349,0.043668,0.030458	-0.0205647	7.56063e-05	0.00449409
chr14	36003910	36003930	0.0157436666666667,0.034105,0.032882,0.062653,0.029077,0.0357103333333333,0.0215163333333333,0.030212,0.013889,0.0426696666666667,0.04199,0.022956,0.0108916666666667,0.017205,0.009091,0.020951,0.0175276666666667,0.0167143333333333,0.0155366666666667,0.0127256666666667,0.0105836666666667,0.0467106666666667,0.0584535,0.0221743333333333,0.015762,0.0149106666666667,0.043796,0.021207,0.0416726666666667	0.0550996666666667,0.020202,0.381307666666667,0.144161666666667,0.0527566666666667,0.0120773333333333,0.082034,0.0135063333333333,0.105284333333333,0.0153845,0.247863,0.129336666666667,0.0686916666666667,0.0590896666666667,0.138428333333333,0.0244516666666667,0.0421245,0.0968543333333333,0.0789963333333333,0.051266,0.0191206666666667,0.0411106666666667,0.0254443333333333,0.123030666666667,0.02860…	-0.0724661	7.63047e-05	0.00451012
chr5	128301082	128301119	0.0813345,0.04060675,0.04535425,0.04216125,0.0900005,0.04636525,0.04371675,0.077778,0.0459305,0.0413255,0.028435,0.11969675,0.05836425,0.0656675,0.0187825,0.0209135,0.021397,0.05524575,0.08054,0.05719475,0.0238585,0.07379425,0.056956,0.04247525,0.06761475,0.02002025,0.02632125,0.082575,0.02733225,0.030617	0.095739,0.057773,0.26656025,0.0857995,0.0591815,0.03639575,0.1320525,0.052214,0.18318,0.01705125,0.086562,0.2093,0.11946275,0.03031925,0.0991655,0.07427625,0.0642445,0.064913,0.03635575,0.0577575,0.06331275,0.084078,0.12180525,0.20389,0.094087,0.0294595,0.143997,0.04441625,0.13927475,0.311173,0.07349725,0.17555625,0.13725275,0.0667185,0.056635,0.14917875,0.073225,0.09142575,0.05878125,0.0759415	-0.0494711	7.94514e-05	0.00466988
chr10	89621983	89622072	0.011244375,0.019459375,0.00977425,0.018204375,0.012073875,0.01208175,0.013766625,0.012956,0.01937,0.01721425,0.012946625,0.0106085,0.0167815,0.015445875,0.014590625,0.015852125,0.017230625,0.02102625,0.018190125,0.016538,0.021126,0.012716,0.02245675,0.016166125,0.02197425,0.01726975,0.013559125,0.009058375,0.0142155,0.017495375	0.015342375,0.00842075,0.009407375,0.013428125,0.01024025,0.01030625,0.01165325,0.013283875,0.008891125,0.012985875,0.012435125,0.0147775,0.015485,0.015414625,0.0063615,0.013429375,0.012869125,0.012060875,0.01192425,0.014614125,0.01239225,0.012703625,0.009139375,0.011087,0.0128735,0.012987125,0.019916625,0.008666,0.019204,0.010256,0.013114,0.011187875,0.012699375,0.013761875,0.012674,0.011928625,…	0.0034269	8.34808e-05	0.00472205
chr12	113013177	113013216	0.03173425,0.0282915,0.01539725,0.02578975,0.061641,0.04788125,0.040792,0.046406,0.0223725,0.03583275,0.0177905,0.09944425,0.02816275,0.02686025,0.023177,0.018393,0.025197,0.02749025,0.06514975,0.0370565,0.0294215,0.04388475,0.0367115,0.0194195,0.0457435,0.017257,0.0190405,0.045377,0.02574725,0.037961	0.08463975,0.35269125,0.08360925,0.05489275,0.0324265,0.0318225,0.10018225,0.037392,0.08220625,0.0090105,0.036639,0.11978775,0.06265025,0.0196955,0.2658445,0.068924,0.03593075,0.036692,0.02680725,0.05258925,0.083604,0.09833125,0.03343725,0.2048625,0.04065775,0.025725,0.1058365,0.02465875,0.08413675,0.076424,0.04792725,0.098114,0.12562975,0.063939,0.09621225,0.20466825,0.089448,0.03953975,0.052428…	-0.0455178	8.34808e-05	0.00472205
chr2	207139412	207139480	0.0565106666666667,0.0488301111111111,0.0921535555555556,0.0490355555555556,0.066628,0.0455654444444444,0.0543752222222222,0.0503936666666667,0.0508415555555556,0.0508603333333333,0.0990924444444444,0.0596885555555556,0.0456577777777778,0.0500883333333333,0.042099,0.0381751111111111,0.0463906666666667,0.0414151111111111,0.0551631111111111,0.0408722222222222,0.0412877777777778,0.0631882222222222,0…	0.0532535555555556,0.0531134444444444,0.0770988888888889,0.0718847777777778,0.0585626666666667,0.0522496666666667,0.0709262222222222,0.0450727777777778,0.215433222222222,0.0853214444444444,0.0529601111111111,0.0917477777777778,0.0699828888888889,0.0456386666666667,0.0968964444444445,0.0553287777777778,0.0710907777777778,0.0717288888888889,0.0572971111111111,0.061522,0.100717444444444,0.0496276666…	-0.0207205	8.34808e-05	0.00472205
chr20	51589790	51589893	0.045182,0.0290035,0.02146525,0.027797125,0.0429695,0.03138875,0.031067375,0.037685,0.030175375,0.033443375,0.029411875,0.0317135,0.034848,0.025341125,0.0414475,0.038073625,0.033974625,0.028286625,0.0236405714285714,0.05071675,0.04226025,0.0417045,0.049654875,0.027705375,0.036485625,0.0402535,0.03512325,0.033832125,0.03720225,0.044285375	0.192061875,0.0188035,0.134954875,0.040603375,0.040847375,0.045836125,0.082251125,0.04127825,0.109036625,0.014554375,0.0363055,0.087195625,0.1301145,0.100789125,0.199964125,0.03699775,0.04132425,0.0351135,0.055072625,0.027006125,0.054723875,0.216641125,0.046452375,0.0311545,0.087874625,0.03330775,0.061242875,0.0517655,0.06111475,0.076111,0.175723,0.168719,0.0320525,0.0309825,0.287787375,0.0560851…	-0.0432871	8.34808e-05	0.00472205
chr21	44494979	44495030	0.0224071428571429,0.0198451428571429,0.0247391428571429,0.0253401428571429,0.0293552857142857,0.0164385714285714,0.0226165714285714,0.017845,0.0176681428571429,0.0294565714285714,0.0345992857142857,0.0204614285714286,0.0198835714285714,0.0229948571428571,0.0237485714285714,0.0141352857142857,0.0170678571428571,0.0195358571428571,0.0204574285714286,0.0187545714285714,0.0248337142857143,0.01906314…	0.022918,0.015481,0.0223585714285714,0.0479437142857143,0.0269584285714286,0.0202501428571429,0.0545062857142857,0.024224,0.0468237142857143,0.0215378571428571,0.0270987142857143,0.181210571428571,0.120308285714286,0.0573102857142857,0.139823857142857,0.0336444285714286,0.0329325714285714,0.0218044285714286,0.0243012857142857,0.0885274285714286,0.0202217142857143,0.0258132857142857,0.018160428571…	-0.0269941	8.34808e-05	0.00472205
chr5	158527757	158527838	0.0389471,0.0456186,0.04226,0.0326207,0.0479675,0.0371787,0.041903,0.0429345,0.0481678,0.0406935,0.041837,0.0265551,0.0547662,0.0464157,0.0365468,0.0339391,0.045274,0.0566559,0.0474969,0.0559424,0.0526175,0.0424357,0.0687198,0.0429059,0.0390601,0.0319781,0.0434305,0.0407965,0.046808,0.0462277	0.0787119,0.0560653,0.0614377,0.1102096,0.0392681,0.0311045,0.1229756,0.0457918,0.2353992,0.0297673,0.0741764,0.1257323,0.0976439,0.0596349,0.0660721,0.0434091,0.0533009,0.0508037,0.0406807,0.0603919,0.0697521,0.0467656,0.0718915,0.0361469,0.1047025,0.0558737,0.0975008,0.039756,0.0599247,0.1515788,0.0674716,0.1335608,0.0843105,0.0470631,0.1503936,0.0486658,0.0452757,0.0455749,0.051767,0.0403233	-0.0293152	8.34808e-05	0.00472205
chr9	23820972	23820978	0.055556,0.0302975,0.037492,0.0427095,0.0656015,0.031841,0.037557,0.0503025,0.038351,0.0203675,0.0272835,0.116182,0.056314,0.042075,0.017442,0.0233315,0.0570825,0.0342395,0.091912,0.027162,0.0378865,0.0440995,0.0416975,0.0684005,0.023476,0.025114,0.030294,0.085179,0.033944,0.0483615	0.136693,0.02776,0.092335,0.043745,0.03671,0.15107,0.0654885,0.167333,0.0567205,0.088054,0.1333705,0.1866535,0.037812,0.084866,0.0490965,0.0475895,0.091648,0.0382785,0.048734,0.1009855,0.041582,0.0485735,0.1620525,0.0487375,0.1028285,0.078125,0.0439475,0.0769555,0.1500265,0.034556,0.0605855,0.0654765,0.1115165,0.1922045,0.042034,0.0577635,0.110672,0.089045,0.021212	-0.0379184	8.1471e-05	0.00472205
chr19	51321464	51321475	0.1286675,0.0103565,0.020504,0.0219825,0.029961,0.0176355,0.0844245,0.033732,0.0300995,0.032273,0.025812,0.0213925,0.0158245,0.039689,0.0218265,0.025352,0.015303,0.079549,0.0796535,0.0488535,0.036643,0.0225595,0.032291,0.0484745,0.0268655,0.038976,0.012012,0.0251515,0.0223495,0.024388	0.136157,0.03891,0.0548085,0.0603365,0.0471185,0.137681,0.09301,0.0208785,0.317696,0.0168815,0.119013,0.1453155,0.102661,0.101621,0.184594,0.0175575,0.077376,0.0235125,0.0339205,0.0736215,0.186513,0.0655555,0.1235795,0.013082,0.0907145,0.036726,0.141505,0.0400765,0.040211,0.3754295,0.049402,0.210849,0.137192,0.0285945,0.2530735,0.0486035,0.035412,0.0677195,0.0165695,0.0265175	-0.0589965	8.77028e-05	0.00488212
chr6	26271403	26271438	0.007067,0.0168335,0.0175375,0.0102735,0.010917,0.0069125,0.0128505,0.0065015,0.0096975,0.0221835,0.0223355,0.0080645,0.002688,0.015213,0.0072465,0.01273,0.0137825,0.008684,0.006024,0.011433,0.01092,0.0025905,0.005025,0.0137195,0.010929,0.016447,0.006276,0.0053005,0.013378,0.0206335	0.0841035,0.0067205,0.251397,0.016323,0.0197895,0.015496,0.09358,0,0.005357,0.0714995,0.06716,0.1473745,0.0055555,0.0888015,0.0994955,0.0058865,0,0.0247965,0.0538455,0.050655,0.076453,0.048717,0.010158,0.010452,0.015937,0.0296975,0.0826975,0.0175135,0.034865,0.1480115,0.0731385,0.099386,0.0946285,0.002801,0.2797345,0.1990185,0.027309,0.035612,0.008481,0.0190815	-0.0493984	8.76903e-05	0.00488212
chr7	158936627	158936634	0.056858,0.0441345,0.0666575,0.047532,0.043333,0.026845,0.0411595,0.03022,0.0420205,0.0416465,0.0620375,0.0849115,0.0324675,0.0541055,0.048403,0.0456375,0.0401075,0.0489645,0.054251,0.051395,0.0427085,0.045477,0.056334,0.045798,0.0657765,0.031033,0.0279025,0.0605705,0.0345035,0.042923	0.069358,0.340783,0.129464,0.089131,0.123141,0.0325125,0.0724715,0.048322,0.2584705,0.080722,0.1426655,0.1101365,0.0826945,0.030366,0.111914,0.03016,0.0514435,0.0315965,0.0409755,0.0508745,0.049565,0.035845,0.059411,0.157111,0.0575725,0.0572205,0.0804765,0.044685,0.097001,0.066819,0.0952485,0.1423745,0.0864125,0.067225,0.082078,0.0590785,0.141237,0.040757,0.0688505,0.055518	-0.0396017	8.77028e-05	0.00488212
chr12	133485654	133485673	0.00933766666666667,0.00913133333333333,0.006687,0.0167813333333333,0.0115566666666667,0.0163943333333333,0.013445,0.0104463333333333,0.00679666666666667,0.0161653333333333,0.014266,0.005391,0.0127026666666667,0.0142163333333333,0.005871,0.0117333333333333,0.010018,0.0154196666666667,0.016847,0.0141143333333333,0.009442,0.0140323333333333,0.0160646666666667,0.018073,0.0123846666666667,0.011110333…	0.017875,0.228047666666667,0.0102936666666667,0.039872,0.0450036666666667,0.008273,0.0205223333333333,0.0152763333333333,0.248776,0.00680266666666667,0.014285,0.0941996666666667,0.0714266666666667,0.00737333333333333,0.115989666666667,0.014261,0.0145036666666667,0.027481,0.0161596666666667,0.0422693333333333,0.00669366666666667,0.0564953333333333,0.0205606666666667,0.0790193333333333,0.0434693333…	-0.0358101	9.2126e-05	0.00504822
chr14	77227628	77227739	0.0268450909090909,0.0246536666666667,0.00857509090909091,0.0268974444444444,0.0322155454545455,0.0132201818181818,0.0223346363636364,0.0292956363636364,0.0153684545454545,0.027898,0.0136688181818182,0.0496601818181818,0.0161866363636364,0.0328875454545455,0.005502,0.0237746363636364,0.0192083636363636,0.0206271818181818,0.030764125,0.020044,0.0165866363636364,0.0325468181818182,0.033033222222222…	0.0461442727272727,0.057119875,0.084597,0.0343795454545455,0.0222902727272727,0.0106811818181818,0.0855003636363636,0.100211666666667,0.0600410909090909,0.00991411111111111,0.023929,0.0960325454545455,0.0276796363636364,0.0453694545454545,0.127714545454545,0.0368446666666667,0.0171521111111111,0.0212714444444444,0.0196289090909091,0.0187691818181818,0.0301144545454545,0.0564051818181818,0.0748465…	-0.0296876	9.2126e-05	0.00504822
chr19	40724280	40724307	0.03827,0.053762,0.0833785,0.062042,0.0538935,0.0328285,0.046175,0.061746,0.0535705,0.0310715,0.0470045,0.0559485,0.0405165,0.045307,0.0416995,0.027301,0.052818,0.044359,0.0429445,0.0601125,0.046739,0.0402085,0.047491,0.056391,0.0710035,0.06575,0.0379925,0.0400645,0.0526685,0.057988	0.0740615,0.0796235,0.084005,0.099055,0.053344,0.0325835,0.237059,0.0517675,0.4753185,0.029449,0.0430325,0.1840595,0.1237625,0.045222,0.181711,0.0662695,0.0591995,0.0579235,0.0717595,0.1063075,0.101875,0.041164,0.0636355,0.1675985,0.103933,0.0284045,0.096708,0.059843,0.058544,0.045592,0.085193,0.087079,0.110647,0.058199,0.150862,0.061284,0.073824,0.0932415,0.0442655,0.052011	-0.0437839	9.2126e-05	0.00504822
chr19	10812796	10812832	0.023022,0.0291166666666667,0.027386,0.0260376666666667,0.0215226666666667,0.0228053333333333,0.0335716666666667,0.0216026666666667,0.0296253333333333,0.0367233333333333,0.0253336666666667,0.0217393333333333,0.0190203333333333,0.0292146666666667,0.014252,0.0337383333333333,0.0195976666666667,0.023286,0.0403773333333333,0.0152103333333333,0.0157436666666667,0.0166756666666667,0.0287426666666667,0.…	0.073085,0.0177916666666667,0.388369,0.0314226666666667,0.0395896666666667,0.0158856666666667,0.0888726666666667,0.0462323333333333,0.0287653333333333,0.0423863333333333,0.0334283333333333,0.0959706666666667,0.130338,0.082625,0.0350583333333333,0.0131863333333333,0.0347616666666667,0.023047,0.0649573333333333,0.0567953333333333,0.195484666666667,0.07773,0.0145966666666667,0.141304666666667,0.0609…	-0.0404486	9.67593e-05	0.00522054
chr4	55098179	55098209	0.0917305,0.068062,0.0678745,0.0874705,0.09277,0.06502225,0.08084625,0.079253,0.06470425,0.06793075,0.09300375,0.121344,0.09339,0.09752825,0.0771695,0.04655875,0.09446325,0.09796075,0.0905865,0.086437,0.0858275,0.08012025,0.1120745,0.08638825,0.09561575,0.08529275,0.0773125,0.102865,0.0600335,0.102794	0.101245,0.054966,0.28311925,0.13705525,0.08917625,0.0683175,0.2284145,0.09062225,0.308113,0.06879775,0.17560975,0.258095,0.20816975,0.054053,0.27353525,0.0807355,0.16403525,0.13504775,0.0801765,0.0695695,0.10215125,0.1497705,0.13600625,0.1442405,0.1387865,0.0776485,0.1313145,0.0817355,0.15322775,0.24543525,0.09054825,0.1682675,0.16601125,0.11964125,0.3306635,0.29584275,0.1951535,0.1224325,0.1187…	-0.0643504	9.67593e-05	0.00522054
chr4	87281224	87281368	0.05381325,0.07348475,0.10742425,0.09282425,0.05879675,0.055992,0.057748,0.042947,0.0730765,0.08138275,0.202703,0.07482225,0.03630125,0.0556095,0.07457525,0.04623525,0.02654225,0.071976,0.05589725,0.03323,0.02741075,0.09471625,0.04956275,0.050197,0.03813325,0.28176875,0.0554235,0.04019825,0.052581,0.0656995	0.119292,0.04547,0.309564,0.08488275,0.06109725,0.055475,0.400201,0.113632,0.0710935,0.06223875,0.34163325,0.0398515,0.25930925,0.218427,0.15484975,0.04483225,0.046641,0.073144,0.2658285,0.220597,0.06214625,0.19193575,0.1052665,0.267684,0.3192085,0.26585925,0.20523875,0.10829125,0.05542375,0.1388625,0.235071,0.28273975,0.136689,0.03993825,0.51465725,0.22424575,0.3991655,0.0614795,0.0542665,0.1900…	-0.100122	9.67593e-05	0.00522054
chr12	99289160	99289216	0.0413776666666667,0.0300443333333333,0.0293405,0.0303375,0.08179,0.0343326666666667,0.0337748333333333,0.0356581666666667,0.04181175,0.0419758333333333,0.0327176666666667,0.1173255,0.0223655,0.034888,0.028841,0.0301083333333333,0.0452805,0.0149928,0.0424146666666667,0.0389998333333333,0.0334681666666667,0.0612511666666667,0.04805325,0.0621876666666667,0.0444943333333333,0.044785,0.03488116666666…	0.101635333333333,0.047033,0.072156,0.171529166666667,0.0414223333333333,0.0262746666666667,0.0721631666666667,0.0491746,0.270860333333333,0.036478,0.034065,0.188548833333333,0.0361372,0.0472285,0.234417,0.0793,0.049733,0.0256523333333333,0.0385938333333333,0.0207191666666667,0.0281721666666667,0.0849081666666667,0.078737,0.067439,0.0464368333333333,0.0271751666666667,0.0841566,0.0449045,0.102130…	-0.0487784	0.000101612	0.00529238
chr16	87636620	87636631	0.065686,0.023101,0.009059,0.0305795,0.075579,0.0400585,0.016442,0.0262395,0,0.0074625,0.016129,0.035985,0.023908,0.0392165,0.0238095,0.01445,0.0471925,0.0377795,0.037088,0.0306515,0.011111,0.0201615,0.0415955,0.0534835,0.0325505,0.009761,0.044377,0.0200125	0.033627,0.1628605,0.1266705,0.0301115,0.037671,0.0754645,0.2378245,0.044255,0.0961655,0.040197,0.036426,0.0622845,0.026807,0.0106325,0.0524705,0.089405,0.0366435,0.0259945,0.0761745,0.106283,0.0326815,0.061096,0.1410715,0.0490435,0.1609285,0.076165,0.095,0.099195,0.102811,0.134804,0,0.02715,0.034351	-0.0436352	9.88936e-05	0.00529238
chr2	182322422	182322436	0.021019,0.0478813333333333,0,0.00595233333333333,0.0305576666666667,0.041067,0.0084745,0.0086205,0.0175493333333333,0.0199003333333333,0.006536,0.0454626666666667,0.037037	0.0531223333333333,0.261026666666667,0.0390736666666667,0.0281476666666667,0.0120483333333333,0.09695,0.237472333333333,0.183656666666667,0.0785116666666667,0.0326643333333333,0.0418243333333333,0.125942666666667,0.167334,0.0472093333333333,0.107598333333333,0.221541333333333,0.0133333333333333,0.047175,0.223727666666667,0.0376526666666667,0.0987693333333333,0.0513753333333333,0.281457666666667,0…	-0.0832715	0.000101124	0.00529238
chr21	27012292	27012514	0.0155144615384615,0.0276095714285714,0.0219874444444444,0.03502075,0.025672,0.0293962941176471,0.0310121875,0.02326555,0.02624325,0.0278380434782609,0.0271501578947368,0.0134846,0.0275159230769231,0.0195679285714286,0.0337550769230769,0.0249154285714286,0.0397765333333333,0.0299263846153846,0.019862,0.0225867142857143,0.0253050769230769,0.035234875,0.0276086923076923,0.0299590769230769,0.0264851…	0.0382176111111111,0.0322721538461538,0.1568984,0.0338369444444444,0.0269944444444444,0.02106944,0.132641692307692,0.01629925,0.159988357142857,0.0503725555555556,0.171916222222222,0.0614407894736842,0.0997731428571429,0.0520576315789474,0.0614076666666667,0.0135915454545455,0.0180631,0.0299987692307692,0.0619846428571429,0.0403361538461538,0.0659115384615385,0.0279666666666667,0.057995,0.0169295…	-0.0360058	0.000101612	0.00529238
chr3	3840743	3840809	0.0239572,0.0169696,0.0255796,0.023791,0.0372592,0.0192276,0.0304858,0.02651,0.0205206,0.0252318,0.0254316,0.0479274,0.022942,0.024892,0.0107786,0.017292,0.0175438,0.0172534,0.0237854,0.0175048,0.0180458,0.0226734,0.0290024,0.0437858,0.01718,0.0156308,0.0154588,0.027431,0.0189982,0.0283438	0.031583,0.0405894,0.037868,0.0222286,0.0207724,0.0216952,0.02275,0.0292674,0.1078764,0.0564642,0.0210806,0.139831,0.0371856,0.0186174,0.0321468,0.033492,0.0336712,0.0341178,0.028016,0.0305298,0.0192214,0.0226096,0.079168,0.0752928,0.032424,0.0310452,0.0307288,0.0339492,0.035396,0.1296012,0.0212466,0.0439412,0.0258156,0.0290228,0.0207314,0.0883992,0.0217612,0.0306616,0.0249358,0.0303092	-0.0169366	0.000101612	0.00529238
chr6	73972803	73972954	0.0180523414634146,0.0234129777777778,0.0179515777777778,0.0271538333333333,0.0189573902439024,0.0241831555555556,0.0222523333333333,0.0223893829787234,0.0220066585365854,0.0240451063829787,0.0265374222222222,0.0179089555555556,0.0291344444444444,0.0221502888888889,0.0286483863636364,0.0199379333333333,0.0308412,0.0225113555555556,0.026665825,0.0286335319148936,0.0265131555555556,0.02214856818181…	0.0205102888888889,0.0203286511627907,0.0182981333333333,0.023332,0.0177741111111111,0.0166628571428571,0.0144704634146341,0.019642641025641,0.0150283333333333,0.0156523611111111,0.0163661,0.0177200888888889,0.0260226136363636,0.0206106170212766,0.0121678378378378,0.0180321666666667,0.022428,0.0168455833333333,0.0224139090909091,0.0216625238095238,0.0196050638297872,0.0223152666666667,0.017415866…	0.00398705	0.000101612	0.00529238
chr6	119400029	119400221	0.0198398823529412,0.0269175294117647,0.0120421764705882,0.0228113529411765,0.0168058823529412,0.0176978235294118,0.0160595882352941,0.0171551764705882,0.0192752352941176,0.0168257647058824,0.0184076470588235,0.0155345294117647,0.0201274705882353,0.022002,0.0240793529411765,0.0175574117647059,0.0234538235294118,0.0247167058823529,0.0232854117647059,0.0212215882352941,0.0206683529411765,0.01516470…	0.0149914705882353,0.0178246470588235,0.0149231176470588,0.018801,0.0132677647058824,0.0116110588235294,0.0178384117647059,0.0165815294117647,0.0160270588235294,0.0177258823529412,0.0200212352941176,0.0128384705882353,0.0189660588235294,0.0144500588235294,0.0181454705882353,0.0186032941176471,0.0229459411764706,0.0187127058823529,0.0142298823529412,0.0169215294117647,0.0143107647058824,0.01511864…	0.00348484	0.000101612	0.00529238
chr19	49217256	49217405	0.044833,0.0451396666666667,0.0307504285714286,0.08471,0.027184,0.0457521428571429,0.0682345,0.0367613333333333,0.0579821666666667,0.050364,0.0591414285714286,0.0406458333333333,0.0737895,0.0676183333333333,0.0686363333333333,0.0516808333333333,0.0511748333333333,0.0775205,0.0815286666666667,0.0597256666666667,0.0604955,0.0352353333333333,0.04756075,0.063522,0.0587096666666667,0.0451312857142857,…	0.031635,0.0380183333333333,0.044871,0.0405595,0.0533761666666667,0.0431425714285714,0.0415285,0.0368078,0.0353626666666667,0.0251415,0.04783325,0.0310111666666667,0.0437318571428571,0.0367544285714286,0.026642,0.0569,0.062697,0.04829,0.0517521666666667,0.0513,0.0427265,0.0389361428571429,0.0441668333333333,0.04068,0.0498163333333333,0.0263855,0.063381,0.0390454285714286,0.043423,0.0588435,0.0311…	0.0139775	0.000106694	0.00550258
chr20	2673108	2673201	0.0560573,0.0586615384615385,0.0554295833333333,0.0479924615384615,0.0463169,0.0541637692307692,0.0596183076923077,0.0412055333333333,0.0478998,0.0486056666666667,0.0643656428571429,0.0414726923076923,0.0503608461538462,0.0675364615384615,0.0639104166666667,0.0352016666666667,0.0526523571428571,0.0731767692307692,0.0411292,0.0603775384615385,0.0581326923076923,0.0581573846153846,0.0558861,0.05379…	0.049287,0.0342854,0.125030181818182,0.0554527692307692,0.0451876923076923,0.033709125,0.0443089230769231,0.0405677,0.0428952307692308,0.0421823333333333,0.0373862,0.0534740666666667,0.0547446923076923,0.0400373846153846,0.0415335,0.0430992727272727,0.0512167,0.0485832,0.0367163333333333,0.0392779230769231,0.0388376,0.0394952857142857,0.0407491428571429,0.0443144666666667,0.0355720833333333,0.044…	0.00756179	0.000106694	0.00550258
chr5	1883617	1883633	0.0352115,0.0278955,0.062223,0.029944,0.0274725,0.023489,0.0623815,0.0480475,0.0150375,0.0568255,0.0149255,0.0299955,0.0271205,0.0140845,0.0341865,0.0107525,0.0458005,0.0315825,0.016949,0.024923,0.048592,0.017942,0.0375235,0.032231,0.0278535	0.1032525,0.025,0.178538,0.220634,0.034951,0.0380335,0.017253,0.2,0.4263505,0.024226,0.136951,0.2317945,0.046026,0.086494,0.015399,0.0437485,0.0668305,0.051002,0.0873915,0.0587225,0.039961,0.0256385,0.0500285,0.0505515,0.0510565,0.0261865,0.082495,0.247643,0.07492,0.1346825,0.218833,0.0330545,0.087844,0.0437065,0.166452,0.06,0.0164745,0.0408535	-0.0611167	0.000108639	0.00557555
chr13	20702831	20702883	0.023836,0.04158,0.0294692,0.0526286,0.0322428,0.0406298,0.0277522,0.0231324,0.0351756,0.0337766,0.0336048,0.0366224,0.024635,0.0349,0.0453585,0.0376644,0.03758375,0.0368984,0.044632,0.03028,0.0238948,0.0322124,0.038558,0.0463166666666667,0.0394598,0.0354072,0.035541,0.0411466,0.0355408,0.0334624	0.0204548,0.0278728,0.0380536,0.0322518,0.0279686,0.0244772,0.033112,0.02712425,0.0214306,0.031776,0.0220952,0.018775,0.0349344,0.0322762,0.0267098,0.015461,0.032167,0.026752,0.0274134,0.0328216,0.0248012,0.0311374,0.0367268,0.0278842,0.0256758,0.0271576,0.0476792,0.0297708,0.0310304,0.025089,0.024624,0.0220426,0.0303538,0.0302114,0.037996,0.0304802,0.0230956,0.029846,0.0316896,0.036099	0.00653179	0.000117585	0.0059764
chr8	61822739	61822776	0.0244645,0.0306195,0.0684955,0.0271985,0.0289445,0.0230205,0.0270505,0.028378,0.0147325,0.038925,0.0429425,0.0226505,0.0264685,0.0255325,0.0272115,0.0247075,0.0231265,0.023053,0.020191,0.02098,0.0312265,0.0314165,0.0292095,0.025744,0.025709,0.0566445,0.021603,0.030328,0.0294495,0.026264	0.096403,0.018055,0.4742375,0.02372,0.0414475,0.0351295,0.020283,0.067768,0.0355805,0.008063,0.0264075,0.2110995,0.0973695,0.1683925,0.0199605,0.031702,0.0406405,0.055114,0.0276455,0.1309265,0.2352765,0.0996685,0.0575165,0.022085,0.082137,0.0755425,0.260989,0.074036,0.05028,0.3844775,0.090619,0.063393,0.0355065,0.023224,0.2490045,0.023548,0.036218,0.037767,0.0515185,0.2032005	-0.0654392	0.000117585	0.0059764
chr1	91176686	91176699	0.0263105,0.0381245,0.046211,0.064077,0.0351685,0.036991,0.031378,0.033806,0.032222,0.0300565,0.022444,0.0694625,0.0426995,0.0478215,0.023755,0.030368,0.0476015,0.040301,0.0555505,0.0454905,0.0369215,0.034303,0.0473855,0.038616,0.0344815,0.036205,0.0375735,0.0712205,0.044787,0.0399725	0.1200225,0.038904,0.0816,0.0714335,0.0404945,0.031855,0.149936,0.0355225,0.068267,0.0303045,0.108183,0.095444,0.1167015,0.0623905,0.1008885,0.031283,0.045425,0.025223,0.0411845,0.0714505,0.053837,0.043527,0.046954,0.089584,0.034063,0.042527,0.1612725,0.0433415,0.05702,0.1002905,0.046251,0.0597375,0.075281,0.107449,0.2107495,0.051405,0.1046835,0.093745,0.166621,0.031895	-0.0339585	0.000123416	0.00612483
chr16	10277279	10277306	0.093857,0.0749776666666667,0.061461,0.0482783333333333,0.0778343333333333,0.049095,0.0742233333333333,0.067326,0.067037,0.0565086666666667,0.093701,0.104881666666667,0.0553526666666667,0.0642476666666667,0.0487493333333333,0.0594206666666667,0.0591633333333333,0.0675573333333333,0.0491526666666667,0.050995,0.0461896666666667,0.083965,0.0742413333333333,0.0538273333333333,0.0584503333333333,0.053…	0.128848666666667,0.0603243333333333,0.190178,0.0492063333333333,0.054956,0.0654116666666667,0.0890223333333333,0.061806,0.376286,0.049457,0.050591,0.186278,0.076987,0.155198,0.175026,0.0875396666666667,0.0726353333333333,0.073057,0.15798,0.0800756666666667,0.077962,0.147264333333333,0.0652586666666667,0.107205666666667,0.203007,0.06576,0.178279,0.084569,0.079205,0.265929,0.105709666666667,0.3129…	-0.0540722	0.000123416	0.00612483
chr17	74380035	74380566	0.0262379047619048,0.0342429285714286,0.0306987391304348,0.0398566774193548,0.0246646956521739,0.0243658214285714,0.032040962962963,0.0251034642857143,0.0374135652173913,0.02691864,0.0417055357142857,0.0277120869565217,0.0434522692307692,0.02938956,0.0331505,0.0267851739130435,0.0383620869565217,0.0411815,0.0372362727272727,0.0386453571428571,0.0321701739130435,0.0338008095238095,0.03997457142857…	0.0245464,0.02804475,0.02189375,0.0324750416666667,0.0271934,0.01597425,0.0291920952380952,0.0275795789473684,0.0269026956521739,0.0214544166666667,0.02627,0.0252993076923077,0.0322717037037037,0.0241521481481481,0.0278136315789474,0.0274505909090909,0.0485990526315789,0.0177988947368421,0.0285634761904762,0.020823347826087,0.0279174090909091,0.0240222916666667,0.0307235833333333,0.01860234615384…	0.00595422	0.000123416	0.00612483
chr4	103265846	103266056	0.01652384,0.0235214814814815,0.0206291428571429,0.0342069230769231,0.01546764,0.0214879642857143,0.0246048888888889,0.0209435,0.0235918636363636,0.0228149285714286,0.0193934814814815,0.0155474230769231,0.033630962962963,0.0256246153846154,0.0285504074074074,0.0187447037037037,0.0266747777777778,0.0262082962962963,0.03111568,0.0280821851851852,0.0265097777777778,0.0206074444444444,0.0298296,0.022…	0.015425,0.01517636,0.01712932,0.025579962962963,0.021846,0.0191262413793103,0.0198854074074074,0.0251306,0.02049008,0.00958625,0.01585376,0.0196008846153846,0.0263804814814815,0.0204623333333333,0.0187567272727273,0.0220991666666667,0.0252749047619048,0.0186408181818182,0.0216384230769231,0.0192724230769231,0.014245,0.0183890689655172,0.01281516,0.0156115925925926,0.0198787407407407,0.0204415185…	0.00460237	0.000123416	0.00612483
chr6	137311020	137311088	0.074465,0.059992,0.0771265,0.078213,0.0892225,0.054816,0.051723,0.0816985,0.0611445,0.0567835,0.048621,0.1253305,0.040759,0.0843945,0.0306875,0.034255,0.051394,0.0459145,0.0760695,0.064135,0.047501,0.070715,0.065027,0.0855775,0.064476,0.077748,0.0338025,0.082393,0.062823,0.068706	0.0885345,0.0442685,0.3485935,0.0874225,0.097999,0.041517,0.12798,0.068744,0.2587365,0.0239825,0.2258735,0.2332135,0.136111,0.030806,0.1648195,0.088485,0.0744345,0.0659115,0.165162,0.0806035,0.1278285,0.166831,0.134748,0.0792845,0.0467585,0.091488,0.18004,0.073939,0.1353935,0.400806,0.119265,0.176276,0.091112,0.0490965,0.0850475,0.0774845,0.174119,0.0673145,0.049083,0.0989695	-0.0571016	0.000123416	0.00612483
chr8	110986255	110986264	0.089527,0.0562845,0.19062,0.0076925,0.096945,0.13396,0.0561645,0.0580725,0.1540885,0.0572985,0.0860805,0.0646645,0.1011965,0.032318,0.032987,0.1447885,0.049393,0.0444175,0.0409715,0.102257,0.059346,0.0545845	0.1476625,0.104014,0.021978,0.1358555,0.1037335,0.074107,0.563045,0.294176,0.179021,0.5041885,0.130561,0.16023,0.06474,0.1761255,0.1761805,0.3543525,0.3649425,0.150909,0.1132935,0.101017,0.1081025,0.375877,0.1393435,0.286859,0.057891,0.3807065,0.1379595,0.066369,0.07126,0.107639,0.0576155	-0.106292	0.000125136	0.006181
chr13	79176536	79176547	0.015544,0.020677,0.0227975,0.0304435,0.0332525,0.0114225,0.0347615,0.018601,0.0141095,0.010782,0.025695,0.0348955,0.009535,0.0298745,0.015909,0.016899,0.0136225,0.0052265,0.0200245,0.01372,0.01386,0.0336405,0.0283735,0.019231,0.017267,0.0259095,0.011141,0.025277,0.0264,0.01564	0.0420125,0.005263,0.0201565,0.007318,0.015592,0.021232,0.0445985,0.0320475,0.240079,0.0066225,0.07925,0.0845775,0.0439235,0.0262605,0.04148,0.0212745,0.0301045,0.0316555,0.0502595,0.0339935,0.1081215,0.040272,0.0090455,0.0551015,0.0273415,0.019344,0.0370015,0.0212045,0.040052,0.097063,0.0330545,0.041531,0.0628835,0.075302,0.116265,0.0446025,0.03474,0.0232485,0.0293035,0.0131265	-0.0246732	0.000129519	0.00633801
chr8	26305923	26305957	0.024988,0.0363123333333333,0.018,0.034731,0.033794,0.0274066666666667,0.0459283333333333,0.0278533333333333,0.0212453333333333,0.0380053333333333,0.0245613333333333,0.0307283333333333,0.0538663333333333,0.0243456666666667,0.029813,0.0386613333333333,0.070469,0.027762,0.044486,0.0319023333333333,0.047866,0.0226443333333333,0.107321,0.0288793333333333,0.0337286666666667,0.0280853333333333,0.029079…	0.0309426666666667,0.030009,0.0110536666666667,0.0331793333333333,0.0217206666666667,0.020058,0.0159693333333333,0.0189313333333333,0.00765466666666667,0.026115,0.00968266666666667,0.01591,0.0410116666666667,0.0219586666666667,0.013837,0.0323706666666667,0.0266273333333333,0.024855,0.016867,0.0182226666666667,0.026293,0.0241476666666667,0.0199506666666667,0.014069,0.0225336666666667,0.02004633333…	0.0111312	0.000129519	0.00633801
chr8	104513764	104513784	0.0990906666666667,0.0693563333333333,0.037909,0.148730333333333,0.0744793333333333,0.0529203333333333,0.0367986666666667,0.0364746666666667,0.038978,0.095201,0.0102566666666667,0.0808615,0.0231666666666667,0.0174893333333333,0.05364,0.0294873333333333,0.057874,0.041902,0.0333396666666667,0.0567903333333333,0.125016333333333,0.0653073333333333,0.0564295,0.0441356666666667,0.067855	0.342760666666667,0.0315536666666667,0.132081,0.0585066666666667,0.046239,0.0498876666666667,0.596508666666667,0.537177,0.354068,0.187679,0.0456856666666667,0.225529,0.2135505,0.0818796666666667,0.0429296666666667,0.0781466666666667,0.091162,0.196876,0.0674436666666667,0.167159333333333,0.0385266666666667,0.069581,0.0930343333333333,0.198298666666667,0.381320333333333,0.109940333333333,0.35024,0.…	-0.121953	0.000131567	0.00640841
chr10	101293034	101293088	0.0435546,0.0524642,0.034684,0.04819575,0.0533398,0.03103025,0.0383796,0.0280685,0.04258975,0.0510866,0.0684674,0.04444675,0.042149,0.0577236,0.0553995,0.0326455,0.02941075,0.02763675,0.07382075,0.041243,0.02171725,0.0301628,0.06255275,0.04732275,0.041958,0.04176575,0.0274326,0.0467118,0.0546486,0.04646625	0.0828944,0.110108,0.09860925,0.0735895,0.0558008,0.04813275,0.0385795,0.041782,0.08561775,0.03163125,0.06671125,0.13879725,0.10194125,0.0324568,0.06605375,0.06769775,0.060675,0.0804815,0.10217775,0.04282875,0.04005675,0.07141175,0.0223092,0.1443016,0.03906375,0.0232986,0.05445125,0.0525266,0.0930798,0.0784222,0.050449,0.06654425,0.12333975,0.0740365,0.28668575,0.04839425,0.05632875,0.0581934,0.1…	-0.0308105	0.000135906	0.00646998
chr14	32670675	32670769	0.0334341666666667,0.0536408333333333,0.0180411,0.046703,0.0255849,0.021627625,0.0339001666666667,0.024906125,0.0423246666666667,0.0182527,0.0163319,0.023153,0.0470088333333333,0.0377121666666667,0.0491575,0.0223335,0.0496611666666667,0.0434913333333333,0.0493195,0.042798,0.0451641666666667,0.025315625,0.0490916666666667,0.029173,0.0333638333333333,0.0236643,0.0403508333333333,0.0373296,0.0272962…	0.0184117,0.020952,0.019030375,0.0302846,0.0164429,0.0178212,0.0211518,0.030869,0.0184793333333333,0.0254101666666667,0.0388178333333333,0.0184561,0.028167375,0.0204664,0.0347148333333333,0.032668,0.0350035,0.0347608333333333,0.0200858,0.0265753,0.0312875,0.0229282,0.019766,0.0198201,0.0223493,0.0206717,0.034664,0.0209584,0.0297916,0.0179582,0.0160729,0.0239829,0.043908,0.0321953333333333,0.01617…	0.0104248	0.000135906	0.00646998
chr14	73358830	73359014	0.020123625,0.026908125,0.021573875,0.027106625,0.03546625,0.02034625,0.029316125,0.022092125,0.031437375,0.02488575,0.024230625,0.031262375,0.026034375,0.033575625,0.024538,0.024367,0.0226055,0.029198625,0.0240785714285714,0.029975,0.02049775,0.0306425,0.04424475,0.03394475,0.0258815,0.02731725,0.025303,0.023104125,0.029619125,0.028616875	0.055886,0.025613125,0.15562675,0.040544,0.03010525,0.02168825,0.066358125,0.02715975,0.149364125,0.01895525,0.0442285,0.058078,0.02782475,0.036532125,0.053693875,0.030044,0.030168875,0.030065,0.032284375,0.03473975,0.021740875,0.066623375,0.066683,0.02570125,0.02578675,0.07558575,0.039887375,0.028646375,0.03270175,0.25575625,0.025263625,0.056408625,0.035129,0.033151625,0.206025625,0.034539375,0.…	-0.0261963	0.000135906	0.00646998
chr6	130686611	130686939	0.0230744,0.0285052222222222,0.0200066818181818,0.0247625555555556,0.01757835,0.01781275,0.030725,0.0236208,0.0232820666666667,0.0227855,0.0296016666666667,0.0233054,0.0235324375,0.0184622222222222,0.0223353333333333,0.0176041,0.029466875,0.0249195882352941,0.02634675,0.0243122777777778,0.0228363888888889,0.02618045,0.0294320588235294,0.0237457142857143,0.0236825555555556,0.0210939,0.018727666666…	0.0429592,0.270154941176471,0.0333324,0.02380055,0.0240383,0.0187440454545455,0.0983409411764706,0.022672125,0.194083894736842,0.0261377333333333,0.0189620625,0.0496645238095238,0.0548705555555556,0.020834,0.0384617777777778,0.0198921176470588,0.0243375625,0.0308208823529412,0.0320145263157895,0.0250996666666667,0.0869992105263158,0.0428807619047619,0.0761059545454545,0.119518857142857,0.06527583…	-0.0330311	0.000135906	0.00646998
chr7	64126423	64126860	0.0167713636363636,0.0169634545454545,0.0131204210526316,0.0242038,0.0143366111111111,0.0134146818181818,0.0170639090909091,0.0154501818181818,0.0199039523809524,0.0179501363636364,0.0155423181818182,0.014549,0.0228626363636364,0.0272716363636364,0.0202183636363636,0.0159155714285714,0.02215575,0.0309688,0.0270977727272727,0.01867025,0.0248468636363636,0.01682835,0.028931,0.01990115,0.02172163157…	0.01293645,0.0160848421052632,0.01406905,0.019842625,0.0145556,0.0101589545454545,0.0136845454545455,0.017659,0.0125371052631579,0.0121437222222222,0.0191515909090909,0.0164975,0.0230326875,0.0109951363636364,0.0129203157894737,0.0190263636363636,0.0200295,0.014842125,0.0155881428571429,0.0158893043478261,0.012604875,0.0201130909090909,0.0121944545454545,0.0126799166666667,0.0174939375,0.01464186…	0.00442709	0.000135906	0.00646998
chr14	51411057	51411069	0.0143925,0.0137925,0.0083045,0.019347,0.0141405,0.0178095,0.0157445,0.016898,0.016463,0.006999,0.014746,0.017227,0.015468,0.0184045,0.020459,0.0156495,0.012971,0.0199915,0.016853,0.0144235,0.016892,0.013495,0.0195255,0.0174525,0.01743,0.0092205,0.014423,0.013115,0.019516,0.0091585	0.015275,0.0097365,0.012731,0.016989,0.010302,0.0102265,0.0123985,0.0142995,0.014699,0.0090515,0.0101035,0.0125845,0.0130985,0.0076335,0.013358,0.01197,0.019012,0.0151665,0.016775,0.013399,0.0082795,0.0082425,0.0093085,0.010929,0.012612,0.014257,0.008394,0.0119735,0.0189935,0.0091975,0.009738,0.008519,0.017767,0.0097465,0.009184,0.011022,0.0116135,0.014226,0.011889,0.010059	0.00322473	0.000142588	0.00652248
chr16	51185215	51185232	0.0408505,0.03751725,0.028138,0.030923,0.049994,0.0216435,0.0396065,0.03051625,0.03360875,0.0328635,0.02433775,0.08315375,0.0229555,0.040279,0.0287725,0.027767,0.0245495,0.02682175,0.03223875,0.033148,0.02426225,0.03088475,0.03419175,0.04362575,0.0452695,0.02996375,0.027122,0.04173875,0.02691775,0.03162375	0.04719475,0.033464,0.10575275,0.08189825,0.05569875,0.03050675,0.0931905,0.08915,0.28404525,0.018832,0.1166075,0.09462375,0.1298045,0.023038,0.08465975,0.04585325,0.046426,0.03895025,0.0503575,0.04111675,0.02192725,0.075949,0.10029725,0.05587,0.05414875,0.038002,0.037223,0.03457625,0.07430325,0.17641125,0.0164795,0.079537,0.14276575,0.0407975,0.1561625,0.110605,0.021383,0.03596875,0.03377775,0.0…	-0.0369085	0.000142588	0.00652248
chr19	57988957	57989045	0.0185245,0.01868525,0.00919725,0.032446,0.0187125,0.0130435,0.02156925,0.00565875,0.02983275,0.0159105,0.016052,0.011743,0.0396825,0.0183063333333333,0.034614,0.02454625,0.026087,0.0304955,0.024511,0.0266295,0.0276215,0.019418,0.02027975,0.0183566666666667,0.020796,0.0089285,0.0149895,0.01015825,0.02042175	0.021431,0.0072745,0.00491975,0.020227,0.006833,0.0111975,0.01116225,0.014132,0.0062985,0.013242,0.01728575,0.00773075,0.012896,0.01910175,0.01336875,0.0176785,0.0155185,0.0215435,0.0203175,0.0062555,0.01275475,0.01111025,0.00959175,0.014481,0.0144605,0.01051475,0.01899875,0.011771,0.01542225,0.01549325,0.01321075,0.02033425,0.009486,0.01725425,0.01397875,0.0127875,0.006612,0.00596425,0.0201685,0…	0.00737527	0.000138351	0.00652248
chr22	27068622	27068857	0.0228829230769231,0.0322061818181818,0.0165746153846154,0.0433099090909091,0.0224414166666667,0.0203524615384615,0.0393041818181818,0.0258536923076923,0.0367762727272727,0.02828575,0.0285132307692308,0.0314161666666667,0.0327659090909091,0.0321369090909091,0.03244425,0.0314264545454545,0.0363988,0.047521,0.041752,0.0325913636363636,0.0369949,0.03163325,0.046893,0.0259713333333333,0.0417738,0.029…	0.0146286153846154,0.0233856153846154,0.0291445833333333,0.0328690833333333,0.0199562307692308,0.0180493076923077,0.0321479,0.0303459090909091,0.0217546666666667,0.0333331,0.0424081818181818,0.0252089230769231,0.0281664615384615,0.0239888461538462,0.0255811666666667,0.0275313636363636,0.0270985384615385,0.0353764,0.0293925,0.0282056666666667,0.0233242727272727,0.0274066666666667,0.021105166666666…	0.00669297	0.000142588	0.00652248
chr4	55097943	55098129	0.039217875,0.03324325,0.0258023333333333,0.0229334444444444,0.0511398888888889,0.0124742222222222,0.019391875,0.0372758888888889,0.02580475,0.0203075555555556,0.01605,0.0579314444444444,0.021236125,0.0350166666666667,0.02109225,0.01992,0.03317125,0.027865,0.037404375,0.023239,0.022437,0.0443868888888889,0.027024875,0.0333435,0.045881875,0.0241942222222222,0.0137274444444444,0.0279476666666667,0.…	0.0542188888888889,0.025666625,0.128199666666667,0.109639375,0.0302931111111111,0.0204158888888889,0.0806215,0.02637,0.0820333333333333,0.010308625,0.03066275,0.1324725,0.082430375,0.0231498888888889,0.121045777777778,0.029135375,0.02745075,0.055191125,0.0273017777777778,0.0225823333333333,0.032362375,0.0656756,0.0480915555555556,0.1190788,0.0431956666666667,0.0170698888888889,0.042056875,0.02091…	-0.0389256	0.000142588	0.00652248
chr5	174871811	174871863	0.0472336666666667,0.0662149,0.0524886,0.0569077,0.0577348,0.0292992,0.0443312,0.0393923,0.0626426666666667,0.0555987,0.0437762,0.0654532,0.0544863,0.0481114,0.046648125,0.0475421,0.0623879,0.0622084,0.0499084,0.0641782,0.0519059,0.0596899,0.079207,0.0631985,0.0456939,0.0232722,0.0608479,0.0459477142857143,0.0627489,0.0542721	0.0485437,0.03178075,0.0443285,0.0314439,0.0401972,0.0324154,0.0367143,0.0542725,0.0474378,0.0259968333333333,0.0474847777777778,0.0325345,0.103512,0.0432293,0.0349671,0.0458086666666667,0.0311496666666667,0.0528036,0.044593,0.0450582,0.0398698,0.0366111,0.0460717,0.0351556,0.0393185,0.0304318,0.0533978,0.0442052,0.0397516,0.0619332,0.0409144,0.0696901111111111,0.0573475,0.0562471,0.031625625,0.0…	0.00986426	0.000142588	0.00652248
chr6	26285491	26285531	0.03669725,0.04970775,0.02163875,0.04191825,0.026339,0.02707675,0.03496925,0.03701625,0.032368,0.04026125,0.03247925,0.02990725,0.04568025,0.03961975,0.05585625,0.0292025,0.05225075,0.0470315,0.04754975,0.03398875,0.03829425,0.0347215,0.06087075,0.02497675,0.04151525,0.02542775,0.0289045,0.040228,0.034961,0.04625075	0.0204505,0.029319,0.03560525,0.03731375,0.03149125,0.022857,0.0340475,0.03036725,0.0228075,0.03633025,0.033228,0.0265545,0.0335865,0.02566025,0.02425075,0.0298915,0.02636,0.02050775,0.02513,0.03532675,0.030652,0.03859275,0.02637575,0.01909775,0.022211,0.0273625,0.03038475,0.02456525,0.03603625,0.032211,0.019945,0.029636,0.0425905,0.04651675,0.0298705,0.02128075,0.0149485,0.0326105,0.032122,0.019…	0.00899144	0.000142588	0.00652248
chr6	106442428	106442513	0.025168,0.0353606666666667,0.0529826666666667,0.0307796666666667,0.0317853333333333,0.0205773333333333,0.0298506666666667,0.025268,0.0296426666666667,0.0397976666666667,0.126427666666667,0.0331296666666667,0.0244026666666667,0.0266343333333333,0.0281136666666667,0.021267,0.0290806666666667,0.030152,0.0286346666666667,0.0318056666666667,0.021179,0.0229276666666667,0.0348603333333333,0.03190566666…	0.0593966666666667,0.023839,0.0822073333333333,0.0411853333333333,0.0419866666666667,0.039307,0.057394,0.0480083333333333,0.0596143333333333,0.023317,0.0645676666666667,0.161415333333333,0.107692666666667,0.0348473333333333,0.0528616666666667,0.0142986666666667,0.027058,0.0471273333333333,0.139610666666667,0.0656546666666667,0.046353,0.064186,0.0372493333333333,0.0156166666666667,0.06449433333333…	-0.0255432	0.000142588	0.00652248
chr7	130419031	130419063	0.0267918,0.032404,0.0210128,0.0287326,0.0350806,0.0383572,0.0272854,0.0302174,0.016671,0.0404924,0.0341962,0.0243934,0.023446,0.0315532,0.0224618,0.0241458,0.0191814,0.0203358,0.0249656,0.0234516,0.0314888,0.031399,0.0333448,0.0451488,0.0241952,0.026417,0.0289806,0.0274296,0.0347314,0.0460022	0.0510694,0.029179,0.0279178,0.0404292,0.0414364,0.0290384,0.1821168,0.0334184,0.0176894,0.1326026,0.0322614,0.1151712,0.020213,0.0275504,0.1969488,0.0360694,0.0378128,0.0312116,0.074039,0.0971912,0.0916576,0.058904,0.0143648,0.018508,0.0888814,0.0392612,0.1169056,0.0535276,0.0489944,0.091535,0.0212508,0.0537064,0.0322288,0.0324088,0.1396608,0.1291814,0.0994072,0.0341154,0.0293532,0.0521396	-0.0333402	0.000142588	0.00652248
chr11	43902234	43902563	0.0254507777777778,0.0410187777777778,0.0211332307692308,0.0435145714285714,0.0342318684210526,0.026,0.0394693333333333,0.0251264473684211,0.035811125,0.0264378205128205,0.024999,0.0360561315789474,0.0435883428571429,0.0389318571428571,0.0378205833333333,0.0285554444444444,0.0390026774193548,0.0404400857142857,0.0381223666666667,0.0439596666666667,0.0389558055555556,0.0261408974358974,0.048790774…	0.02530375,0.0293154473684211,0.0267270833333333,0.03096525,0.0234308974358974,0.02084545,0.0394271891891892,0.0269297575757576,0.0264822105263158,0.0252235483870968,0.0296666176470588,0.0305465128205128,0.0345598918918919,0.0262015641025641,0.0282368888888889,0.0288531515151515,0.0338212777777778,0.02759153125,0.0241380769230769,0.0293690833333333,0.0260778888888889,0.0275710789473684,0.02377084…	0.00703326	0.000149579	0.00664017
chr14	52327239	52327383	0.0108514,0.014451,0.0126972857142857,0.0187902,0.00890733333333333,0.00619183333333333,0.0135018,0.0168803333333333,0.0140174,0.016496,0.0085035,0.0105998333333333,0.0165312,0.0148948,0.0253136,0.0171346,0.0199748,0.0197222,0.0164368,0.0130446,0.0144992,0.0152388333333333,0.0194212,0.0104888333333333,0.0131944,0.0208446666666667,0.0163422,0.00526683333333333,0.0196998333333333,0.0154934	0.0224447142857143,0.0166348333333333,0.0523325,0.0356825,0.0280536666666667,0.0197921428571429,0.0343826666666667,0.022539,0.0617294285714286,0.0120492,0.0114482,0.0234921666666667,0.0316078,0.137891,0.0484485,0.0085725,0.0186568,0.00778066666666667,0.129659666666667,0.0150998333333333,0.0287798333333333,0.0161201428571429,0.0392398571428571,0.007622,0.059583,0.0432538571428571,0.0205674,0.02426…	-0.0271633	0.000149579	0.00664017
chr14	70654596	70654638	0.0479329090909091,0.0491481818181818,0.0362206363636364,0.0524804545454545,0.0472584545454545,0.0415355454545455,0.0325315454545455,0.0407706363636364,0.0359831818181818,0.0372548181818182,0.0411877272727273,0.0424080909090909,0.040607,0.0566706363636364,0.0505155555555556,0.032119,0.0570858181818182,0.0409183636363636,0.072922125,0.04411,0.0389333636363636,0.0370346363636364,0.069603,0.04893972…	0.0689821818181818,0.0387390909090909,0.197323636363636,0.0522505454545455,0.0662924545454545,0.0282479090909091,0.150058545454545,0.0500915454545455,0.218158545454545,0.0347765454545455,0.0613506363636364,0.118183818181818,0.0771215454545455,0.0515887272727273,0.0936402727272727,0.0419753636363636,0.0567572727272727,0.0711271818181818,0.0454615454545455,0.0808496363636364,0.0586416363636364,0.06…	-0.0296403	0.000149579	0.00664017
chr17	71161183	71161224	0.029087,0.046247,0.027079,0.0202345,0.089288,0.03658,0.0197185,0.0275015,0.045158,0.0315595,0.037504,0.055714,0.055608,0.035597,0.0140155,0.016948,0.0268965,0.033186,0.025869,0.0414895,0.0380095,0.03198,0.0478735,0.060877,0.0339605,0.033227,0.0223665,0.043555,0.0474935,0.0467335	0.0623865,0.0293505,0.1369465,0.0479295,0.075715,0.032495,0.2754195,0.0306385,0.1440925,0.011859,0.044943,0.108832,0.1325885,0.011905,0.26577,0.048512,0.056515,0.075259,0.081875,0.028678,0.152196,0.037949,0.0863185,0.0711995,0.074137,0.0476775,0.06493,0.049051,0.079876,0.493162,0.0634655,0.2170375,0.078226,0.0329045,0.025561,0.0106385,0.2212915,0.1003275,0.046759,0.0404715	-0.0549937	0.000149579	0.00664017
chr22	25678501	25678673	0.0479573333333333,0.0458225,0.0336270833333333,0.0267608571428571,0.0661531,0.03851925,0.0431310833333333,0.0414254615384615,0.0362498181818182,0.024487,0.0290826666666667,0.0625133333333333,0.0354258333333333,0.0454309090909091,0.0442417142857143,0.0094725,0.0364705,0.0611678333333333,0.043676,0.0514964615384615,0.0528729230769231,0.0526418461538462,0.0395541666666667,0.0482983846153846,0.03190…	0.13951275,0.552399461538462,0.110241384615385,0.105227461538462,0.0460901,0.0396123076923077,0.0636259090909091,0.0442856666666667,0.358718153846154,0.0283012,0.0399316666666667,0.241498076923077,0.157471916666667,0.0337993333333333,0.290670583333333,0.0151036666666667,0.0339018333333333,0.0588374166666667,0.0392213076923077,0.0363651428571429,0.0770446153846154,0.041508,0.179743538461538,0.0886…	-0.0685333	0.000147933	0.00664017
chr6	26250821	26250918	0.025528,0.0190355,0.02977725,0.0354545,0.025107,0.0194825,0.026821,0.0234275,0.0184405,0.021428,0.015969,0.0308325,0.0212305,0.0258825,0.0253225,0.013255,0.023438,0.0215355,0.02941,0.0217425,0.0150635,0.027183,0.024703,0.0196525,0.020677,0.029617,0.0152525,0.0229915,0.0195515,0.0398765	0.033429,0.0106136666666667,0.020911,0.011083,0.038093,0.01920075,0.084668,0.0232525,0.0236575,0.0246185,0.020187,0.2820565,0.1462235,0.02870225,0.2125655,0.023911,0.0270425,0.0405835,0.1078715,0.0859075,0.2022465,0.0884355,0.0235943333333333,0.0125925,0.1569225,0.0657155,0.0452035,0.0331906666666667,0.0581415,0.398476,0.1083275,0.148304,0.28633,0.02591,0.3652125,0.2152295,0.192944,0.0806175,0.01…	-0.0718465	0.000149579	0.00664017
chr6	128842012	128842191	0.0200832,0.0326774285714286,0.0162816470588235,0.0339895833333333,0.0279226875,0.00871770588235294,0.0167294375,0.013792375,0.0178036428571429,0.0188735,0.016649375,0.0284128125,0.0275531666666667,0.035732,0.0220804166666667,0.024404125,0.021842,0.0224446428571429,0.0208571538461538,0.0289694615384615,0.025434,0.022697375,0.0274547142857143,0.019696,0.0281623125,0.017933625,0.0253905384615385,0.…	0.0233858125,0.0209747142857143,0.0147455625,0.0248390625,0.0167299375,0.0134559375,0.008792125,0.0185383571428571,0.01190125,0.00991457142857143,0.0187699285714286,0.0133125,0.0153633846153846,0.0136429375,0.0161446428571429,0.0271066428571429,0.0159357857142857,0.0125361428571429,0.0133300625,0.00970925,0.016530875,0.0183195,0.0108763125,0.016798,0.01176125,0.0179900625,0.0184042142857143,0.017…	0.00573209	0.000149579	0.00664017
chr10	1779818	1779853	0.035231875,0.037353875,0.030310625,0.03284375,0.049205625,0.031165375,0.03903475,0.0291285,0.0274765,0.0300375,0.029403375,0.04519275,0.036500875,0.034910625,0.036826875,0.034733,0.033434,0.033673625,0.05138575,0.0455765,0.032606375,0.040505,0.049800125,0.051395,0.03432125,0.02728075,0.028852,0.033859125,0.03653525,0.029609625	0.0783515,0.0348945,0.12357425,0.04242625,0.029043625,0.031531125,0.1062225,0.054183625,0.052469375,0.026488375,0.1269535,0.183987125,0.0415685,0.041101,0.136712875,0.042236375,0.042417125,0.04450275,0.03611775,0.042328625,0.044060875,0.036773125,0.145288625,0.02467925,0.0355195,0.034431125,0.081157125,0.03679425,0.0440965,0.164905625,0.03542875,0.076467,0.056054625,0.0413015,0.052273,0.159626375…	-0.0291803	0.000156892	0.0068209
chr19	36912434	36912509	0.0621344,0.0357385,0.0356665,0.0296539,0.0544428,0.017598,0.0299951,0.0742829,0.0442698,0.0387808,0.0380286,0.0752216,0.0391059,0.06618,0.0183717777777778,0.0179409,0.0360556,0.0350662,0.0663005,0.0488007,0.0400677,0.0871384,0.0515592,0.0468717777777778,0.0900681,0.0325661,0.0186518,0.0476699,0.0361479,0.04686	0.1365914,0.168451222222222,0.0375101,0.116689,0.0753785,0.0311388,0.1786253,0.0896258,0.182602,0.0300865555555556,0.0338818,0.1330808,0.027001,0.0619017,0.0760351,0.0633032,0.0219651428571429,0.0411704444444444,0.0401353,0.0722804,0.0762996,0.0765703,0.0749924,0.1237157,0.0587056666666667,0.0367273,0.0551886666666667,0.0390411,0.0997181,0.1830925,0.0740528,0.1009684,0.0594376,0.0918902,0.149798,…	-0.0402128	0.000156892	0.0068209
chr3	62861133	62861181	0.03360875,0.02096125,0.01777375,0.02821725,0.03959925,0.02334775,0.032798,0.026233,0.0264085,0.02211,0.0235105,0.0543985,0.023225,0.035197,0.014527,0.01618275,0.02585325,0.01957775,0.030836,0.03061475,0.0329255,0.04213775,0.0305605,0.04253625,0.02037325,0.019011,0.018078,0.02704125,0.02176225,0.02624825	0.0518,0.275829,0.03029925,0.10287075,0.02955925,0.0218295,0.0797245,0.02050775,0.1842305,0.01044475,0.09462225,0.0453305,0.03685125,0.02818725,0.11925225,0.02241175,0.03042025,0.0302415,0.0283795,0.029059,0.04014075,0.0525435,0.031751,0.0831185,0.03225425,0.03364725,0.06512225,0.02444125,0.04487425,0.12766375,0.03347575,0.1109055,0.0307965,0.11331825,0.141394,0.027833,0.03977075,0.0491115,0.0279…	-0.0326516	0.000156892	0.0068209
chr5	127537179	127537215	0.0630227142857143,0.095967,0.0460312857142857,0.0930208,0.0464518571428571,0.0455632857142857,0.0675301428571429,0.0419252857142857,0.120962,0.0510395714285714,0.0521738571428571,0.0364037142857143,0.0719808571428571,0.0851098,0.082091,0.0652675714285714,0.0752126666666667,0.0931036,0.10820425,0.0808003333333333,0.067694,0.0584965714285714,0.093396,0.0797508333333333,0.0666128571428571,0.0536062…	0.0445601428571429,0.0630588333333333,0.0439347142857143,0.0510217142857143,0.0334067142857143,0.0553842857142857,0.0562577142857143,0.069313,0.0477325714285714,0.09214275,0.0662788571428571,0.0509294285714286,0.0677232857142857,0.0404275714285714,0.044585,0.0761742857142857,0.0433778571428571,0.0656328333333333,0.0630591428571429,0.0651701428571429,0.0363455714285714,0.0403748571428571,0.0535005…	0.017867	0.000156892	0.0068209
chr6	150326315	150326517	0.0680965,0.085234,0.0411611666666667,0.1023565,0.0595281666666667,0.061773,0.0771246666666667,0.0554413333333333,0.0622735,0.0657978333333333,0.0627593333333333,0.0454155,0.0933385,0.079518,0.0783106666666667,0.0530623333333333,0.0652136,0.105421833333333,0.0836925,0.0925773333333333,0.0714628,0.0533701666666667,0.0861358333333333,0.0792868333333333,0.0688096666666667,0.046145,0.0852603333333333…	0.0548785,0.0390095,0.0544685,0.0528103333333333,0.0421185714285714,0.0275302857142857,0.0641832,0.0645783333333333,0.0324108333333333,0.0463638,0.0721903333333333,0.075246,0.0572998333333333,0.0569922857142857,0.0486333333333333,0.0523905,0.0839223333333333,0.058316,0.0515538333333333,0.0660821666666667,0.0582051666666667,0.0531858333333333,0.049874,0.0421296666666667,0.0740956666666667,0.037443…	0.0154771	0.000156892	0.0068209
chr16	86600918	86600931	0.0541046666666667,0.0506303333333333,0.0524083333333333,0.127002,0.0427043333333333,0.0696243333333333,0.0889733333333333,0.0981606666666667,0.0586216666666667,0.067874,0.274900666666667,0.0574573333333333,0.08318,0.0730206666666667,0.0334633333333333,0.059815,0.0615573333333333,0.073693,0.101773333333333,0.0808293333333333,0.0856596666666667,0.0550926666666667,0.0953666666666667,0.0458143333333…	0.161352,0.177431,0.113105333333333,0.058885,0.04442,0.120284,0.126889333333333,0.385389333333333,0.080005,0.303721333333333,0.088791,0.0479586666666667,0.073371,0.102668,0.112159666666667,0.126029666666667,0.238022333333333,0.127242333333333,0.0239186666666667,0.120807333333333,0.112511333333333,0.160082,0.404836666666667,0.078699,0.234767,0.07275,0.0973363333333333,0.284577333333333,0.269508333…	-0.0683675	0.000160546	0.00695106
chr10	31609982	31610003	0.00808833333333333,0.0128886666666667,0.022364,0.0141723333333333,0.00993766666666667,0.00851633333333333,0.0112746666666667,0.006068,0.011753,0.013899,0.0186993333333333,0.00712466666666667,0.0133456666666667,0.0150126666666667,0.0167136666666667,0.0155193333333333,0.0155483333333333,0.008245,0.0119116666666667,0.0158996666666667,0.016938,0.0108103333333333,0.0208013333333333,0.0161926666666667…	0.037505,0.0237623333333333,0.069316,0.162978,0.0212873333333333,0.013726,0.0460053333333333,0.018582,0.197031666666667,0.00551666666666667,0.039622,0.0911946666666667,0.0272366666666667,0.0131233333333333,0.037211,0.00950433333333333,0.013108,0.00966533333333333,0.0374573333333333,0.0138766666666667,0.0276816666666667,0.0221213333333333,0.0971113333333333,0.003551,0.0824003333333333,0.010226,0.0…	-0.0278413	0.00016454	0.00699005
chr19	7853465	7853471	0.120991,0.1367185,0.076845,0.084277,0.160815,0.084333,0.1214105,0.1017215,0.102157,0.052209,0.078749,0.2189575,0.114286,0.1599685,0.057377,0.062088,0.109706,0.1467105,0.1510365,0.1280585,0.1128165,0.093283,0.093362,0.155229,0.1314655,0.135438,0.1363635,0.109773,0.1968295	0.1668365,0.1652095,0.1729105,0.1046455,0.078125,0.173762,0.132857,0.2876105,0.2919975,0.219977,0.171569,0.0861345,0.2227395,0.0657115,0.110729,0.1976805,0.306414,0.157326,0.16238,0.216898,0.204273,0.124239,0.3496005,0.1506235,0.164549,0.234585,0.1357305,0.2783505,0.210153,0.1137725,0.250999,0.1224185,0.409474,0.1135205,0.1082705,0.132185	-0.0647954	0.000164769	0.00699005
chr2	38304036	38304412	0.0238009583333333,0.0232262916666667,0.0154641612903226,0.0411123333333333,0.02350428,0.017780275862069,0.0268382962962963,0.0278191,0.02326036,0.0213114074074074,0.0215807692307692,0.0173844230769231,0.0300144583333333,0.0308154615384615,0.0343872727272727,0.0226619259259259,0.0299661666666667,0.0286284615384615,0.033729125,0.0330040833333333,0.0304237083333333,0.0247991481481482,0.029689391304…	0.0225942222222222,0.0236759583333333,0.0185227407407407,0.0210481034482759,0.0263424444444444,0.01633275,0.0213253703703704,0.0207945238095238,0.0154125185185185,0.0212595909090909,0.02376436,0.0193855483870968,0.0216703076923077,0.0190610689655172,0.0185471666666667,0.0219448333333333,0.0263659090909091,0.0215370454545455,0.0216668461538462,0.02154036,0.0204775555555556,0.0196851428571429,0.019…	0.00488146	0.00016454	0.00699005
chr5	6449038	6449152	0.0388082857142857,0.0189041428571429,0.0162351428571429,0.0298387142857143,0.0446894285714286,0.0306324285714286,0.0324482857142857,0.0147442857142857,0.0203947142857143,0.0340922857142857,0.0138435714285714,0.0322817142857143,0.0253005714285714,0.029688,0.008781,0.0199385714285714,0.0250536,0.0340197142857143,0.0264388571428571,0.0251204285714286,0.017216,0.0244757142857143,0.0328328571428571,0…	0.107503285714286,0.0187602857142857,0.0844472857142857,0.0310895714285714,0.032228,0.0293395714285714,0.084888,0.0308751428571429,0.374030285714286,0.0217044285714286,0.0224785714285714,0.196463142857143,0.0895144285714286,0.0349981428571429,0.136199714285714,0.02431,0.0481014285714286,0.0278,0.0337432857142857,0.0280858571428571,0.0302224285714286,0.0331941428571429,0.0884997142857143,0.0240467…	-0.0364615	0.00016454	0.00699005
chr8	22436419	22436626	0.0547924285714286,0.050628,0.0418697142857143,0.0458748571428571,0.0537944285714286,0.0405672857142857,0.0409282857142857,0.0468392857142857,0.0492711428571429,0.0398464285714286,0.0544112857142857,0.0360888571428571,0.051805,0.0399997142857143,0.054424,0.0503264285714286,0.0542738571428571,0.0622532857142857,0.0428725714285714,0.043551,0.0429988571428571,0.04999,0.0468474285714286,0.06409585714…	0.039505,0.0418716,0.0966538571428571,0.0436787142857143,0.037242,0.0389215714285714,0.0412694285714286,0.0465034285714286,0.0407452857142857,0.0512356,0.0506544285714286,0.0390462857142857,0.0477728571428571,0.0369794285714286,0.0378842857142857,0.0319447142857143,0.042688,0.0493471428571429,0.0292728571428571,0.0327528571428571,0.0346412857142857,0.0341821428571429,0.0418161428571429,0.03126742…	0.00641313	0.00016454	0.00699005
chr12	113495065	113495116	0.018687,0.0155645,0.011928,0.02446,0.01441125,0.01503325,0.0182735,0.01608975,0.0203555,0.02947125,0.01458325,0.021401,0.03546325,0.02323175,0.012058,0.0165135,0.0213235,0.016019,0.017361,0.02754825,0.01424575,0.0139475,0.0513155,0.0123746666666667,0.03364275,0.01127075,0.0224435,0.015346,0.018813,0.0165125	0.04619075,0.03284125,0.07582475,0.01477775,0.02895425,0.0188195,0.04854975,0.0216805,0.096997,0.0117685,0.0429495,0.036197,0.0919405,0.03644875,0.04118425,0.0231695,0.01653175,0.0108555,0.02520325,0.03040975,0.038432,0.0279035,0.01951825,0.01593075,0.033753,0.04540875,0.07184375,0.019576,0.024109,0.04161925,0.02987,0.0300345,0.0434485,0.01806525,0.0667005,0.039433,0.02382225,0.031019,0.011951,0.…	-0.0149598	0.000172538	0.00717498
chr18	32558277	32558447	0.0169730588235294,0.0178769411764706,0.0127442941176471,0.0270242941176471,0.0137540588235294,0.0156268823529412,0.0201257647058824,0.0178423529411765,0.0235532352941176,0.0165347647058824,0.0176655882352941,0.0132251176470588,0.0237639411764706,0.0190548823529412,0.0204258823529412,0.0201591764705882,0.0263612941176471,0.0173953529411765,0.0249001176470588,0.0196185294117647,0.0229209411764706,…	0.0150908235294118,0.0165960588235294,0.0156827058823529,0.0163032941176471,0.0138943529411765,0.0105601176470588,0.0165462352941176,0.0164441764705882,0.00987647058823529,0.0171995882352941,0.0207874117647059,0.0128919411764706,0.0215988235294118,0.0161138235294118,0.0144410588235294,0.0181160588235294,0.0175525294117647,0.0142797058823529,0.0156734117647059,0.0180137647058824,0.0139167058823529…	0.00364637	0.000172538	0.00717498
chr3	27411047	27411064	0.019826,0.025782,0.011597,0.0305915,0.019088,0.025828,0.032057,0.0248955,0.0309895,0.019948,0.026991,0.022837,0.028939,0.028444,0.023769,0.033186,0.036287,0.025172,0.0426635,0.029593,0.02053,0.0356635,0.025131,0.033978,0.023494,0.0220595,0.0288695,0.0274975,0.027233,0.035914	0.013831,0.045011,0.024841,0.0264585,0.0113755,0.0162585,0.025376,0.023788,0.0205145,0.023714,0.023486,0.021722,0.016456,0.0148885,0.0096355,0.0150145,0.032725,0.018978,0.018076,0.025675,0.0158795,0.021672,0.020081,0.016673,0.0178485,0.0208325,0.034021,0.0151435,0.0281605,0.024761,0.014172,0.018273,0.022061,0.027864,0.014872,0.0233,0.017952,0.0298685,0.021369,0.0254425	0.00584336	0.000172538	0.00717498
chr5	77268697	77268716	0.032376,0.0493875,0.039779,0.039007,0.04754,0.029583,0.0355065,0.0420285,0.0335765,0.025808,0.27178,0.035035,0.0250225,0.030214,0.0523515,0.033302,0.0333215,0.026618,0.048259,0.0407965,0.039087,0.026034,0.0486455,0.06136,0.0364145,0.0615495,0.0401905,0.0176985,0.0368675,0.0384595	0.119672,0.0249975,0.1427475,0.0485785,0.051847,0.027987,0.2699055,0.0994875,0.306239,0.024626,0.1546745,0.1100315,0.0935145,0.093257,0.148626,0.0347745,0.040909,0.098047,0.0517395,0.042375,0.1715175,0.0722995,0.04623,0.032663,0.171875,0.0457645,0.103237,0.061407,0.026317,0.074176,0.0900795,0.227781,0.061248,0.0539705,0.032622,0.181023,0.0767985,0.0503925,0.044345,0.0272505	-0.0449559	0.000172538	0.00717498
chr6	80247075	80247104	0.066541,0.0796573333333333,0.057032,0.0781746666666667,0.059104,0.0608123333333333,0.076199,0.06095,0.0718356666666667,0.0461986666666667,0.062019,0.0494596666666667,0.0949413333333333,0.0697793333333333,0.0834023333333333,0.0422323333333333,0.105443333333333,0.120120333333333,0.0819496666666667,0.0819326666666667,0.0587606666666667,0.065767,0.107311333333333,0.0723716666666667,0.075055333333333…	0.0510966666666667,0.0381333333333333,0.0347553333333333,0.0406883333333333,0.0517923333333333,0.0439573333333333,0.0749526666666667,0.06306,0.03758,0.063298,0.0616973333333333,0.045132,0.0906236666666667,0.03619,0.072959,0.068796,0.0622223333333333,0.051847,0.0498916666666667,0.0524723333333333,0.0471633333333333,0.0557196666666667,0.053941,0.0337216666666667,0.0707393333333333,0.048293,0.087738…	0.0169606	0.000172538	0.00717498
chr12	133481494	133481517	0.0274925,0.0203755,0.0909925,0.0628675,0.0539855,0.030543,0.0616275,0.0492775,0.0393665,0.0478125,0.143147,0.065735,0.04055,0.047891,0.021178,0.0436575,0.0550885,0.0261325,0.039755,0.0485085,0.0510375,0.079455,0.043182,0.029107,0.037432,0.046926,0.03289,0.0400535,0.0399005,0.046087	0.0825935,0.4820985,0.0295755,0.2104375,0.1023885,0.0392095,0.4430395,0.0356485,0.449664,0.032279,0.026363,0.170635,0.159792,0.0505085,0.2091515,0.041982,0.040476,0.0569535,0.2406075,0.1043725,0.2970905,0.1851635,0.0799445,0.191614,0.1992655,0.032907,0.224883,0.029025,0.053784,0.2536085,0.219178,0.1998035,0.1561215,0.175388,0.507572,0.0264995,0.072706,0.100548,0.1411255,0.0405025	-0.106128	0.0001809	0.00734846
chr19	40324385	40324439	0.0367715,0.0612188333333333,0.0283793333333333,0.0610265,0.033859,0.0388223333333333,0.0485685,0.0391008333333333,0.0594953333333333,0.0419503333333333,0.042937,0.0455665,0.0508933333333333,0.0527393333333333,0.0538615,0.033423,0.0550325,0.0617728333333333,0.0675621666666667,0.054399,0.0504416666666667,0.0534371666666667,0.0524698333333333,0.0462766666666667,0.0471256666666667,0.0396151666666667…	0.0430896666666667,0.0480706666666667,0.0416851666666667,0.0404818333333333,0.0406081666666667,0.0317405,0.0379843333333333,0.0481498333333333,0.0367683333333333,0.0386831666666667,0.0467736666666667,0.0370465,0.0508878333333333,0.0383275,0.045213,0.0398893333333333,0.0454571666666667,0.0462603333333333,0.0483091666666667,0.0429786666666667,0.0415096666666667,0.040764,0.038532,0.0317931428571429,…	0.00814415	0.0001809	0.00734846
chr22	31090356	31090488	0.0421354285714286,0.0258894285714286,0.023131875,0.0453347142857143,0.043464,0.0292257142857143,0.0371198571428571,0.038758375,0.0351034285714286,0.03173,0.027106375,0.032557,0.0374404285714286,0.0428527142857143,0.0469145714285714,0.032711,0.0388521428571429,0.0368425714285714,0.0523476666666667,0.0410402857142857,0.0433987142857143,0.022702,0.0657163333333333,0.0239401666666667,0.0317412857142…	0.0357837142857143,0.0211631428571429,0.022951625,0.0376922857142857,0.0223255,0.016502125,0.0248141428571429,0.0369771666666667,0.0227164285714286,0.0402105,0.0413826666666667,0.0249472857142857,0.0262764285714286,0.024399375,0.0334086666666667,0.0340744285714286,0.0338443333333333,0.0345271666666667,0.028607,0.0242351428571429,0.0325397142857143,0.0224591428571429,0.02598675,0.025974,0.03091771…	0.00807815	0.0001809	0.00734846
chr6	28984665	28984779	0.0180204285714286,0.0233048571428571,0.0130545714285714,0.029989,0.0178964285714286,0.0132652857142857,0.0198921428571429,0.0114694285714286,0.0237772857142857,0.0150325714285714,0.0167534285714286,0.0158612857142857,0.01955,0.0254181428571429,0.0248887142857143,0.022182,0.0252615714285714,0.0255302857142857,0.0338057142857143,0.0217291428571429,0.025136,0.0148191428571429,0.033225,0.02753957142…	0.0148367142857143,0.0185014285714286,0.0106902857142857,0.0137768571428571,0.0146712857142857,0.0116135714285714,0.011718,0.0257702857142857,0.0116825714285714,0.0237624285714286,0.0212684285714286,0.0139674285714286,0.0223071428571429,0.0123502857142857,0.00928671428571429,0.0173058571428571,0.0198624285714286,0.0156655714285714,0.015787,0.0147817142857143,0.0126482857142857,0.010916,0.01484014…	0.00516642	0.0001809	0.00734846
chr7	142494627	142494743	0.0175429166666667,0.0333354166666667,0.0202841666666667,0.0332160833333333,0.020798,0.0189390833333333,0.0276136666666667,0.0168456666666667,0.0366340833333333,0.02448225,0.0314166666666667,0.0164313333333333,0.0388441666666667,0.0237393333333333,0.0249359166666667,0.0231966666666667,0.0363391666666667,0.03879075,0.02660575,0.0251156666666667,0.0213944166666667,0.0249235,0.05220275,0.02933108333…	0.0385249166666667,0.06783475,0.119107166666667,0.0372801666666667,0.02226375,0.0199030833333333,0.0656771666666667,0.04492575,0.179240833333333,0.0314655833333333,0.0535370833333333,0.135729833333333,0.0623890833333333,0.0305363333333333,0.115246166666667,0.0353318333333333,0.0395780833333333,0.0160874166666667,0.0316759166666667,0.0361004166666667,0.0866715833333333,0.0360075833333333,0.0338425…	-0.0309093	0.0001809	0.00734846
chr8	73163895	73163899	0.0521426666666667,0.0141476666666667,0.0138686666666667,0.0203066666666667,0.032227,0.0316153333333333,0.0255133333333333,0.0414773333333333,0.0241573333333333,0.015943,0.0171816666666667,0.054284,0.0169723333333333,0.029418,0.0263343333333333,0.0184726666666667,0.0418926666666667,0.019125,0.056343,0.016584,0.0416493333333333,0.0434256666666667,0.088219,0.0661713333333333,0.035647,0.005993,0.027…	0.0797873333333333,0.0265443333333333,0.0958036666666667,0.0453546666666667,0.021833,0.018812,0.061767,0.128921666666667,0.171244333333333,0.02139,0.0772746666666667,0.172261,0.046831,0.0266893333333333,0.098726,0.0344226666666667,0.0503686666666667,0.0470696666666667,0.052152,0.0526896666666667,0.0589413333333333,0.0474153333333333,0.0375156666666667,0.0415293333333333,0.053199,0.026484333333333…	-0.025468	0.0001809	0.00734846
chr2	131797649	131797659	0.017544,0.0084035,0.0238095,0.014493,0,0.007752,0.006135,0,0.0164835,0.0254235,0.006579,0.013021,0.006579,0.005682,0.0106385,0.017097,0.010067,0.014925,0.004115,0.014634,0.017442,0.0083335,0.013812,0.03113,0.015873,0,0.025773,0.0058825	0.0089285,0.0084745,0.034783,0.0217395,0.0285715,0.034483,0.018868,0.0398185,0.0289855,0.0058825,0.0185185,0.012195,0.029812,0.030488,0.0500505,0.026882,0.050926,0.026923,0.0080645,0.048611,0.0189935	-0.0140847	0.000185389	0.00750185
chr20	3388016	3388114	0.0397308,0.0437593333333333,0.025991375,0.0842535714285714,0.05184225,0.051022125,0.050043125,0.02160475,0.0506456,0.0621131428571429,0.05240775,0.049510875,0.0584954,0.0613143333333333,0.0424854,0.03390575,0.0554336,0.0552328,0.120052,0.0748643333333333,0.0475204,0.037862125,0.05014,0.0523854,0.04074675,0.0406298888888889,0.0602548,0.0367814,0.0522828333333333,0.040332625	0.0322326666666667,0.0350886,0.029985875,0.03964325,0.033719,0.0296837777777778,0.0279608333333333,0.0403338,0.034081625,0.0760286666666667,0.0584124,0.0379047777777778,0.043311875,0.0437958888888889,0.027595,0.0480482,0.04060975,0.031795,0.047622875,0.042637125,0.039488875,0.0294877777777778,0.0318215,0.0299566666666667,0.0355985,0.0375138888888889,0.0359838,0.0304191111111111,0.052867125,0.0460…	0.0128201	0.000189643	0.00764456
chr17	71161918	71162023	0.0220543333333333,0.0150301666666667,0.0171486666666667,0.0279391666666667,0.0235838333333333,0.0178193333333333,0.0254993333333333,0.0301991666666667,0.0286021666666667,0.025538,0.042893,0.0164123333333333,0.0246211666666667,0.036992,0.0306375,0.0173285,0.0219315,0.0255238333333333,0.0262303333333333,0.0299896666666667,0.0269441666666667,0.0234908333333333,0.0415421666666667,0.0297183333333333,…	0.0320735,0.011989,0.0531495,0.0307616666666667,0.0265953333333333,0.0133444285714286,0.0352716666666667,0.024067,0.0514005,0.00869433333333333,0.0562641666666667,0.0383803333333333,0.0669345,0.034248,0.107437666666667,0.0238283333333333,0.0242178333333333,0.0306991666666667,0.0610091666666667,0.031368,0.064323,0.0282303333333333,0.0302568571428571,0.037854,0.0310208333333333,0.0530726666666667,0…	-0.0200078	0.000198781	0.007952
chr22	25678261	25678333	0.0304145,0.013641,0.023893,0.0158795,0.0280345,0.0154585,0.019629,0.024197,0.0152715,0.0292395,0.0340465,0.011649,0.014801,0.0082635,0.0227225,0.0172785,0.0186925,0.0195475,0.0344545,0.037447,0.0187155,0.029956,0.0231725,0.0085915,0.0228885,0.0106695,0.0246505,0.022469,0.025912,0.026442	0.12549,0.190148,0.033329,0.064507,0.0163235,0.0164405,0.0390245,0.0206945,0.0952295,0.1159775,0.0304705,0.0540985,0.0313305,0.017683,0.105853,0.0284355,0.0214075,0.0169385,0.0272825,0.0199075,0.0188635,0.026419,0.0280815,0.0841315,0.0305425,0.0173145,0.034202,0.011428,0.0354505,0.0554225,0.0302805,0.0360195,0.0258365,0.0572475,0.0818975,0.0288555,0.0496965,0.0338475,0.0223755,0.024706	-0.0234788	0.000198781	0.007952
chr1	12123568	12123581	0.0352636666666667,0.05416,0.0425613333333333,0.074712,0.05031,0.0408946666666667,0.057301,0.0492893333333333,0.047879,0.052763,0.0708793333333333,0.0281186666666667,0.052245,0.051594,0.0573416666666667,0.03817,0.0566333333333333,0.0396606666666667,0.0381383333333333,0.0456236666666667,0.037899,0.053611,0.071559,0.0618403333333333,0.0488466666666667,0.0372996666666667,0.0483756666666667,0.0498566…	0.0500306666666667,0.0635146666666667,0.282095,0.106012,0.0449123333333333,0.046809,0.12556,0.113836333333333,0.311764,0.0341503333333333,0.049706,0.106080333333333,0.141843666666667,0.0382726666666667,0.166064,0.03856,0.0410726666666667,0.0591343333333333,0.187087666666667,0.12119,0.0784573333333333,0.050557,0.124692,0.0386103333333333,0.111044,0.0515903333333333,0.0733203333333333,0.053292,0.05…	-0.0503213	0.000208332	0.00805832
chr17	15163952	15164254	0.0406380384615385,0.0531355925925926,0.0229483823529412,0.0459469166666667,0.0598264444444444,0.0287811612903226,0.0378924444444444,0.032322,0.0432876538461538,0.031724935483871,0.0326254545454545,0.0428841,0.0422253333333333,0.0379652592592593,0.0408015555555556,0.0307987407407407,0.0401384230769231,0.0431794444444444,0.0409687,0.0402768888888889,0.040357037037037,0.0390332962962963,0.06005525,…	0.0414529333333333,0.02817824,0.0365364444444444,0.0342013548387097,0.0301708,0.0260181875,0.0273815,0.0301836,0.02410112,0.03695685,0.0369041666666667,0.027770064516129,0.0376964333333333,0.0189298787878788,0.0285437083333333,0.03407125,0.0400626923076923,0.0292425,0.0326612857142857,0.0267422592592593,0.03846,0.0323598928571429,0.0330666774193548,0.0300375555555556,0.0263594827586207,0.02582896…	0.00719457	0.000208332	0.00805832
chr3	13974316	13974336	0.0906036666666667,0.0504586666666667,0.103299333333333,0.0655176666666667,0.110320333333333,0.0686283333333333,0.105183,0.101105666666667,0.071243,0.088145,0.255243666666667,0.176036,0.0742776666666667,0.107167333333333,0.0197843333333333,0.0691026666666667,0.0573483333333333,0.0433573333333333,0.085184,0.107046,0.0736773333333333,0.0749956666666667,0.081142,0.0985716666666667,0.0978716666666667…	0.186186666666667,0.0454936666666667,0.176575666666667,0.234507333333333,0.124181,0.0624946666666667,0.156214666666667,0.17508,0.260703666666667,0.110984666666667,0.102316,0.206403,0.191931333333333,0.048701,0.146738,0.109037333333333,0.0739256666666667,0.0611956666666667,0.0793633333333333,0.121792666666667,0.160310666666667,0.154664333333333,0.097764,0.190993,0.0907326666666667,0.138388,0.16272…	-0.0567823	0.000208332	0.00805832
chr4	134069289	134069319	0.0620816666666667,0.0439563333333333,0.0517773333333333,0.0528463333333333,0.089685,0.0432113333333333,0.0467303333333333,0.0724996666666667,0.0570563333333333,0.0272833333333333,0.047621,0.141678,0.0469963333333333,0.0682993333333333,0.0333133333333333,0.023501,0.0402313333333333,0.0573516666666667,0.0975003333333333,0.071396,0.0382363333333333,0.0603133333333333,0.0610226666666667,0.0803356666…	0.102009333333333,0.496416333333333,0.114894,0.208813333333333,0.053887,0.032555,0.131901333333333,0.035261,0.266701,0.0448673333333333,0.206625666666667,0.170370333333333,0.131815333333333,0.0309746666666667,0.119755333333333,0.0637923333333333,0.0786263333333333,0.05256,0.107543666666667,0.0561683333333333,0.0944523333333333,0.122737666666667,0.0635606666666667,0.243625666666667,0.079334,0.0517…	-0.0634182	0.000208332	0.00805832
chr6	28603032	28603058	0.038095,0.0242085,0.0202805,0.0262584,0.0225681666666667,0.013874,0.028195,0.0323546666666667,0.0156783333333333,0.0227853333333333,0.0183968333333333,0.0313336666666667,0.0134292,0.020179,0.0295388,0.01301,0.01669,0.0288778,0.0319898,0.0265858,0.0212646,0.0267265,0.014068,0.0222293333333333,0.0308938333333333,0.0164021666666667,0.0213038333333333,0.0215393333333333,0.0208895,0.0214056666666667	0.0314018333333333,0.0213933333333333,0.0171613333333333,0.0329036666666667,0.0311996666666667,0.0122741666666667,0.0690305,0.0260961666666667,0.0810936666666667,0.0177175,0.0502396666666667,0.0644686666666667,0.0636708333333333,0.0288058333333333,0.0627468333333333,0.0372763333333333,0.0343748333333333,0.0228876666666667,0.0598376666666667,0.0228403333333333,0.0271251666666667,0.0604151666666667…	-0.0189407	0.000208332	0.00805832
chr6	150285766	150285774	0.020726,0.033919,0.0838275,0.022316,0.032034,0.017514,0.031763,0.020623,0.0183575,0.016402,0.0527935,0.045184,0.027211,0.0556885,0.028663,0.0119775,0.0515155,0.023453,0.0579165,0.035067,0.0091775,0.0272485,0.010101,0.0580715,0.045273,0.0561625,0.0223985,0.0158165,0.029004,0.050212	0.041836,0.1731705,0.066113,0.046448,0.0484305,0.0720535,0.1118825,0.071094,0.1059625,0.005747,0.0833395,0.127353,0.079762,0.255076,0.059115,0.0086625,0.026016,0.0826735,0.11845,0.0699335,0.091604,0.0872345,0.02546,0.061378,0.0810825,0.027504,0.0524215,0.060702,0.0591315,0.0975175,0.0267875,0.083594,0.0259385,0.041788,0.0812485,0.0075135,0.049355,0.0907045,0.0255755,0.01549	-0.0349482	0.000208332	0.00805832
chr6	152623158	152623219	0.094781,0.1739565,0.481692,0.1496235,0.138393,0.095247,0.1491415,0.0859675,0.1551365,0.201648,0.5395765,0.1016205,0.09802,0.1179015,0.117951,0.153623,0.092301,0.104489,0.099338,0.0949945,0.076228,0.1014735,0.1060415,0.1263735,0.103849,0.295335,0.0640485,0.105676,0.1230645,0.092277	0.1988295,0.0558505,0.3693115,0.211212,0.2495455,0.1488,0.27142,0.312828,0.409495,0.0735555,0.3288695,0.2241625,0.188648,0.3757075,0.1792125,0.0547425,0.1546755,0.202697,0.3455455,0.2142505,0.306344,0.286259,0.1994085,0.0294235,0.2079025,0.3333945,0.2453785,0.1863845,0.1632505,0.281381,0.178475,0.1671735,0.169046,0.097121,0.261449,0.2652005,0.1710505,0.201454,0.077629,0.24713	-0.0681131	0.000208332	0.00805832
chr7	150672301	150672365	0.015282,0.0140084,0.0182876,0.0195958,0.0172722,0.0149622,0.015668,0.01225,0.0161826,0.0118624,0.0159946,0.015741,0.0184942,0.0198364,0.0166594,0.016584,0.0123162,0.0136152,0.0137358,0.012556,0.0161982,0.0135406,0.0236788,0.014857,0.0307068,0.0115124,0.0199296,0.0092198,0.0218754,0.010934	0.0117652,0.009791,0.011155,0.016437,0.0135704,0.0130372,0.018223,0.0118522,0.0101796,0.0070562,0.0132614,0.0213536,0.0165418,0.0159146,0.0102574,0.0159316,0.0259216,0.004421,0.0132354,0.0127418,0.0127864,0.0075236,0.0100834,0.0113418,0.0103666,0.0103886,0.0086406,0.0087446,0.0142282,0.011452,0.00899,0.0085246,0.0180148,0.0222358,0.009714,0.0090174,0.011095,0.0119404,0.013737,0.0091452	0.00359646	0.000208332	0.00805832
chr8	68865233	68865329	0.0266616666666667,0.0154856666666667,0.0196446666666667,0.0170213333333333,0.0341276666666667,0.0159083333333333,0.029082,0.0234296666666667,0.018279,0.01968,0.012704,0.053963,0.0231306666666667,0.0488253333333333,0.00957933333333333,0.0195426666666667,0.016207,0.0315363333333333,0.0396603333333333,0.034995,0.0218563333333333,0.019849,0.0187896666666667,0.031338,0.032466,0.020197,0.039969,0.0331…	0.051231,0.112919666666667,0.167794666666667,0.041283,0.032268,0.010986,0.0950433333333333,0.025422,0.0446273333333333,0.013397,0.032744,0.187963,0.0445903333333333,0.0190646666666667,0.141212666666667,0.0391123333333333,0.0334083333333333,0.024602,0.0255583333333333,0.0181293333333333,0.0308763333333333,0.0544293333333333,0.0265966666666667,0.143441666666667,0.0319916666666667,0.0250933333333333…	-0.0354462	0.000208332	0.00805832
chr19	3786189	3786196	0.0214285,0.0160875,0.009148,0.0326955,0,0.014257,0.0164475,0.016793,0,0.003049,0.022096,0.0070435,0.006494,0.0261475,0.011236,0.021434,0.0151535,0,0.025548,0.013866,0.0458105,0.040327,0.021034,0,0.019,0.0079365,0.004425	0.023077,0.1811595,0.047721,0.0078125,0,0.0254235,0.027778,0.419943,0.028665,0.0585345,0.1235555,0.0208415,0.04902,0.0136985,0,0.0238095,0.0204275,0.0753425,0.053424,0.02,0.261909,0.0389745,0,0.0354755,0.0365255,0.0142615,0.0447785,0.035406,0.074249,0.1087455,0.0151515,0.1064515,0.0200505,0.0588235,0.029394,0.0480545,0.0069445	-0.0427934	0.000215622	0.00830972
chr7	99725586	99725647	0.0143915,0.02546725,0.03272675,0.0369715,0.015945,0.0287145,0.01959675,0.01989375,0.03211575,0.028377,0.045004,0.01404325,0.0321365,0.03357075,0.031107,0.0243485,0.01299725,0.02652375,0.02932975,0.01692675,0.02189325,0.02460425,0.03118075,0.05019525,0.0269415,0.010277,0.0215955,0.01641975,0.0251225,0.019081	0.07083525,0.0209505,0.36464075,0.04006925,0.0460475,0.016653,0.05842125,0.06118925,0.066875,0.019701,0.149308,0.025376,0.04005625,0.03572,0.033366,0.0415645,0.029827,0.03279375,0.0253145,0.02687575,0.06870575,0.02023075,0.031069,0.040652,0.060896,0.04506,0.07833275,0.05240925,0.03113425,0.0232885,0.0185415,0.035757,0.02015525,0.034956,0.0237665,0.144303,0.02545775,0.0271565,0.0599605,0.04640225	-0.0267622	0.000218313	0.00838273
chr11	43600542	43600585	0.035557,0.032634,0.0461595,0.0319,0.0594935,0.0326025,0.044144,0.0330765,0.0307895,0.034785,0.0212055,0.048707,0.0147145,0.050783,0.033029,0.026861,0.0284085,0.036314,0.0268145,0.0408595,0.0149345,0.04393,0.039059,0.0433605,0.0342435,0.023857,0.018091,0.037831,0.036676,0.0285475	0.095379,0.0393255,0.1011,0.06923,0.0427955,0.028577,0.0588815,0.1223315,0.2054325,0.003816,0.0230685,0.052197,0.0701665,0.0508465,0.1001395,0.0474225,0.041789,0.045818,0.044521,0.026095,0.0302685,0.041498,0.0327855,0.13592,0.0370955,0.038748,0.045078,0.041541,0.054759,0.1528275,0.0374755,0.136343,0.081167,0.032914,0.126976,0.0343985,0.046077,0.0419845,0.0276665,0.0853085	-0.0289318	0.000228741	0.00866337
chr4	91049644	91049680	0.07936825,0.044496,0.031713,0.0589595,0.0608083333333333,0.048694,0.0519998,0.0616413333333333,0.0272668333333333,0.0557001666666667,0.06993475,0.0528303333333333,0.0512945,0.0602316666666667,0.0292726666666667,0.0554673333333333,0.070112,0.0568785,0.0547305,0.061625,0.04059225,0.060855,0.0451506666666667,0.0225328333333333,0.0782383333333333,0.057736,0.0470362,0.0703705	0.0534383333333333,0.021709,0.0409923333333333,0.0722952,0.0315218333333333,0.0262413333333333,0.0307373333333333,0.038727,0.037067,0.0302936666666667,0.051639,0.0450038333333333,0.0270048333333333,0.0399816666666667,0.029918,0.0488041666666667,0.0392505,0.0306856666666667,0.0335543333333333,0.0369828333333333,0.060323,0.0536646666666667,0.0464583333333333,0.0478446666666667,0.0292166666666667,0.…	0.0133037	0.000228915	0.00866337
chr6	28411206	28411284	0.04924025,0.0329673333333333,0.01616725,0.03644,0.0247145,0.01847975,0.01924075,0.03113475,0.024519,0.021451,0.02187475,0.0548765,0.0213603333333333,0.0169495,0.02554,0.019178,0.029781,0.017398,0.0537623333333333,0.0303833333333333,0.0272196666666667,0.03151275,0.0460173333333333,0.02771825,0.030772,0.02762975,0.0142876666666667,0.0308375,0.0220805,0.019704	0.06035125,0.46595475,0.03037275,0.04707575,0.0332,0.02082975,0.1335265,0.019792,0.398834,0.028859,0.032383,0.1606375,0.0278465,0.05846425,0.04044875,0.039499,0.04555575,0.03179,0.03271425,0.029023,0.02049925,0.05226625,0.07197125,0.0976985,0.033707,0.03293275,0.030323,0.01579175,0.0827775,0.17760025,0.02910825,0.13332725,0.159664,0.0765206666666667,0.02407325,0.02152275,0.077863,0.02466425,0.064…	-0.0465554	0.000228741	0.00866337
chr6	28411298	28411308	0.0489065,0.0282705,0.018149,0.0317765,0.0285905,0.0281005,0.0323775,0.0338245,0.0273605,0.019804,0.0179175,0.0770405,0.0185675,0.035794,0.0242905,0.0172055,0.014688,0.023465,0.03014,0.0202685,0.027734,0.035038,0.0292595,0.027061,0.032799,0.021633,0.0129025,0.0432345,0.019575,0.0323725	0.1137735,0.496531,0.0132865,0.0499965,0.034617,0.0227745,0.249105,0.029714,0.43782,0.095197,0.0327505,0.30037,0.017659,0.158832,0.0435585,0.0421255,0.0351855,0.022125,0.026172,0.027588,0.026824,0.0787845,0.1524595,0.1561485,0.041628,0.0632525,0.0367085,0.022637,0.0693535,0.301773,0.021132,0.2064915,0.25138,0.0860825,0.0168865,0.034326,0.1721145,0.044951,0.0865715,0.0187665	-0.0748314	0.000228741	0.00866337
chr1	167424614	167424663	0.0198062,0.023681,0.0179236,0.0299886,0.023846,0.021254,0.020085,0.0175566,0.0250908,0.0193854,0.0201296,0.0188408,0.0238374,0.018383,0.0202534,0.0201276,0.022894,0.022521,0.0255686,0.0188834,0.0256812,0.0166302,0.027341,0.0235904,0.021222,0.0182142,0.024447,0.0245216,0.0276924,0.0198634	0.0168354,0.0198424,0.0226094,0.0199174,0.019269,0.0134276,0.0190104,0.023387,0.0166254,0.0206466,0.0142844,0.0139264,0.0217746,0.0180338,0.0221962,0.0147298,0.015798,0.0160636,0.0245326,0.0175276,0.0141568,0.0194378,0.0146604,0.0155162,0.0133876,0.0191002,0.0211358,0.0171862,0.0283964,0.0218436,0.0113034,0.0184286,0.0356236,0.019707,0.0172426,0.0164928,0.017606,0.0171708,0.0254168,0.01353	0.00328081	0.000239636	0.00890886
chr12	14927546	14927848	0.0357339655172414,0.0363673214285714,0.0208826764705882,0.0400982962962963,0.0280952068965517,0.0159000571428571,0.0337079310344828,0.0206518611111111,0.0320805,0.0228742352941176,0.0224553333333333,0.02303603125,0.0362478518518519,0.0321275172413793,0.0352860384615385,0.0263153125,0.0367489230769231,0.03489552,0.03863224,0.038616037037037,0.03544704,0.0322248333333333,0.0440015652173913,0.02884…	0.02323178125,0.0252741379310345,0.0264701,0.0290534666666667,0.0200107272727273,0.0156924210526316,0.0270671875,0.0312638,0.0250903448275862,0.0275259047619048,0.025327,0.0221579714285714,0.0315016666666667,0.02431996875,0.0283077931034483,0.0281927333333333,0.0293116666666667,0.022063,0.029129724137931,0.0294785666666667,0.0242267931034483,0.0237105806451613,0.02197425,0.0176342285714286,0.0283…	0.00619167	0.000239636	0.00890886
chr14	51411151	51411173	0.060541,0.041062,0.035121,0.0594175,0.041651,0.038141,0.038733,0.055401,0.0726535,0.054217,0.045238,0.0451785,0.057879,0.058135,0.062322,0.0509005,0.0689415,0.0637265,0.056118,0.0502195,0.069936,0.0572905,0.05032,0.0697115,0.0478545,0.0366235,0.05168,0.047014,0.0428,0.0418525	0.0455485,0.038599,0.024288,0.045636,0.0359195,0.0322885,0.052815,0.0253345,0.052437,0.045002,0.047619,0.0482405,0.050112,0.029234,0.033304,0.039742,0.053122,0.047582,0.0419245,0.043269,0.036229,0.0382365,0.0424425,0.03709,0.0342465,0.0600825,0.0653955,0.0317125,0.043464,0.054608,0.035028,0.0343305,0.0487235,0.048797,0.0440135,0.033506,0.04053,0.054526,0.040738,0.0356205	0.0100725	0.000239636	0.00890886
chr7	97501900	97501917	0.0269515,0.0261255,0.008883,0.0380625,0.010436,0.012501,0.039905,0.0108705,0.0378705,0.018117,0.0130165,0.013775,0.025231,0.031071,0.0186685,0.0318205,0.0336905,0.044372,0.0477375,0.037367,0.0282035,0.011636,0.0463985,0.0263795,0.0384305,0.029227,0.037559,0.029967,0.013688,0.032055	0.0047585,0.007493,0.0071125,0.0146485,0.0078885,0.0047435,0.022974,0.0329395,0.026272,0.030309,0.0362285,0.0230155,0.010294,0.0086795,0.00886,0.0320475,0.038398,0.0329885,0.0086955,0.0145095,0.029515,0.0200465,0.005136,0.0060185,0.0073075,0.0109405,0.0270755,0.0075955,0.02197,0.006723,0.009267,0.012861,0.038673,0.01446,0.029117,0.008558,0.010375,0.0182745,0.0078895,0.00963	0.0104767	0.000239636	0.00890886
chr8	60031385	60031509	0.0332635714285714,0.027427,0.0304861428571429,0.0394608571428571,0.029232,0.027055,0.0361387142857143,0.0273435714285714,0.0431272857142857,0.0340158571428571,0.0281194285714286,0.0241138571428571,0.0391681428571429,0.0347385714285714,0.0385405714285714,0.044092,0.0354791428571429,0.0461221428571429,0.0449541428571429,0.0397358571428571,0.0383784285714286,0.0262601428571429,0.0428048571428571,0.…	0.032289,0.0307224285714286,0.0234042857142857,0.031239,0.0256525714285714,0.0249877142857143,0.0339535714285714,0.034899,0.0222977142857143,0.0300604285714286,0.0360097142857143,0.0291064285714286,0.0335322857142857,0.027933,0.0315397142857143,0.0313667142857143,0.0335098571428571,0.0330685714285714,0.0287537142857143,0.0281131428571429,0.0256838571428571,0.0266788571428571,0.0240017142857143,0.…	0.00589378	0.000239636	0.00890886
chr2	65216661	65216941	0.0159191818181818,0.0173059166666667,0.00967792307692308,0.0227853333333333,0.01409725,0.0139705833333333,0.0219464166666667,0.0144768461538462,0.01597575,0.0146998571428571,0.0160507857142857,0.00989976923076923,0.01824725,0.0128153333333333,0.0100075454545455,0.0144436666666667,0.0187010909090909,0.0199908333333333,0.0190664545454545,0.0159665833333333,0.0258566363636364,0.02077525,0.026538636…	0.01007575,0.0164151666666667,0.00964969230769231,0.0132156923076923,0.01030475,0.0137766923076923,0.0118396666666667,0.0118719166666667,0.0105776153846154,0.00892522222222222,0.0140539090909091,0.01303125,0.0204548461538462,0.0111523846153846,0.00774933333333333,0.00952341666666667,0.0186533636363636,0.011169,0.01180075,0.0150779166666667,0.0117709166666667,0.0105793846153846,0.0101132142857143,…	0.00393334	0.000251016	0.00916992
chr3	127317123	127317320	0.00893047368421053,0.0166478421052632,0.0110134285714286,0.0270383684210526,0.0122870526315789,0.0083846,0.0175132105263158,0.00814290476190476,0.013133875,0.0160631,0.0142567619047619,0.0113996,0.0201393157894737,0.0175325789473684,0.0175643157894737,0.0138354210526316,0.0192628947368421,0.0167818421052632,0.0207495625,0.0163932631578947,0.019553,0.0110371,0.0299325263157895,0.01599025,0.016462…	0.0147075789473684,0.011243,0.0095682,0.0153319473684211,0.01178055,0.00830865,0.0093951052631579,0.0099938125,0.00581121052631579,0.012453,0.0190423157894737,0.01131,0.01341435,0.0153531578947368,0.00983033333333333,0.0163446315789474,0.00991626315789474,0.0082800625,0.0121957,0.0123558,0.00521389473684211,0.011874,0.00927935,0.00877171428571429,0.00990685,0.0110867,0.0120846315789474,0.00909857…	0.00421439	0.000251016	0.00916992
chr4	13549495	13549513	0.04594125,0.0418005,0.0542815,0.0387465,0.03455875,0.02534425,0.0344635,0.02906675,0.03500525,0.035677,0.03879675,0.0307895,0.03268125,0.0279015,0.045216,0.037166,0.03663575,0.0264345,0.0470525,0.0309495,0.02708925,0.03514125,0.0468405,0.04921825,0.02974275,0.0367975,0.02284425,0.03873425,0.04633825,0.038672	0.03427925,0.0281425,0.04932075,0.12764225,0.04482225,0.0376695,0.03042075,0.05952275,0.14497125,0.045101,0.10664125,0.26731275,0.202362,0.094097,0.1205465,0.02589625,0.03174975,0.060681,0.064012,0.04002875,0.04279425,0.06254825,0.0477395,0.02688475,0.081395,0.04319175,0.060434,0.0427325,0.03837425,0.12112275,0.16239175,0.055324,0.1210075,0.040248,0.1121345,0.028559,0.03014725,0.0436505,0.0374532…	-0.0348627	0.000251016	0.00916992
chr5	176057388	176057517	0.0194218333333333,0.0248449,0.02211035,0.0294117,0.0168686,0.0200996,0.0272787586206897,0.0157758275862069,0.0198006,0.02189485,0.0246728064516129,0.021644,0.02401905,0.0178067096774194,0.0298347368421053,0.02335385,0.023611,0.0226891,0.0286145555555556,0.02061105,0.0196766451612903,0.02829585,0.02621205,0.0323272941176471,0.0211087,0.0166448518518519,0.020563935483871,0.0147339,0.0233651,0.0274…	0.0391364,0.0189802941176471,0.09189345,0.026581,0.0423747,0.01941345,0.0506765,0.02416045,0.0969482,0.0090654375,0.0249688947368421,0.1696343,0.1170753,0.02432455,0.23293765,0.0195415,0.0308247647058824,0.0201181,0.0240612,0.03329645,0.02627135,0.02553075,0.062294,0.0150818387096774,0.10156925,0.0484371,0.05983295,0.0250409,0.0260332333333333,0.1701546,0.03779175,0.13237285,0.0295744333333333,0.…	-0.0311424	0.000251016	0.00916992
chr8	73163905	73163936	0.04238375,0.02741925,0.02822575,0.019717,0.05118025,0.035057,0.04112175,0.05382625,0.03847575,0.027193,0.02614075,0.06515575,0.0323645,0.03477925,0.032759,0.027488,0.0198505,0.02876325,0.0239595,0.0234225,0.02994,0.042523,0.054137,0.08384175,0.051329,0.0151425,0.01627375,0.0629935,0.027496,0.0447615	0.078524,0.0300115,0.05615875,0.056743,0.02962925,0.02017175,0.051578,0.09420325,0.196834,0.031431,0.100264,0.1793385,0.08672225,0.019421,0.091913,0.04970425,0.0315405,0.0744485,0.08530625,0.05178825,0.0547845,0.04969925,0.05460225,0.05694875,0.03885725,0.03303725,0.061387,0.0328965,0.08731675,0.09064425,0.02943675,0.08780875,0.07740825,0.0279175,0.033801,0.0946705,0.04811725,0.06995025,0.0264322…	-0.0260707	0.000251016	0.00916992
chr10	7452106	7452180	0.009619,0.015067,0.0157475,0.0090075,0.0055825,0.0112675,0.0130595,0.009534,0.015883,0.010956,0.0101175,0.012935,0.0027725,0.0080865,0.0075075	0.0199035,0.02322,0.023854,0.0119455,0.011696,0.0166095,0.0419845,0.0134655,0.0342835,0.0510525,0.0125375,0.0145505,0.022511,0.0240385,0.0060535,0.0153135,0.031766,0.027648,0.0314325,0.026958,0.003409,0.015406,0.0126545,0.0260235,0.0144695,0.100756,0.004425,0.008046,0.0625075,0.024241,0.0420845,0.0277445,0.0432805,0.0330885	-0.0153756	0.000256903	0.00934453
chr10	49864469	49864565	0.0333521818181818,0.0525283636363636,0.0250259375,0.074687375,0.0405167,0.0258615833333333,0.0547866363636364,0.0254523333333333,0.111781333333333,0.0351874615384615,0.036228,0.0379163333333333,0.0491958181818182,0.0531773,0.066916625,0.0426772727272727,0.0944778,0.0877251428571429,0.0869074,0.0606718,0.0579671428571429,0.0388815454545455,0.058446625,0.0482048,0.0466069166666667,0.0242275,0.0548…	0.0412861818181818,0.0462812857142857,0.0283556363636364,0.0463898461538462,0.0298226923076923,0.0280972352941176,0.0284812,0.0297564285714286,0.0302107,0.02258975,0.057034,0.020692,0.0509108888888889,0.019020125,0.028178,0.0425061111111111,0.0364641666666667,0.0544141666666667,0.0408622222222222,0.0377707692307692,0.0245174,0.0307738333333333,0.0368687692307692,0.02412,0.0377583,0.03042490909090…	0.0169178	0.000262901	0.00934453
chr11	131781281	131781287	0.0382995,0.0297985,0.0264555,0.0417995,0.0601225,0.0450375,0.0140255,0.0533765,0.0276455,0.0030675,0.0226155,0.056421,0.0230325,0.022167,0.0246915,0.03046,0.039541,0.015595,0.0443575,0.013307,0.019056,0.0586255,0.0143815,0.052668,0.0550355,0.0418875,0.032851,0.0139,0.023443,0.020209	0.090476,0.173141,0.1824095,0.0357575,0.0983115,0.0208195,0.153409,0.0604885,0.065381,0,0.066467,0.026046,0.1549085,0.0163875,0.043228,0.016129,0.042487,0.059011,0.0662045,0.017402,0.035125,0.0617715,0.044978,0.115475,0.060051,0.0280485,0.0448005,0.020887,0.045911,0.131151,0.0456575,0.115387,0.0303995,0.051777,0.360544,0.159628,0.0568715,0.0373245,0.0803275,0.0335205	-0.0415734	0.000262901	0.00934453
chr15	76135270	76135464	0.0167559,0.0155881,0.074473,0.0219997894736842,0.01581745,0.0177236,0.0173546086956522,0.016979375,0.0149914117647059,0.014690625,0.07419924,0.0102326,0.0201808421052632,0.0169623,0.0193534210526316,0.0150119130434783,0.0169686470588235,0.0158165,0.0185928125,0.019495,0.0191158235294118,0.0143650869565217,0.0276273125,0.0215576315789474,0.0162147391304348,0.0134277692307692,0.0183415,0.01154665,…	0.0105805238095238,0.0107323913043478,0.0112521,0.0143506086956522,0.0154116956521739,0.0211601481481481,0.0152167,0.01693625,0.0112343636363636,0.0129779375,0.013869375,0.0121271666666667,0.0171234444444444,0.015754375,0.00968309523809524,0.01238815,0.0216275882352941,0.0100028823529412,0.0126122,0.0183268,0.0144405294117647,0.0136724761904762,0.0132367727272727,0.009558,0.0152105,0.011974347826…	0.00661824	0.000262901	0.00934453
chr19	22235215	22235296	0.08967225,0.0274280833333333,0.0329195833333333,0.0378585833333333,0.0649468333333333,0.02791025,0.0428959166666667,0.05143275,0.0480020833333333,0.0342331666666667,0.0387804166666667,0.13757675,0.0228961666666667,0.06044375,0.0284051666666667,0.0277285,0.0440380833333333,0.0397083333333333,0.0609839,0.0355683333333333,0.0363900909090909,0.0229000833333333,0.03651125,0.0385724166666667,0.0437099…	0.140023583333333,0.02323875,0.0289676666666667,0.136374166666667,0.0330319166666667,0.0518215,0.202412333333333,0.0604313333333333,0.1664615,0.0184018333333333,0.0276258333333333,0.1402135,0.0966278888888889,0.05592275,0.125385333333333,0.0387481666666667,0.0786534,0.0382950909090909,0.0689011666666667,0.0714523333333333,0.0911422,0.127249333333333,0.118043666666667,0.120054583333333,0.1554707,0…	-0.0473763	0.000262901	0.00934453
chr20	24449844	24449864	0.0498243333333333,0.027429,0.0347236666666667,0.0321983333333333,0.0628536666666667,0.0254803333333333,0.040582,0.0561853333333333,0.047251,0.0341103333333333,0.0309693333333333,0.122278,0.0395203333333333,0.0457556666666667,0.0113873333333333,0.0258413333333333,0.02926,0.025652,0.07165,0.0458603333333333,0.031129,0.0309216666666667,0.033688,0.0336883333333333,0.057548,0.014477,0.021582,0.071887…	0.103113666666667,0.0370016666666667,0.029815,0.0526313333333333,0.0452513333333333,0.0200053333333333,0.0519586666666667,0.0317716666666667,0.0671976666666667,0.036632,0.0598873333333333,0.080752,0.113471,0.0930283333333333,0.136949666666667,0.0438556666666667,0.0237103333333333,0.0757416666666667,0.0531976666666667,0.0411853333333333,0.0361143333333333,0.0632383333333333,0.041599,0.071512333333…	-0.0273165	0.000262901	0.00934453
chr3	44040989	44040997	0.031892,0.0157755,0.0193275,0.02178,0.037241,0.016234,0.0261795,0.0278725,0.0258275,0.0434555,0.010775,0.0239905,0.038945,0.0179255,0.0164385,0.017003,0.010212,0.019259,0.0223655,0.0249505,0.0146935,0.0222005,0.039746,0.050261,0.016859,0.0161015,0.0132065,0.02553,0.0243505,0.016647	0.0338405,0.0263755,0.046251,0.0390275,0.015285,0.0234395,0.0221865,0.0397355,0.1332715,0.1533385,0.03105,0.031398,0.0425135,0.02438,0.0478205,0.030227,0.022172,0.015268,0.0152865,0.0350475,0.0415435,0.0408975,0.050439,0.0314205,0.0209895,0.0307085,0.025022,0.028343,0.039753,0.0819475,0.0269325,0.0461745,0.046171,0.0252545,0.033604,0.0270155,0.0331815,0.0257575,0.023107,0.0273355	-0.0147696	0.000262901	0.00934453
chr8	50824229	50824278	0.0646045,0.0257465,0.0296575,0.051153,0.076931,0.017812,0.0379835,0.044459,0.0320835,0.0328165,0.027734,0.105134,0.035278,0.0575565,0.0446275,0.0139865,0.037459,0.025665,0.0511215,0.054102,0.040931,0.0451335,0.037427,0.0681185,0.0813205,0.0418695,0.0360935,0.045238,0.0316595,0.049494	0.0776555,0.375124,0.1374595,0.0917695,0.059325,0.0242455,0.0377825,0.035171,0.1665215,0.06734,0.016281,0.136332,0.0837945,0.0391705,0.2066525,0.059178,0.0409535,0.033753,0.0633985,0.070494,0.080427,0.071457,0.059564,0.1942445,0.1343215,0.040133,0.0617735,0.040175,0.0651625,0.053736,0.0811375,0.12214,0.086036,0.108246,0.077841,0.152612,0.0718685,0.044244,0.035857,0.0369885	-0.041236	0.000262901	0.00934453
chr11	43597001	43597081	0.032575625,0.0298095,0.0244685,0.028852125,0.050230375,0.02349975,0.028019,0.035405625,0.03274625,0.026144875,0.021207,0.050317,0.030701375,0.034310875,0.01739375,0.024118,0.029752375,0.031393625,0.030163375,0.030541125,0.02340725,0.040638,0.0420475,0.041271625,0.034136,0.019295125,0.025861625,0.033691875,0.0269085,0.031007875	0.080355375,0.04592425,0.103072125,0.0977375,0.033547875,0.021718625,0.043195625,0.0337955,0.033039875,0.021136375,0.063854375,0.03317725,0.035334375,0.030491875,0.125958875,0.03261,0.0496525,0.029523,0.1406895,0.049959875,0.07871975,0.034378375,0.080119125,0.03966375,0.035604375,0.025798875,0.04553175,0.03035125,0.058832625,0.19038975,0.0601425,0.20234525,0.093075875,0.029689625,0.09801,0.021656…	-0.028227	0.000275312	0.0096875
chr11	65601201	65601329	0.0191844375,0.0218947272727273,0.0226091333333333,0.0213393636363636,0.0412420666666667,0.01758725,0.017845,0.0173081333333333,0.0309112727272727,0.02397275,0.0173030714285714,0.0546640714285714,0.0275375384615385,0.022759,0.0171403846153846,0.0231307333333333,0.0224828181818182,0.0208769090909091,0.0285229090909091,0.0282114615384615,0.0205138666666667,0.0143545333333333,0.0323294545454545,0.02…	0.0272596666666667,0.272210363636364,0.0740491538461538,0.0363049333333333,0.0220412,0.015297125,0.164640214285714,0.0446454166666667,0.3198745,0.0236238181818182,0.0406034545454545,0.176388,0.0603903846153846,0.0213928666666667,0.0889799285714286,0.0290097857142857,0.0335346428571429,0.0307459090909091,0.0361077142857143,0.0251275333333333,0.0763059285714286,0.0242268125,0.0773965625,0.019018312…	-0.040939	0.000275312	0.0096875
chr5	102201602	102201703	0.0257226,0.0115673,0.0185290833333333,0.0154878571428571,0.0145384545454545,0.01186,0.0128740833333333,0.01758525,0.037167625,0.0129594166666667,0.01987425,0.02093625,0.0292292,0.0238279,0.00750133333333333,0.0214315454545455,0.008249375,0.0220374444444444,0.0203717142857143,0.0298034444444444,0.018863125,0.0301644545454545,0.0220457142857143,0.02629225,0.0269373,0.01219875,0.0104478571428571,0.…	0.0459465833333333,0.027898,0.3795839,0.0227564545454545,0.0223186666666667,0.0105939166666667,0.01481075,0.0234547,0.0177468181818182,0.0122173333333333,0.278255333333333,0.0222778333333333,0.0599996,0.0650956666666667,0.0307404545454545,0.024036,0.0246569,0.0519009,0.0227937272727273,0.0229354,0.0255035,0.0297211818181818,0.02418825,0.0202668333333333,0.0266828333333333,0.0264535,0.0287557,0.02…	-0.0265091	0.000275312	0.0096875
chr11	64879195	64879245	0.025267,0.02753975,0.022207,0.0232705,0.02075125,0.0213845,0.03131525,0.02001975,0.03521875,0.02114125,0.018631,0.0178375,0.040108,0.03051975,0.0342755,0.024945,0.02498825,0.029235,0.04657175,0.02971175,0.038019,0.0238515,0.05712525,0.03098625,0.02236975,0.0204725,0.02925775,0.02189975,0.03296775,0.0312855	0.0163105,0.0233315,0.020386,0.02617525,0.01739775,0.0256105,0.01810075,0.02382675,0.01422375,0.0211515,0.0231525,0.02320975,0.03034375,0.01778275,0.0280795,0.01818,0.03543575,0.034825,0.019603,0.034022,0.01568775,0.025142,0.01813375,0.0102695,0.0169275,0.0221375,0.0206725,0.01492025,0.021292,0.0222045,0.02380575,0.02103,0.0220175,0.02546675,0.0195595,0.01567425,0.016092,0.024254,0.020756,0.01400…	0.00690909	0.000288271	0.00994394
chr14	29229394	29229482	0.0582925,0.094025,0.0824565,0.0583065,0.062743,0.0516085,0.05749,0.059789,0.057824,0.059866,0.0406885,0.0870965,0.055589,0.0713655,0.0940315,0.059564,0.085676,0.06921,0.0720155,0.1163925,0.0465735,0.0463145,0.0955805,0.0377175,0.0728125,0.095719,0.0693135,0.0784615,0.057039,0.0822505	0.11301,0.4174355,0.0879805,0.064799,0.0710685,0.0493155,0.188692,0.0545195,0.150773,0.052908,0.111178,0.1950495,0.1011045,0.0390715,0.1196965,0.0781075,0.0818655,0.0555395,0.086932,0.1077695,0.0989055,0.1270115,0.078928,0.142463,0.110819,0.059851,0.154035,0.056113,0.0878055,0.241544,0.0893585,0.165259,0.132849,0.130402,0.2484405,0.088492,0.13087,0.054526,0.1364925,0.0745015	-0.0466933	0.000288271	0.00994394
chr16	10275861	10275870	0.035885,0.0356865,0.0321305,0.014706,0.0239805,0.004926,0.0187825,0.0363295,0.025673,0.0359605,0.0189415,0.0194675,0.042005,0.0333045,0.025761,0.018252,0.022901,0.0198115,0.076101,0.0216635,0.0270665,0.0291935,0.0347285,0.0113635,0.019376,0.0156255,0.0204465,0,0.0180655,0.019782	0.050364,0.02531,0.222502,0.0660295,0.0221475,0.0025905,0.153079,0.031559,0.077257,0.0305725,0.0237235,0.117194,0.019765,0.081504,0.0579835,0.031803,0.025317,0.0354435,0.0432935,0.025902,0.044957,0.0405175,0.0323815,0.0535865,0.0744535,0.0117595,0.03239,0.0191925,0.0241215,0.072594,0.0584915,0.0385835,0.03605,0.035653,0.0268365,0.0993345,0.068656,0.051481,0.0177665,0.0271565	-0.0249687	0.000288271	0.00994394
chr6	3751670	3751832	0.0202617826086957,0.0221410434782609,0.0242745217391304,0.0265883913043478,0.0184468260869565,0.0178012173913043,0.020807652173913,0.015708,0.0228684347826087,0.020621,0.0272312173913043,0.022998,0.0261047826086957,0.0218627826086957,0.0227356086956522,0.0232295217391304,0.0203491304347826,0.0238978695652174,0.0218564782608696,0.0224073913043478,0.023125652173913,0.0230035652173913,0.03659056521…	0.017136347826087,0.0153340869565217,0.0180643043478261,0.0267781304347826,0.0193184347826087,0.0156200434782609,0.0173834782608696,0.0216535217391304,0.0154912608695652,0.0172960476190476,0.0179688260869565,0.0261764782608696,0.018804652173913,0.0168331304347826,0.0346647826086957,0.0177976086956522,0.0195738260869565,0.0213299047619048,0.025076,0.020878347826087,0.0164006086956522,0.019047,0.01…	0.00290637	0.000288271	0.00994394
chr7	28893618	28893704	0.05395125,0.05509325,0.0429085,0.0659045,0.046732,0.046934,0.054474,0.0455615,0.05609825,0.044911,0.049011,0.05301975,0.05718775,0.052523,0.06592725,0.04604225,0.052929,0.0596625,0.069717,0.06422425,0.06268925,0.041852,0.06249475,0.05641225,0.054355,0.08374725,0.0619675,0.05396375,0.05348025,0.0601565	0.0369655,0.056892,0.04693675,0.044805,0.03935225,0.03875425,0.050885,0.0543755,0.0480385,0.0597665,0.0478175,0.052761,0.06606775,0.03452225,0.04579025,0.05432025,0.0555545,0.047024,0.04506825,0.0430715,0.04841475,0.044503,0.03311875,0.03691375,0.060935,0.05680375,0.0428375,0.047427,0.0500035,0.03821125,0.043615,0.04211725,0.055141,0.042355,0.05831925,0.05312575,0.0410015,0.04555,0.0452835,0.0348…	0.00856632	0.000288271	0.00994394
chr9	108418750	108418829	0.028534,0.0272225,0.0247642,0.0359722,0.0411262,0.019353,0.028321,0.0288156,0.0277515,0.0238441,0.0239725,0.0320131,0.0248897,0.0252462,0.0267998,0.0200533,0.0293123,0.0290996,0.0370893,0.0282045,0.0203431,0.0280531,0.0473472,0.0301816,0.0236148,0.0266997,0.025412,0.0225518,0.0268074,0.0274118	0.0337897,0.0295912,0.0347511,0.0464781,0.0287059,0.021051,0.0498172,0.032423,0.1668717,0.0285336,0.0777937,0.0703524,0.035876,0.0269837,0.0539383,0.0299489,0.0333781,0.0307069,0.0271862,0.0446265,0.0303554,0.0277326,0.0595017,0.0249325,0.0779195,0.0266817,0.0244856,0.0286301,0.0373354,0.1116101,0.0237579,0.1067083,0.0288348,0.0257308,0.0618905,0.0432694,0.0975888,0.0381651,0.0204235,0.0406358	-0.0179479	0.000288271	0.00994394
chr17	45401311	45401412	0.0419755,0.0745063,0.0416845,0.06530625,0.03855125,0.0399336,0.0549539,0.0384181,0.0448136,0.0347601,0.0421285,0.0360776666666667,0.0694255,0.0516011,0.0583745,0.0411944444444444,0.0533716,0.0618946363636364,0.0646395,0.0497633636363636,0.0701747,0.0454952,0.0782309,0.0754172857142857,0.0492059,0.0458959,0.0440677272727273,0.044409,0.0612257777777778,0.0601885555555556	0.0347483,0.0430745555555556,0.0446782,0.0433521,0.0427731,0.0392187272727273,0.0526401,0.0369864,0.025769,0.027565,0.0384834,0.0283899166666667,0.056715,0.0330275,0.0411153333333333,0.0487948888888889,0.0501078888888889,0.040111,0.0452064444444444,0.0380974444444444,0.0332764444444444,0.0490412,0.0409962,0.0376362,0.040389,0.0254758,0.0509833,0.0335719,0.043793,0.0449654,0.0483862,0.038758555555…	0.0113446	0.0003018	0.0102098
chr19	40324144	40324334	0.0435463846153846,0.0427289230769231,0.0284749230769231,0.0576438461538462,0.0370225384615385,0.0325492307692308,0.0406878461538462,0.0296948461538462,0.0395408461538462,0.0310519230769231,0.0402797692307692,0.0277835384615385,0.0498739230769231,0.0406372307692308,0.0541996153846154,0.0354460769230769,0.0489683076923077,0.044667,0.0538483076923077,0.0479512307692308,0.0381271538461538,0.03446861…	0.0316124615384615,0.0472482307692308,0.0283107692307692,0.0385714615384615,0.0341668461538462,0.0306401538461538,0.0399713076923077,0.0376421538461538,0.0350803846153846,0.028169,0.0588314615384615,0.0307584615384615,0.0369405384615385,0.0334898461538462,0.0326794615384615,0.0328536153846154,0.0315132307692308,0.0278525833333333,0.0368989230769231,0.034426,0.0295647692307692,0.0302239230769231,0…	0.00727458	0.0003018	0.0102098
chr2	217556942	217557041	0.0912163333333333,0.08167,0.065521,0.117817666666667,0.08646,0.0535734,0.0688148,0.0679868,0.116562333333333,0.0690472,0.0705236666666667,0.100620333333333,0.111775333333333,0.0668256,0.0713266666666667,0.0301522,0.126968,0.111318666666667,0.1266045,0.112201666666667,0.136091333333333,0.10014225,0.117786666666667,0.0905615,0.09918825,0.0499854,0.125176333333333,0.069532,0.0905095,0.1547023333333…	0.0465084,0.074864,0.07060925,0.070232,0.0531346,0.046318,0.071148,0.097691,0.0564226666666667,0.080124,0.07924625,0.045361,0.073033,0.0497428,0.075714,0.075824,0.121638666666667,0.093935,0.05045525,0.056334,0.066602,0.0523956,0.0468924,0.050086,0.0564638,0.06819875,0.108217333333333,0.0503186,0.11011625,0.0664278,0.0423578,0.0603153333333333,0.0998406666666667,0.0966916666666667,0.087127,0.04141…	0.0249102	0.0003018	0.0102098
chr3	37493261	37493559	0.0217730769230769,0.027449,0.0194774736842105,0.0329356153846154,0.0286349411764706,0.0252237368421053,0.0271087142857143,0.0275997,0.0439286923076923,0.0252455,0.02557975,0.0271626428571429,0.0277693333333333,0.0252569333333333,0.0367825384615385,0.0165490714285714,0.0286806923076923,0.0390644615384615,0.0329969230769231,0.0375305,0.0285787142857143,0.029638,0.0396986428571429,0.015441714285714…	0.0137692142857143,0.0197260909090909,0.0187688235294118,0.023562625,0.0238688421052632,0.02262555,0.0274390769230769,0.0225176923076923,0.0116787647058824,0.0232326363636364,0.0252874615384615,0.0316121578947368,0.0269006428571429,0.0220683157894737,0.0220012307692308,0.0192471538461538,0.0284875384615385,0.0214826363636364,0.0241456,0.0244734705882353,0.023189,0.0183052777777778,0.0295434444444…	0.00525814	0.0003018	0.0102098
chr7	21985365	21985383	0.0232044,0.0284244,0.0229084,0.0344948,0.0218462,0.0208006,0.0268917,0.0214276,0.024949,0.0234964,0.024549,0.0188499,0.0293058888888889,0.0218864,0.0245512,0.0269768,0.0236439,0.028436,0.0225501,0.0276696,0.0361515,0.0204948,0.0364988,0.0293775,0.0222709,0.0226569,0.0334317,0.0199632,0.0269353,0.0257722	0.0195565,0.0174919,0.0211556,0.0205113,0.0200152,0.0199631,0.026991,0.0295278,0.0147816,0.0196249,0.0259878,0.0188585,0.0222264,0.0206597,0.0199858,0.0254047,0.0221777,0.0280679,0.0267377,0.0223308,0.019971,0.0195619,0.0185765,0.0189199,0.0183867,0.0184897,0.0278736,0.0159781,0.0252418,0.017202,0.0087921,0.0189552,0.0262697,0.031261,0.0369917,0.0150536,0.0165685,0.0155705,0.018951,0.0243669	0.00430457	0.0003018	0.0102098
chr9	98783522	98783680	0.0161846,0.018942,0.0128506,0.0274837,0.0190586,0.0230103,0.0300897,0.0133158,0.0193793,0.0222909,0.0151574444444444,0.0235554,0.0290445555555556,0.0190881111111111,0.0227734444444444,0.0217669,0.0197777,0.0203638,0.0228452222222222,0.0270062222222222,0.0213912222222222,0.021524,0.0371994444444444,0.0179467777777778,0.0283972222222222,0.016983,0.022388,0.0176193,0.0229838,0.0244975	0.0175232,0.0147055555555556,0.0174787,0.0161637,0.0171931,0.0126815,0.0154933,0.0230866,0.0148024,0.0167398888888889,0.0203096666666667,0.0240229,0.0187196,0.0198473,0.0149061,0.0195575555555556,0.0205719,0.0183418,0.018328,0.0170486,0.0118282222222222,0.014197,0.0196156,0.0147989,0.0159916,0.0172628,0.0173123,0.0143248,0.0276221,0.0190047777777778,0.0213505,0.0144655,0.0234137777777778,0.013496…	0.00411245	0.0003018	0.0102098
chr2	70994743	70994753	0.0714575,0.045098,0.0418525,0.0467445,0.04641,0.055556,0.061904,0.0239955,0.0588195,0.055133,0.0693085,0.0576865,0.0299275,0.055822,0.0300725,0.0119455,0.052517,0.0367625,0.063853,0.0419525,0.019231,0.0596405,0.037203,0.028503,0.032275,0.0539855,0.0432755,0.0493745,0.0357855	0.122694,0.0697565,0.156431,0.0453375,0.0502545,0.036998,0.0411755,0.063329,0.1375095,0.1619755,0.0537405,0.1303675,0.108946,0.0559535,0.100595,0.0532455,0.082273,0.0637355,0.059326,0.0857125,0.0585305,0.063861,0.0778465,0.033415,0.0507485,0.056105,0.0410745,0.0469775,0.029781,0.1651755,0.0610625,0.088009,0.0572895,0.027397,0.2839795,0.080303,0.028831,0.088711,0.05823,0.0679755	-0.033234	0.000312832	0.010549
chr3	120627225	120627503	0.0295647,0.0369526,0.0253864,0.0442958,0.0759847,0.0273582857142857,0.0477641428571429,0.0468908181818182,0.0223914,0.0270580909090909,0.0431903636363636,0.0474461818181818,0.0240784,0.0494282,0.0336252,0.0201307142857143,0.0346342,0.0333584,0.0341018,0.0449376,0.0307914,0.0362252727272727,0.034779,0.0531752,0.0425271,0.0292541111111111,0.0168252,0.0294385,0.0416804285714286,0.0377032	0.0596635454545455,0.0272022727272727,0.0734684,0.137423454545455,0.0484689,0.021944,0.0522548,0.0386316,0.135383,0.0151096,0.0307688,0.0461375,0.093884,0.0428234545454545,0.107461142857143,0.0583776666666667,0.0543138,0.0353672222222222,0.118679714285714,0.0348307142857143,0.0392071428571429,0.0429872,0.0520713636363636,0.0284403636363636,0.051001,0.0507392,0.0435488,0.0467537272727273,0.0779371…	-0.0312674	0.000315921	0.0106192
chr1	108506642	108506710	0.0269225,0.0529093333333333,0.0052085,0.0437013333333333,0.011629,0.0100505,0.0211563333333333,0.0301376666666667,0.0145796666666667,0.0316795,0.0175235,0.0286006666666667,0.018868,0.042644,0.00640733333333333,0.0100805,0	0.0352923333333333,0.054233,0.216682666666667,0.064159,0.0203946666666667,0.017991,0.0710073333333333,0.0326955,0.100084,0.0360185,0.0191753333333333,0.01822,0.055371,0.0356773333333333,0.0368726666666667,0.070821,0.028192,0.0185256666666667,0.172002,0.0584795,0.045392,0.032702,0.0494046666666667,0.0491036666666667,0.0304035,0.048571,0.031654,0.185406666666667,0.0214366666666667,0.024078333333333…	-0.0334534	0.000318205	0.0106619
chr1	936161	936339	0.0388985,0.0421453666666667,0.038586303030303,0.0446043870967742,0.0359108275862069,0.0339875714285714,0.0398701470588235,0.0286903947368421,0.0394847142857143,0.0267779393939394,0.0326722972972973,0.0425601379310345,0.0445770606060606,0.0391492142857143,0.0354134242424242,0.03225465625,0.04389325,0.0394116206896552,0.0510056428571429,0.0364559117647059,0.0340751935483871,0.0421638666666667,0.04…	0.0322182258064516,0.0297577777777778,0.0286577941176471,0.0362333548387097,0.0313611111111111,0.031874275862069,0.0327882258064516,0.0336664814814815,0.0297643928571429,0.02486144,0.0358725925925926,0.0319974242424242,0.0333554411764706,0.0239261081081081,0.0349736923076923,0.0400205185185185,0.0382194137931035,0.0337667037037037,0.0366556451612903,0.0323034642857143,0.032957037037037,0.02956135…	0.00535838	0.00033066	0.0108715
chr1	147735693	147735832	0.03785625,0.08133325,0.0692648,0.122925666666667,0.070129,0.0743726,0.09095,0.0477422,0.141447666666667,0.088086,0.0615476,0.093613,0.0865615,0.1005346,0.139843,0.059639,0.127250666666667,0.107671,0.100903,0.0848753333333333,0.0872756666666667,0.0808252,0.116015,0.06485925,0.08147925,0.0332456666666667,0.0939653333333333,0.064353,0.08476,0.0787162	0.0652664,0.05985875,0.046313,0.0707774,0.0451536,0.0406351666666667,0.0566678333333333,0.0932033333333333,0.0611122,0.112340333333333,0.0698526,0.0653908,0.0952142,0.0382645,0.0580406,0.0631885,0.0670706666666667,0.055701,0.0536632,0.0536592,0.051705,0.08095,0.0665746666666667,0.0584051666666667,0.0634988,0.0756473333333333,0.068898,0.0588986666666667,0.0585965,0.1940168,0.0423771666666667,0.069…	0.018967	0.00033066	0.0108715
chr12	5018717	5018861	0.0391747857142857,0.0366853571428571,0.0275917142857143,0.0404989285714286,0.0602527142857143,0.0262097142857143,0.0343587857142857,0.0475442142857143,0.0377594285714286,0.0321436428571429,0.0356113571428571,0.0519782142857143,0.0389949285714286,0.0462283571428571,0.0454836923076923,0.0301247857142857,0.0386177142857143,0.0358957857142857,0.0480259285714286,0.0366015714285714,0.0329175714285714,…	0.0739062857142857,0.031584,0.114218214285714,0.101025928571429,0.0395040714285714,0.0293567857142857,0.111013785714286,0.038129,0.186142714285714,0.0282625,0.0589270714285714,0.116108785714286,0.0974033571428571,0.0326698571428571,0.0637186428571429,0.0346331428571429,0.0480351428571429,0.0424389285714286,0.0488345,0.0339669285714286,0.0499670714285714,0.0428876428571429,0.0434109285714286,0.045…	-0.0267229	0.00033066	0.0108715
chr2	39187556	39187630	0.0164748181818182,0.0140329090909091,0.0254554545454545,0.0205994545454545,0.0425715454545455,0.0131720909090909,0.0142919090909091,0.0167226363636364,0.0232525454545455,0.0260314545454545,0.0251150909090909,0.0673954545454546,0.0221280909090909,0.0207848181818182,0.0142033636363636,0.0159853636363636,0.0239086363636364,0.014657,0.0137094545454545,0.0238996363636364,0.0158050909090909,0.02170036…	0.152752818181818,0.165066363636364,0.00979218181818182,0.132889454545455,0.0350545454545455,0.0190438181818182,0.0853666363636364,0.0189759,0.192398363636364,0.0102937,0.0219808,0.0687978181818182,0.0839026363636364,0.0220539090909091,0.265625272727273,0.0154609090909091,0.0259353636363636,0.0702622727272727,0.0868959090909091,0.0929239090909091,0.0326721818181818,0.0247997272727273,0.0121361818…	-0.0430769	0.00033066	0.0108715
chr3	56835757	56835961	0.0130852,0.0295673125,0.0217056875,0.0270045333333333,0.0190660625,0.015629875,0.0250098125,0.017733875,0.0299743333333333,0.0288423125,0.0221284375,0.021658375,0.0259211333333333,0.024187375,0.027695625,0.0250488125,0.025397,0.0273129375,0.0237105714285714,0.026309625,0.0297299375,0.02215375,0.0302386428571429,0.0251456,0.0297030625,0.016242,0.02208725,0.0232826,0.0355856875,0.0234956875	0.0190593125,0.0164856428571429,0.0198699333333333,0.0235510625,0.0269273125,0.02378375,0.01747,0.0189090666666667,0.015162625,0.0201594615384615,0.0222779285714286,0.0127795625,0.02215575,0.0236011875,0.0183974375,0.021432125,0.0199922,0.0223693571428571,0.0237868125,0.0204823125,0.023147375,0.0188525,0.015862125,0.0137818125,0.0234108125,0.02595075,0.0253406666666667,0.0195006875,0.02368975,0.0…	0.00401162	0.00033066	0.0108715
chr6	50817731	50817740	0.14199,0.120773,0.10177,0.1147515,0.1453355,0.0550785,0.1174455,0.102041,0.07804,0.109,0.085185,0.212366,0.084838,0.0794955,0.125495,0.061739,0.053793,0.097233,0.153253,0.0749215,0.079816,0.120378,0.075206,0.1656295,0.1048805,0.082037,0.061152,0.0986805,0.0867185,0.0757575	0.308781,0.0380825,0.1038235,0.1893755,0.257902,0.0837,0.3273245,0.161148,0.459387,0.0237195,0.0516825,0.1821735,0.3185465,0.1109725,0.255618,0.1147435,0.095644,0.0898655,0.173328,0.1736525,0.1230375,0.141026,0.15146,0.142319,0.1699125,0.1065465,0.147738,0.0745565,0.185226,0.297078,0.1286855,0.2512165,0.1706075,0.125,0.4961035,0.2471985,0.0855285,0.1467845,0.2210015,0.073821	-0.0729479	0.00033066	0.0108715
chr15	82555077	82555106	0.08365475,0.08222,0.06350075,0.09923075,0.07785275,0.06406675,0.06734175,0.05495025,0.088441,0.060185,0.069133,0.075218,0.09488625,0.10143925,0.10406575,0.081058,0.09226575,0.099869,0.11941825,0.083155,0.0894465,0.09523425,0.112135,0.073713,0.08280575,0.064424,0.07612675,0.0655205,0.09642175,0.101905	0.07059475,0.06786575,0.06383925,0.06204575,0.053178,0.0651105,0.07203875,0.08072275,0.06924275,0.0642265,0.07325325,0.06740525,0.0771195,0.056415,0.070793,0.05672575,0.0880535,0.109621,0.0853,0.07066975,0.0686175,0.06971875,0.0674305,0.04835825,0.0807405,0.05750925,0.08931725,0.05290125,0.064352,0.083247,0.06256425,0.0666745,0.085608,0.07318125,0.0600125,0.078589,0.05977175,0.066621,0.0740755,0.…	0.0144227	0.000346039	0.0112367
chr16	15950891	15951233	0.0205316111111111,0.0289687741935484,0.0380622564102564,0.0288346129032258,0.0216613611111111,0.017722,0.0300814571428571,0.0227395263157895,0.0252014516129032,0.0245257567567568,0.0273271842105263,0.0253220789473684,0.0283874,0.0291674545454545,0.0232764482758621,0.0195225405405405,0.0218288,0.0287317931034483,0.0269495,0.02660878125,0.0269829655172414,0.0307942285714286,0.0314570714285714,0.02…	0.028551972972973,0.023096724137931,0.0286775135135135,0.0543192162162162,0.0264608461538462,0.020050675,0.0530719677419355,0.0278174848484848,0.0941385882352941,0.0317360714285714,0.0291798333333333,0.0418173055555556,0.0546482903225806,0.0233152272727273,0.0857084545454545,0.0318218620689655,0.0208511379310345,0.03260171875,0.0511880571428571,0.0335035555555556,0.0256448125,0.053766,0.028731804…	-0.0128917	0.000346039	0.0112367
chr2	198669335	198669376	0.020483,0.0294148571428571,0.0172581428571429,0.0298928571428571,0.0268395714285714,0.017892,0.021625,0.0215921428571429,0.0245537142857143,0.0152057142857143,0.0256264285714286,0.0188815714285714,0.0380802857142857,0.0210667142857143,0.0368152857142857,0.0154424285714286,0.0243875714285714,0.0216592857142857,0.0358252857142857,0.021871,0.0253037142857143,0.0221744285714286,0.0316855714285714,0.…	0.0165971428571429,0.0204701428571429,0.0197501428571429,0.0223051428571429,0.0184755714285714,0.0112558571428571,0.020546,0.0166464285714286,0.013837,0.0216045714285714,0.0243151428571429,0.0178904285714286,0.0302828571428571,0.016474,0.0157908571428571,0.0210384285714286,0.030262,0.0169397142857143,0.0217004285714286,0.016906,0.018461,0.0223267142857143,0.019829,0.0123457142857143,0.01957685714…	0.00521916	0.000346039	0.0112367
chr7	6570632	6570648	0.0191386666666667,0.0216733333333333,0.034863,0.0433206666666667,0.0143723333333333,0.0295793333333333,0.0476196666666667,0.0235426666666667,0.0141213333333333,0.0120816666666667,0.0198163333333333,0.011732,0.0368126666666667,0.0254806666666667,0.0172113333333333,0.0273536666666667,0.028007,0.0323596666666667,0.027188,0.039975,0.0250673333333333,0.0340026666666667,0.0324996666666667,0.0341313333…	0.0174186666666667,0.008,0.0778243333333333,0.0363603333333333,0.042888,0.0179526666666667,0.034331,0.0396503333333333,0.0662856666666667,0.0338116666666667,0.0249343333333333,0.0573296666666667,0.054505,0.0352153333333333,0.053337,0.0290403333333333,0.049198,0.0508593333333333,0.0519636666666667,0.0401803333333333,0.0344136666666667,0.0364426666666667,0.089241,0.0650126666666667,0.05344366666666…	-0.015153	0.000346039	0.0112367
chr1	12123590	12123640	0.0500664285714286,0.0470804285714286,0.0466144285714286,0.0530321428571429,0.0566295714285714,0.0320215714285714,0.0591515714285714,0.0394354285714286,0.0397374,0.0588841428571429,0.0383508571428571,0.0357795714285714,0.060765,0.0475374285714286,0.0428066666666667,0.0377427142857143,0.0658657142857143,0.0568477142857143,0.035573,0.0519984285714286,0.0481712857142857,0.0399504285714286,0.05334025…	0.0355625714285714,0.064399,0.205810285714286,0.0555317142857143,0.0538535714285714,0.0455755714285714,0.115105,0.09606,0.309192142857143,0.095663,0.0432825,0.126718285714286,0.154233,0.028829,0.218541166666667,0.047341,0.04766175,0.073864,0.258421285714286,0.0937207142857143,0.104216,0.046599,0.0722165714285714,0.0436612857142857,0.0797958571428571,0.0367477142857143,0.06398075,0.044782142857142…	-0.0504443	0.000362086	0.011579
chr12	51566902	51567172	0.0153375652173913,0.0206669318181818,0.0286813260869565,0.0259551666666667,0.0140161956521739,0.0135748043478261,0.0227973555555556,0.0131332173913043,0.0177363902439024,0.0150281304347826,0.0124762173913043,0.0118425652173913,0.0252623636363636,0.0200619545454545,0.0227181111111111,0.0156914130434783,0.0216349024390244,0.0226299069767442,0.0285929024390244,0.0178503863636364,0.0219056590909091,…	0.0146681739130435,0.0156186444444444,0.013199847826087,0.0177628260869565,0.0163819347826087,0.0105063695652174,0.0142793555555556,0.0178108372093023,0.011095,0.0135053023255814,0.0195717272727273,0.0134987391304348,0.0189190652173913,0.0136909782608696,0.0241964347826087,0.0173681333333333,0.0192024130434783,0.0138894545454545,0.0155774130434783,0.0153480652173913,0.0117392222222222,0.015666217…	0.00460162	0.000362086	0.011579
chr4	113066979	113067151	0.0278940740740741,0.0326452222222222,0.0253848888888889,0.042192,0.0290820740740741,0.0236784814814815,0.0279532962962963,0.0240097777777778,0.0309183076923077,0.0277795555555556,0.0290453333333333,0.024587037037037,0.0377546666666667,0.0296938148148148,0.0377144074074074,0.026890037037037,0.0378135555555556,0.0323695925925926,0.0428613703703704,0.0414382592592593,0.0337006923076923,0.0268899259…	0.0224601481481481,0.0228952222222222,0.0291746666666667,0.0263747407407407,0.0221006296296296,0.0181479259259259,0.02344336,0.0290491666666667,0.0216352222222222,0.026099,0.0325150869565217,0.0262282962962963,0.0359288888888889,0.0223276666666667,0.025154962962963,0.0263261481481481,0.0380755416666667,0.024824,0.0342577037037037,0.0314256666666667,0.0239541481481481,0.0222752962962963,0.02432774…	0.00516221	0.000362086	0.011579
chr5	128796066	128796078	0.0315702857142857,0.0247562857142857,0.0161742857142857,0.0257548571428571,0.0369084285714286,0.0125228571428571,0.0133525714285714,0.0191661428571429,0.0319604285714286,0.0302757142857143,0.0178524285714286,0.0327232857142857,0.0207122857142857,0.0274931428571429,0.0253374285714286,0.0158638571428571,0.0209071428571429,0.018576,0.0309747142857143,0.0196282857142857,0.0144112857142857,0.02268342…	0.0396432857142857,0.0208951428571429,0.0399031428571429,0.0164138571428571,0.022395,0.00915457142857143,0.0669927142857143,0.0324201428571429,0.212351,0.0142697142857143,0.027645,0.0652877142857143,0.0322494285714286,0.0218084285714286,0.0495537142857143,0.0300272857142857,0.0313631428571429,0.0343998571428571,0.0557305714285714,0.021259,0.0209545714285714,0.0265245714285714,0.0562922857142857,0…	-0.0242886	0.000362086	0.011579
chr8	65286392	65286573	0.0768756666666667,0.0687336666666667,0.113583,0.074638,0.0932566666666667,0.037063,0.074081,0.0692183333333333,0.0691196666666667,0.0529753333333333,0.0724626666666667,0.122038333333333,0.0735883333333333,0.0778763333333333,0.070807,0.0426673333333333,0.074446,0.072499,0.079397,0.105807333333333,0.0522306666666667,0.0676823333333333,0.105818333333333,0.0671933333333333,0.073013,0.052636333333333…	0.117172,0.307566666666667,0.0858553333333333,0.089596,0.0892616666666667,0.0370715,0.082913,0.0415266666666667,0.120539333333333,0.140874,0.0796203333333333,0.156147333333333,0.173518333333333,0.0479153333333333,0.123436333333333,0.111862666666667,0.0819976666666667,0.0629636666666667,0.16156275,0.0875413333333333,0.0981846666666667,0.21395225,0.049614,0.179907,0.119117333333333,0.07176733333333…	-0.0418619	0.000362086	0.011579
chr10	134901630	134901666	0.01870875,0.028602,0.029627,0.02027425,0.062213,0.02642675,0.035614,0.0310105,0.0206925,0.02341375,0.0164175,0.05222425,0.022175,0.04104575,0.01682575,0.0148475,0.032371,0.01386175,0.0406285,0.0295365,0.030248,0.04206475,0.058049,0.02617,0.03739475,0.01370575,0.0335065,0.01796575,0.02383725,0.03878025	0.1277105,0.084453,0.04164575,0.035111,0.0123825,0.0794305,0.0278565,0.17299425,0,0.04071775,0.14633825,0.06149925,0.02716575,0.18010175,0.04978875,0.0496406666666667,0.03423975,0.030178,0.0759815,0.03609525,0.0510545,0.0405815,0.061521,0.081068,0.0429025,0.04012075,0.0232145,0.0800985,0.1464005,0.08254025,0.10456325,0.0228945,0.05027925,0.02743875,0.05331175,0.03206475,0.02850975,0.029715,0.0201…	-0.0298469	0.000364147	0.0116097
chr7	142494946	142494967	0.018105,0.0181345,0.0123375,0.0180065,0.016097,0.018331,0.0140855,0.010998,0.0233125,0.0278305,0.0140965,0.0127375,0.0188365,0.0128465,0.0130735,0.017649,0.013073,0.017613,0.01334,0.0169085,0.016228,0.022266,0.014709,0.009077,0.0164135,0.0178035,0.016932,0.0123275,0.016257,0.019306	0.045077,0.0195095,0.0598215,0.012434,0.0179,0.020445,0.061792,0.018926,0.0527445,0.0090135,0.048306,0.057113,0.078645,0.021859,0.056182,0.017387,0.019627,0.0257315,0.0168125,0.0172725,0.0552445,0.02742,0.0255755,0.2357365,0.032564,0.012361,0.179348,0.0155955,0.0132935,0.023803,0.011167,0.119197,0.0229255,0.017333,0.04046,0.0304195,0.0606135,0.0133665,0.0141325,0.0105985	-0.0246528	0.000378827	0.0120049
chr8	10916827	10916867	0.035648,0.0195486666666667,0.0252223333333333,0.0177296666666667,0.0469973333333333,0.019967,0.0220206666666667,0.0388736666666667,0.0277506666666667,0.042611,0.0393986666666667,0.0425903333333333,0.018934,0.0605443333333333,0.0146196666666667,0.0192526666666667,0.029938,0.017839,0.044463,0.0469676666666667,0.012595,0.0236053333333333,0.028521,0.0297723333333333,0.0295443333333333,0.019324666666…	0.119565,0.0383166666666667,0.073669,0.0546056666666667,0.034437,0.0163913333333333,0.060375,0.035354,0.117521,0.03276,0.0497153333333333,0.0978393333333333,0.0332823333333333,0.0261406666666667,0.0502023333333333,0.0511513333333333,0.036757,0.0324923333333333,0.0274876666666667,0.0246186666666667,0.0320736666666667,0.0514173333333333,0.0489703333333333,0.0744816666666667,0.025679,0.0244676666666…	-0.0203755	0.000378827	0.0120049
chr16	29086336	29086357	0.017102,0.012213,0.0713803333333333,0.0361603333333333,0.0202776666666667,0.010234,0.0404103333333333,0.0204866666666667,0.0262286666666667,0.0351446666666667,0.120279333333333,0.028098,0.022108,0.028483,0.00968166666666667,0.0270463333333333,0.039619,0.012735,0.047635,0.0234483333333333,0.0102073333333333,0.0239156666666667,0.0464575,0.0336596666666667,0.032341,0.00771533333333333,0.02391933333…	0.0280673333333333,0.204750666666667,0.0441123333333333,0.0790456666666667,0.0328506666666667,0.0214753333333333,0.135163666666667,0.047474,0.0785783333333333,0.0386266666666667,0.0798416666666667,0.0381723333333333,0.021809,0.045211,0.015747,0.043295,0.0471666666666667,0.0325253333333333,0.051452,0.0453723333333333,0.048284,0.05072,0.047316,0.018867,0.0252583333333333,0.0765823333333333,0.033957…	-0.0221743	0.000383905	0.0121293
chr20	62103626	62103643	0.0105035,0.0167138333333333,0.0163934,0.0238048333333333,0.00829516666666667,0.0121813333333333,0.0089495,0.0135595,0.0188968333333333,0.0128106666666667,0.00768333333333333,0.0204211666666667,0.009257,0,0.017873,0.00775133333333333,0.0202236666666667,0.0155206666666667,0.0183148333333333,0.0129138333333333,0.0477126666666667,0.0263696666666667,0.0231243333333333,0.00941966666666667,0.0228833333…	0.0307466666666667,0.018597,0.0329981666666667,0.0176773333333333,0.0191881666666667,0.01196875,0.194686333333333,0.016165,0.130592833333333,0.066317,0.0139775,0.0647003333333333,0.0246936,0.0527271666666667,0.0274258333333333,0.0409356666666667,0.0275248333333333,0.00977766666666667,0.0245523333333333,0.0508115,0.00862325,0.0410446666666667,0.0123958333333333,0.011179,0.0292013333333333,0.017568…	-0.021353	0.000386236	0.0121664
chr12	58026203	58026211	0.0169695,0.023484,0.012588,0.0151225,0.0185105,0.014755,0.0134335,0.014521,0.008988,0.018943,0.021417,0.0223395,0.0150245,0.027551,0.0164175,0.0098685,0.0181615,0.0185685,0.011495,0.016153,0.0161245,0.013112,0.031732,0.0470965,0.022606,0.01042,0.0111985,0.0080595,0.0146825,0.0197155	0.0233755,0.0507805,0.00648,0.015157,0.0536625,0.0126105,0.0238645,0.0214875,0.219883,0.017476,0.02517,0.1326175,0.021127,0.0155135,0.1440295,0.0116435,0.0115005,0.016156,0.035805,0.0464915,0.0107415,0.0110695,0.086308,0.020343,0.031455,0.022937,0.0593025,0.0118665,0.0237395,0.024362,0.1071545,0.0646285,0.097398,0.022711,0.0271685,0.0958115,0.046131,0.062829,0.023598,0.0183485	-0.0266831	0.000396288	0.012299
chr13	41495635	41495912	0.0216800909090909,0.029223619047619,0.01495732,0.0313433181818182,0.0169775217391304,0.01636388,0.0299850454545455,0.01794196,0.0269316666666667,0.02226116,0.01637544,0.0167662,0.038134347826087,0.027778619047619,0.035989619047619,0.0209085833333333,0.0355007619047619,0.0254954761904762,0.0388224736842105,0.0277367619047619,0.0317086818181818,0.0216628,0.0352577894736842,0.0215901428571429,0.032…	0.0179682083333333,0.0200813,0.0174965714285714,0.0318488333333333,0.02016028,0.01185228,0.01538925,0.0153968095238095,0.01599275,0.0194159,0.0225357142857143,0.01498916,0.0228047826086957,0.02177152,0.0199528695652174,0.0204297272727273,0.0168292631578947,0.0173568571428571,0.015790375,0.0223996956521739,0.0175276363636364,0.0238086,0.01686136,0.01259212,0.0185688260869565,0.01276868,0.026559619…	0.00621828	0.000396288	0.012299
chr16	27121011	27121134	0.0316681818181818,0.0268200909090909,0.0208280909090909,0.0371273636363636,0.0280288181818182,0.0256075454545455,0.0338383,0.0291137272727273,0.0247708,0.0263263636363636,0.0213788181818182,0.0270809090909091,0.0301818181818182,0.0273408181818182,0.0291325,0.0281569090909091,0.0218799,0.0202329,0.0324167,0.0219190909090909,0.028572,0.0230211818181818,0.0470224545454545,0.0370364545454545,0.02879…	0.039047,0.0418048,0.0535926363636364,0.0332349090909091,0.0303863636363636,0.0317390909090909,0.0500128181818182,0.0370311818181818,0.0472729090909091,0.0194018181818182,0.0329632727272727,0.0434607272727273,0.0641866363636364,0.0252880909090909,0.0555732727272727,0.0235672,0.0502171,0.0242367272727273,0.0366359090909091,0.0389150909090909,0.0300560909090909,0.0361500909090909,0.0285861818181818…	-0.00832385	0.000396288	0.012299
chr2	172967634	172967785	0.01602553125,0.01790934375,0.01976759375,0.02558575,0.0154688125,0.0176913125,0.0226369375,0.01418890625,0.018451875,0.02126953125,0.02816171875,0.0143144375,0.0236123125,0.0220329375,0.02352365625,0.0169166875,0.0181784375,0.01494165625,0.0253287,0.01841009375,0.020192625,0.014843,0.0348045333333333,0.0233425483870968,0.01718534375,0.01722178125,0.0197963125,0.01967696875,0.0221282580645161,0.0…	0.01464071875,0.0121605625,0.01199253125,0.01717603125,0.01806709375,0.018704875,0.01221,0.0158447419354839,0.0138604375,0.0129238333333333,0.01734496875,0.0173974375,0.02429609375,0.0145120625,0.014847125,0.014631,0.02168178125,0.0193561333333333,0.01417890625,0.0181119375,0.016837125,0.0137725625,0.01561453125,0.010392125,0.0325349375,0.01686190625,0.0236542903225806,0.0174984375,0.01748703125,…	0.00344146	0.000396288	0.012299
chr4	107958503	107958517	0.063775,0.0404535,0.078304,0.065564,0.0533545,0.049786,0.044365,0.046802,0.047002,0.0427345,0.0514455,0.073821,0.0605095,0.053717,0.051277,0.0303225,0.082248,0.053803,0.0644895,0.0598135,0.046804,0.0613705,0.0597895,0.048049,0.055423,0.034345,0.0387245,0.0712415,0.0663255,0.061137	0.0755585,0.08866,0.0651545,0.1608485,0.066432,0.02902,0.1240575,0.098529,0.158111,0.2447955,0.0464,0.1346245,0.1258185,0.03758,0.2040085,0.0596325,0.053837,0.057187,0.062928,0.0744045,0.0474515,0.0583685,0.0516935,0.123587,0.0555365,0.0998655,0.0599295,0.0574605,0.1356535,0.117307,0.062293,0.1922435,0.13079,0.055774,0.095043,0.0808485,0.0510515,0.1091185,0.1194745,0.036964	-0.0374745	0.000396288	0.012299
chr1	16533375	16533391	0.074377,0.065493,0.0478865,0.065654,0.0412805,0.0445195,0.0504325,0.0474095,0.054928,0.0590605,0.054859,0.0608295,0.072596,0.0576975,0.054532,0.0189875,0.0846875,0.082574,0.0620155,0.0619175,0.0571165,0.0599545,0.070095,0.0570455,0.0576455,0.0472595,0.0583935,0.046447,0.063225	0.0473575,0.069737,0.048272,0.036432,0.025971,0.0346275,0.043961,0.036263,0.0827295,0.0613995,0.055591,0.034184,0.0519625,0.032112,0.0537245,0.014294,0.0584225,0.0366665,0.022078,0.023226,0.014706,0.036467,0.0742385,0.017353,0.0609755,0.048897,0.035941,0.054978,0.065825,0.024027,0.0446085,0.0829565,0.030149,0.040532,0.0263335,0.036207,0.0060975	0.0154802	0.000400119	0.0123813
chr1	57888040	57888052	0.042612,0.043541,0.032299,0.0340775,0.0767155,0.013682,0.0421085,0.0316495,0.043235,0.0237335,0.0336415,0.0783915,0.0207905,0.0571985,0.0409295,0.0218445,0.0527155,0.0398495,0.0332395,0.0446085,0.044485,0.043282,0.056551,0.0647865,0.06589,0.031415,0.0488945,0.0485245,0.0573685,0.046896	0.097785,0.225014,0.1942245,0.043676,0.0682445,0.0368495,0.1188245,0.056415,0.057963,0.056243,0.1795615,0.0648035,0.118551,0.033207,0.071831,0.040205,0.032284,0.0273655,0.0512985,0.0864855,0.110327,0.0326725,0.053217,0.0865385,0.0718125,0.0413675,0.092566,0.037759,0.079724,0.142873,0.0326755,0.0800675,0.143277,0.063675,0.100533,0.0675735,0.0482925,0.0451205,0.0444175,0.044925	-0.0331743	0.0004145	0.0124244
chr11	6948264	6948375	0.030394,0.0347586666666667,0.0382033333333333,0.032416,0.0352923333333333,0.0409953333333333,0.0292893333333333,0.032714,0.026052,0.046988,0.0264056666666667,0.030822,0.0421306666666667,0.044952,0.0520093333333333,0.028623,0.0358313333333333,0.0301553333333333,0.0458723333333333,0.029154,0.025279,0.0309703333333333,0.0435623333333333,0.0554213333333333,0.0319306666666667,0.0171803333333333,0.022…	0.059437,0.031636,0.286725666666667,0.0280573333333333,0.059824,0.0227843333333333,0.100799,0.0393006666666667,0.180101,0.100985333333333,0.026582,0.0899903333333333,0.17538,0.0315026666666667,0.0859926666666667,0.0253436666666667,0.0399826666666667,0.0298223333333333,0.0315706666666667,0.0507336666666667,0.0546986666666667,0.101093666666667,0.0619123333333333,0.0908206666666667,0.027758,0.047079…	-0.0319473	0.0004145	0.0124244
chr11	59317738	59318039	0.0292254666666667,0.0355980714285714,0.0204477894736842,0.0582355714285714,0.0232614375,0.0254717647058824,0.02392575,0.0234364117647059,0.0427895,0.0228925294117647,0.0265963529411765,0.02582325,0.0320806923076923,0.027212,0.0349831428571429,0.0262329375,0.0295306153846154,0.0307912142857143,0.0357370769230769,0.0343578,0.0293978461538462,0.030663625,0.0291661818181818,0.0246819333333333,0.0262…	0.0198737777777778,0.0163740625,0.0194558125,0.0196659375,0.0199352777777778,0.0266325,0.020690625,0.0312305714285714,0.0190149375,0.0241538461538462,0.0234039285714286,0.0221729411764706,0.0272538666666667,0.0222081578947368,0.0266758,0.0214148571428571,0.0269757142857143,0.019526,0.0290329375,0.0300476470588235,0.0243450625,0.0271441764705882,0.0233272352941176,0.0139343333333333,0.025110375,0.…	0.00569002	0.0004145	0.0124244
chr12	34175040	34175453	0.025587,0.0431053333333333,0.0181893,0.0375560666666667,0.0257237368421053,0.0208425789473684,0.035072625,0.0197294736842105,0.0504967692307692,0.0272389473684211,0.01963405,0.0233168235294118,0.0463191666666667,0.047022,0.0369373076923077,0.0265264117647059,0.0529180909090909,0.0489364615384615,0.0467428666666667,0.0468507692307692,0.0575103636363636,0.0272456666666667,0.0668565,0.0342044,0.036…	0.0166029473684211,0.0228260588235294,0.0292081764705882,0.0297702222222222,0.0227679473684211,0.0182823,0.0283045789473684,0.0338344666666667,0.0228568823529412,0.0297071818181818,0.0346293333333333,0.0242937,0.0260511578947368,0.0177684736842105,0.0311370666666667,0.0280175714285714,0.0257797894736842,0.031663,0.0260861052631579,0.0313442352941176,0.0220069375,0.0225939444444444,0.0230115,0.016…	0.0108302	0.0004145	0.0124244
chr14	105559939	105560302	0.02768188,0.0249764857142857,0.0181244545454545,0.03350128125,0.0196965,0.0254401428571429,0.0301710303030303,0.0219191081081081,0.0300902068965517,0.016914,0.0309335405405405,0.0158684666666667,0.0322851212121212,0.0256652727272727,0.0296956451612903,0.02328853125,0.0348708125,0.0354057575757576,0.0339717419354839,0.0314617575757576,0.03059053125,0.02522071875,0.0341028666666667,0.03212296,0.02…	0.0212130333333333,0.0245036,0.0246461212121212,0.0220777575757576,0.0235261818181818,0.0202452285714286,0.0185760625,0.0225708695652174,0.0181847,0.0234802631578947,0.0261026333333333,0.0238197297297297,0.0296255294117647,0.0231026764705882,0.01805212,0.02763468,0.03262284,0.022041125,0.02243703125,0.0247234516129032,0.0203708387096774,0.0229545588235294,0.0199265945945946,0.0169782,0.0242939677…	0.00423494	0.0004145	0.0124244
chr19	13030267	13030335	0.0272636,0.0332394,0.0233184,0.0495786,0.0246363,0.019916,0.0330054,0.028863,0.0345176,0.0305488,0.0260828,0.0220476,0.0328199,0.0315862,0.0278513,0.0302149,0.0336513,0.033496,0.0443284,0.0318068,0.0295548,0.0231892,0.0458786,0.0367252,0.0311663,0.0200532,0.0380859,0.0253796,0.0319243,0.0257249	0.0269962,0.0347621,0.0254526,0.0292723,0.0208571,0.0280406,0.0207372,0.0249838,0.0252513,0.0295885,0.035194,0.020892,0.0252287,0.0241239,0.0226457,0.029114,0.0330833,0.0227911,0.0191816,0.024522,0.0251208,0.0226793,0.0196215,0.0150382,0.027935,0.0200713,0.0285006,0.0228287,0.0287167,0.0212715,0.0204975,0.0310756,0.0352911,0.0329395,0.0197452,0.0219025,0.0243458,0.02239,0.0243803,0.019953	0.00570626	0.0004145	0.0124244
chr2	145277567	145277695	0.0169101428571429,0.0236492857142857,0.0091202,0.0244757142857143,0.017757,0.0146818888888889,0.0248395714285714,0.0162881111111111,0.0232867142857143,0.034897,0.022124125,0.023457,0.0272754285714286,0.0279318571428571,0.0206321428571429,0.022214,0.0253898571428571,0.0284835714285714,0.0261274285714286,0.0160151428571429,0.0236004285714286,0.0202005714285714,0.0366468571428571,0.025852,0.0264981…	0.0162896666666667,0.0465912857142857,0.0609438571428571,0.0584182857142857,0.035998375,0.0280835714285714,0.018834,0.0260601428571429,0.078486,0.0236558571428571,0.123551857142857,0.04170175,0.0366035714285714,0.018907375,0.0250861428571429,0.0219488571428571,0.022692,0.0445742857142857,0.0243388571428571,0.0318708571428571,0.0230555714285714,0.02467775,0.019907125,0.0153071111111111,0.029059857…	-0.0185829	0.0004145	0.0124244
chr2	228028768	228028906	0.0258105714285714,0.0242568888888889,0.0126792941176471,0.0299458571428571,0.0280295714285714,0.0213727142857143,0.0281137894736842,0.0192671,0.019419,0.0231573157894737,0.0138582777777778,0.0176144705882353,0.0305847647058824,0.027594,0.0233164285714286,0.021006,0.0264241176470588,0.0214022666666667,0.0253102857142857,0.0197097647058824,0.0285749444444444,0.0280138235294118,0.0298252857142857,0…	0.0409472,0.0110262142857143,0.017919625,0.0194436818181818,0.0140765882352941,0.0147329375,0.0183407142857143,0.0176273846153846,0.0176347142857143,0.0166033,0.0186682857142857,0.0154132222222222,0.0186655714285714,0.0206243529411765,0.0126502941176471,0.0173732142857143,0.0289051538461538,0.0197038571428571,0.0204079285714286,0.0205367857142857,0.0159475,0.0187365555555556,0.0123483888888889,0.…	0.00384722	0.0004145	0.0124244
chr3	186524563	186524690	0.0322130769230769,0.0409462,0.020461,0.0474148888888889,0.0332827692307692,0.0260466428571429,0.0330931538461538,0.0237272142857143,0.0405223333333333,0.0356162857142857,0.0288686428571429,0.0212985384615385,0.0445074545454545,0.0371498888888889,0.0473003333333333,0.036117,0.0497913333333333,0.0364208888888889,0.0459022222222222,0.0455621111111111,0.0459156666666667,0.0292792307692308,0.051936,0…	0.0242981538461538,0.0330539230769231,0.0226117142857143,0.0327578461538462,0.0262255,0.0259735,0.036049,0.0364757777777778,0.0196412222222222,0.0252013333333333,0.0351744444444444,0.0295490714285714,0.0367597692307692,0.0274016428571429,0.0253236363636364,0.0332497777777778,0.03236175,0.0339941111111111,0.0369420769230769,0.0380558461538462,0.0284854,0.0302770833333333,0.0260509230769231,0.02057…	0.0071818	0.0004145	0.0124244
chr7	82792378	82792482	0.03490325,0.03836325,0.010403,0.02739275,0.0330285,0.04045925,0.032779,0.02805225,0.03207375,0.030949,0.0173675,0.05415625,0.03097025,0.02989075,0.03656675,0.0288635,0.045634,0.04037675,0.0437555,0.038262,0.02086125,0.01791275,0.04253475,0.04690075,0.0564675,0.02426275,0.03131775,0.03870425,0.031729,0.03359825	0.02422925,0.0157895,0.03464925,0.01803775,0.02388025,0.01679775,0.0285915,0.02604875,0.0321755,0.025862,0.02269775,0.02589875,0.0293695,0.01888975,0.040229,0.031712,0.0357665,0.0324885,0.0169205,0.02569,0.021043,0.0299785,0.01539525,0.03113475,0.03073475,0.019705,0.03026275,0.02181275,0.045612,0.02937075,0.0143215,0.020474,0.03915075,0.03442775,0.02694875,0.00986725,0.016492,0.028493,0.02443625,…	0.00797143	0.0004145	0.0124244
chr7	142494768	142494798	0.0393335,0.043743,0.03833225,0.0525625,0.036447,0.02316025,0.04449775,0.0296535,0.04607225,0.0379485,0.0430395,0.0206685,0.0595875,0.03443075,0.04455975,0.0299845,0.04746575,0.0510845,0.03645475,0.03445825,0.04646275,0.03837825,0.0565785,0.029238,0.02929275,0.0256305,0.037917,0.03455125,0.0530165,0.03360825	0.04321075,0.09948575,0.24025775,0.0492435,0.02802775,0.03350875,0.0779775,0.04650625,0.27629475,0.02663375,0.070753,0.0656745,0.121006,0.06654925,0.09475325,0.03584125,0.034932,0.042556,0.04713575,0.03705075,0.0699135,0.04091575,0.0529285,0.22200325,0.0770405,0.0322995,0.11849625,0.03926525,0.06415525,0.05676125,0.0432045,0.1490575,0.04603525,0.04219075,0.047234,0.09557925,0.075442,0.04152175,0.…	-0.0339688	0.0004145	0.0124244
chr1	181287716	181287742	0.05172175,0.027521,0.0376785,0.0300255,0.040825,0.005847,0.0276245,0.05128975,0.02523775,0.04002025,0.0277305,0.07628475,0.039959,0.02922425,0.02023725,0.0244845,0.02969425,0.030279,0.0291715,0.01468,0.02453625,0.03770625,0.04561675,0.06278375,0.05559125,0.0206055,0.015181,0.0485725,0.02108325,0.02777875	0.0648995,0.02220925,0.17381725,0.0547685,0.039232,0.0207865,0.0487185,0.0438545,0.1397455,0.01922625,0.052036,0.12884925,0.02813325,0.01997875,0.1364505,0.04781575,0.032849,0.03579625,0.1217505,0.034836,0.0332785,0.1015265,0.03515625,0.07984925,0.073657,0.0561745,0.0501515,0.03585075,0.06135025,0.04772075,0.04248275,0.06424725,0.0253145,0.02915025,0.14627375,0.0684065,0.09225675,0.08052025,0.031…	-0.0282271	0.000433491	0.0126337
chr11	62476812	62476951	0.018096625,0.024714125,0.014726,0.029546875,0.0184955,0.01649675,0.023980125,0.014527,0.025571125,0.015533625,0.0177945,0.014203875,0.0305555,0.021463625,0.029186625,0.021059,0.031231125,0.023811125,0.022137375,0.029656625,0.022486,0.019276375,0.031621125,0.0203335,0.026470875,0.016857875,0.02459475,0.0163915,0.02124625,0.02582275	0.01599325,0.016258125,0.01765575,0.021698125,0.014256125,0.014575875,0.024941125,0.0192375,0.014395875,0.018211,0.020791875,0.016184,0.02078975,0.020497375,0.018822,0.016806,0.019604375,0.016616375,0.017581375,0.017851375,0.016927625,0.019302125,0.013278375,0.0136145,0.019722,0.015642,0.020542375,0.01482125,0.01890075,0.0174685,0.01645475,0.02017825,0.020894875,0.022949125,0.015764375,0.014482,0…	0.00447747	0.000433491	0.0126337
chr17	46680051	46680133	0.060426,0.0594335,0.0574993,0.08837175,0.0495095714285714,0.0504419,0.053030875,0.0408957777777778,0.0567995,0.0513547142857143,0.0524720909090909,0.0528202,0.0819076,0.0586464285714286,0.095337,0.0475287142857143,0.07558775,0.0788365,0.062745,0.05464575,0.099816,0.044081,0.0865354,0.0699155,0.0847006,0.0555051428571429,0.0616621666666667,0.0632602,0.0499556666666667,0.070101	0.0432046363636364,0.0611616666666667,0.0593552222222222,0.0435330909090909,0.042419,0.0327351818181818,0.0595767142857143,0.0735735,0.0345454285714286,0.0508035,0.0513051666666667,0.0435888888888889,0.0595356666666667,0.0416993333333333,0.0469508333333333,0.0508696,0.1033558,0.052921,0.0426235714285714,0.0532698571428571,0.0816843333333333,0.041876125,0.0322116666666667,0.0374881,0.0443601,0.048…	0.0130769	0.000433491	0.0126337
chr17	78009198	78009394	0.0313601428571429,0.0518707142857143,0.0218899,0.0662092,0.0332762857142857,0.0229983333333333,0.0365975714285714,0.0149448181818182,0.042542,0.0126857777777778,0.0234097,0.030192125,0.0477696,0.0439292857142857,0.058866,0.03349525,0.0440491428571429,0.0447538571428571,0.0601583333333333,0.0451565,0.0454401428571429,0.0382397142857143,0.0427402857142857,0.0367607142857143,0.0405074285714286,0.02…	0.025533375,0.028877,0.0275014285714286,0.0282337777777778,0.0174106,0.0144123,0.0270225714285714,0.0602484,0.026731125,0.0496872,0.0397787142857143,0.0238712,0.0285961111111111,0.0290751,0.0344238571428571,0.036488,0.0304974285714286,0.0342851428571429,0.034273875,0.0256418571428571,0.02767075,0.0313761,0.0243321111111111,0.0175693,0.0249266666666667,0.030017,0.040181,0.0163541,0.031741,0.015465…	0.009491	0.000433491	0.0126337
chr19	38183054	38183088	0.0592735,0.0257435,0.0207805,0.055781,0.0549885,0.0116665,0.033669,0.050359,0.047683,0.037244,0.0357145,0.0503735,0.045444,0.0241365,0.0247995,0.020094,0.0448675,0.0350365,0.059225,0.0519435,0.041983,0.048936	0.110773,0.584992,0.2660255,0.1062525,0.026863,0.0259215,0.0907145,0.0850985,0.5188355,0.05564,0.0320425,0.207143,0.0873875,0.038511,0.123329,0.010648,0.050088,0.0924145,0.1370355,0.0430085,0.029412,0.0677295,0.020806,0.1996045,0.166667,0.01898,0.2434525,0.032963,0.159872,0.429412,0.131571,0.0706225,0.119906,0.186508,0.1317375,0.1492625,0.055077,0.246728,0.0274445	-0.0928445	0.000428243	0.0126337
chr2	219757458	219757673	0.0351191875,0.0345898823529412,0.02422815,0.052908875,0.0321453125,0.0259565263157895,0.0360436315789474,0.0203032173913043,0.0317687333333333,0.02862885,0.02342955,0.0219568823529412,0.0369807647058824,0.0295848947368421,0.0361695882352941,0.0299700588235294,0.0469600625,0.0547873125,0.0471086666666667,0.0301302105263158,0.0379932352941176,0.028091,0.049158875,0.0388130666666667,0.0285641818181…	0.0324055625,0.0233845333333333,0.0258997368421053,0.0300996666666667,0.0197769,0.0222087,0.0244863529411765,0.0337298,0.0261237058823529,0.0309415333333333,0.0325254,0.0193255454545455,0.0296574210526316,0.0230840454545455,0.0227480625,0.0313574117647059,0.0379693333333333,0.0302082142857143,0.0264898125,0.0235835789473684,0.0301318333333333,0.0237045454545455,0.0236342105263158,0.01728322727272…	0.0073388	0.000433491	0.0126337
chr3	136537978	136538088	0.0370323571428571,0.0393318,0.0213864444444444,0.051183,0.0376338571428571,0.0247576666666667,0.0377079285714286,0.0279411111111111,0.0423871818181818,0.0319111764705882,0.0304895263157895,0.0471671333333333,0.0386665714285714,0.0350639285714286,0.0521751538461538,0.0256104444444444,0.0478760833333333,0.0428597857142857,0.0442761,0.047788,0.0447569333333333,0.0415462,0.0487420769230769,0.0349642…	0.0401764285714286,0.0242285333333333,0.0268294,0.0298649375,0.0353905,0.0242987777777778,0.0261642666666667,0.0362685,0.024891,0.0211823333333333,0.0285125714285714,0.0271795882352941,0.0403284666666667,0.0273286111111111,0.0530253571428571,0.0323733846153846,0.0291634166666667,0.0230219230769231,0.0269668,0.0304225333333333,0.0235859285714286,0.0371497857142857,0.0200551176470588,0.020844526315…	0.00757386	0.000433491	0.0126337
chr6	26021859	26021963	0.01305,0.01562175,0.0097435,0.02376925,0.01500625,0.0210635,0.01995375,0.01303675,0.03064725,0.01554825,0.01358675,0.01229125,0.029335,0.022792,0.02297775,0.01857025,0.0300225,0.0218375,0.02254525,0.02553425,0.03161675,0.015866,0.04053875,0.015322,0.02179,0.01618225,0.0293625,0.01786975,0.014555,0.02724825	0.0130315,0.0124535,0.01189875,0.01875625,0.012298,0.0113585,0.0137,0.01341825,0.01342025,0.01131725,0.0190795,0.01413525,0.01776775,0.01797175,0.008619,0.02417675,0.01975675,0.013184,0.0119905,0.01753525,0.013923,0.022836,0.0097165,0.012862,0.018139,0.01287425,0.016667,0.014569,0.018733,0.02121275,0.00878675,0.01852,0.02017625,0.06789975,0.00468175,0.01403775,0.011764,0.00743825,0.02114075,0.007…	0.00492897	0.000433491	0.0126337
chr8	72756275	72756293	0.0562545,0.082041,0.032787,0.052632,0.0239415,0.0292015,0.0500225,0.038467,0.009804,0.069707,0.026316,0.10471,0.0583335,0.030769,0.036888,0.1276315,0.074603,0.0621245,0.0303245,0.0833495,0.0300805,0.0807205,0.1148905,0.0708815	0.517567,0.206803,0.1785715,0.065801,0.0507355,0.173949,0.646672,0.2711755,0.111073,0.053157,0.087963,0.075545,0.174627,0.1435815,0.046499,0.1309185,0.0586155,0.0628955,0.119509,0.4026165,0.034582,0.0731705,0.487387,0.2274605,0.05507,0.043156,0.063352	-0.111626	0.00043237	0.0126337
chr9	104296187	104296322	0.00593933333333333,0.0186878333333333,0.0138431666666667,0.00973683333333333,0.014035,0.014898,0.0168971666666667,0.00649116666666667,0.0389265,0.0153046666666667,0.0114788333333333,0.005263,0.0137525,0.0080465,0.0138116666666667,0.0170768,0.0097405,0.00349083333333333,0.0151665,0.00608066666666667,0.030753,0.008477,0.0478278,0.0128465,0.0261996,0.0111265714285714,0.018868,0.0175796666666667	0.0162656666666667,0.0058825,0.0126423333333333,0.007377,0.00948266666666667,0.0135841428571429,0.00386483333333333,0.016129,0.00138883333333333,0.00810566666666667,0.004016,0.00738,0.00396833333333333,0.00729833333333333,0.00286866666666667,0.0111028333333333,0.0136151666666667,0.007855,0.00282585714285714,0.0101341666666667,0.0083335,0.00242128571428571,0.0135833333333333,0.0139036666666667,0.0…	0.00718603	0.000424339	0.0126337
chr19	8274415	8274481	0.0462355,0.0650283333333333,0.0511161111111111,0.0822334444444444,0.0641175,0.0460655,0.0577784444444444,0.0462913333333333,0.0524986666666667,0.03350375,0.0528977777777778,0.0434353333333333,0.0596496666666667,0.0443842222222222,0.0629216666666667,0.048074375,0.0513414444444444,0.0610197777777778,0.054898125,0.0671063333333333,0.0559346666666667,0.0487466666666667,0.0669977777777778,0.067857,0.…	0.0532168333333333,0.034933,0.0395013333333333,0.0524943333333333,0.0432065,0.0461494444444444,0.0468397777777778,0.0455028,0.040952375,0.0554824,0.0524092222222222,0.0594697777777778,0.0465012857142857,0.039149,0.0248634,0.0558936,0.0257402,0.0440662222222222,0.04647325,0.0436505,0.046787875,0.050031875,0.0432081111111111,0.0401835555555556,0.0239684,0.0647298888888889,0.0329465714285714,0.03997…	0.00994415	0.000437488	0.0127149
chr1	158083092	158083170	0.0537885,0.04399,0.071162,0.061732,0.0487195,0.0302925,0.0552035,0.0464335,0.033204,0.050304,0.072332,0.036905,0.043816,0.0559715,0.0271485,0.0410055,0.048362,0.042018,0.0646175,0.048128,0.0419415,0.04063,0.0509525,0.067356,0.041919,0.0480735,0.0304795,0.0592915,0.0492545,0.06927	0.0775995,0.1122905,0.2620345,0.122563,0.059003,0.0387675,0.192713,0.0374395,0.352708,0.0305675,0.112601,0.082945,0.0812255,0.051196,0.1869325,0.048461,0.03952,0.0531855,0.0516675,0.0647645,0.091051,0.1058525,0.076781,0.036647,0.059822,0.0552615,0.09315,0.0640735,0.064944,0.0795625,0.035611,0.11852,0.052626,0.0470195,0.1249715,0.102333,0.1807375,0.051323,0.0293245,0.0594585	-0.040538	0.000453292	0.0128894
chr1	247495781	247495838	0.02358825,0.0306285,0.01594075,0.02442375,0.0182595,0.0132645,0.02567,0.03785225,0.02601875,0.0223815,0.02437325,0.03007,0.0214955,0.04389125,0.01705775,0.03032175,0.0276425,0.030261,0.03095275,0.02623175,0.04505825,0.023589,0.05131325,0.02737325,0.03127475,0.0236035,0.02322775,0.023335,0.01527525,0.020361	0.0214805,0.02727325,0.18211425,0.02675425,0.026136,0.01525425,0.109547,0.03129925,0.02252325,0.021985,0.02626525,0.07508225,0.05256525,0.04110225,0.06536425,0.0288345,0.03122175,0.0460795,0.030795,0.04322075,0.14200975,0.055614,0.013186,0.0464045,0.08205775,0.051885,0.05034525,0.07422575,0.02899975,0.056644,0.03554575,0.05610825,0.0421395,0.02743225,0.02597875,0.047255,0.06528275,0.02008975,0.01…	-0.0212155	0.000453292	0.0128894
chr11	17035395	17035477	0.0520088,0.0507979333333333,0.0371751333333333,0.0588402,0.0463016,0.0430596666666667,0.0421386666666667,0.0492222666666667,0.0534936666666667,0.0431222666666667,0.0543662,0.0370807333333333,0.0518592666666667,0.0478926666666667,0.0636844666666667,0.0409924,0.0621620666666667,0.0492692666666667,0.0644654,0.0551628,0.0567811333333333,0.0594190666666667,0.0605021333333333,0.052773,0.0515324,0.0375…	0.0381075333333333,0.0443261333333333,0.0437709333333333,0.0489052,0.039194,0.0373237333333333,0.0489108666666667,0.0422601333333333,0.0366616666666667,0.0388659230769231,0.0563934,0.0349236,0.0543558666666667,0.0430142,0.0434950666666667,0.0461166666666667,0.0596204285714286,0.0525184,0.0495840666666667,0.0460854666666667,0.0389351333333333,0.0429757333333333,0.0355324,0.0426999333333333,0.04539…	0.00708915	0.000453292	0.0128894
chr16	86600948	86601016	0.0392483333333333,0.032226,0.0854918333333333,0.0350376666666667,0.132353666666667,0.0312253333333333,0.0471848333333333,0.0519943333333333,0.0416068333333333,0.0303503333333333,0.0259938333333333,0.244499333333333,0.021892,0.0615696666666667,0.0188745,0.0280228333333333,0.027713,0.0346365,0.039444,0.0567635,0.0237831666666667,0.0583665,0.0421343333333333,0.127130833333333,0.0699656666666667,0.0…	0.119498333333333,0.0603776,0.158301333333333,0.1730835,0.0541063333333333,0.0450786666666667,0.0630998333333333,0.038104,0.522744,0.03598,0.0299063333333333,0.300548833333333,0.0858048333333333,0.020901,0.115720833333333,0.0924575,0.0448938333333333,0.031746,0.0310391666666667,0.0543861666666667,0.0561933333333333,0.0815365,0.1410875,0.150563166666667,0.178688666666667,0.0405893333333333,0.02525…	-0.060215	0.000453292	0.0128894
chr19	57702863	57703087	0.0190515483870968,0.0257298387096774,0.0174777741935484,0.0241574838709677,0.0178194838709677,0.0166933548387097,0.0208105161290323,0.0186686451612903,0.0236602903225806,0.0196847096774194,0.0184001612903226,0.0157574516129032,0.028215064516129,0.0215583225806452,0.0298496774193548,0.0180354516129032,0.0258081935483871,0.0291453225806452,0.0263252413793103,0.0244065161290323,0.0225332580645161,0…	0.027766935483871,0.0173655769230769,0.0182824838709677,0.0193421935483871,0.0204423870967742,0.0161627096774194,0.0170229032258065,0.0174542903225806,0.0139017096774194,0.01865436,0.0210033548387097,0.0147375161290323,0.0249253548387097,0.0197697419354839,0.0192631935483871,0.0187202258064516,0.0253412903225806,0.0138810740740741,0.0182536774193548,0.016308064516129,0.0160662258064516,0.01806506…	0.00371688	0.000453292	0.0128894
chr20	62103592	62103607	0.049142,0.0138015,0.023278,0.038941,0.046581,0,0.025564,0.0222555,0.0044055,0.0298345,0.0207595,0.0228695,0.016545,0.021391,0.0514205,0.015476,0.0132255,0.017772,0.0349765,0.02065,0.0151185,0.03197,0.05565,0.016389,0.022687,0.020145,0.0142855,0.012904,0.0141335	0.031033,0.15685,0.0843025,0.0197865,0.0148305,0.0031445,0.019694,0.0525235,0.4342855,0.0391545,0.0193705,0.185945,0.169494,0.02572,0.0780435,0.020707,0.02574,0.0257365,0.0469465,0.015666,0.0446355,0.0217735,0.061091,0.0407295,0.0516745,0.0473555,0.0329555,0.023916,0.0422315,0.1361455,0.0251955,0.1537845,0.100157,0.0186075,0.0699175,0.0346935,0.0696595,0.026813,0.017224,0.021114	-0.0388482	0.000452878	0.0128894
chr6	28303879	28303939	0.015481625,0.0146845,0.0151922,0.0176076,0.01355475,0.00632211111111111,0.0213485,0.0115141,0.0164525714285714,0.0135055,0.027796875,0.011768625,0.013593,0.016321,0.0227525714285714,0.01021475,0.0121756666666667,0.0202892,0.0165252,0.015212,0.0180576,0.014016125,0.0260146,0.015405375,0.01621375,0.0167452222222222,0.0203283333333333,0.00430222222222222,0.013586625,0.016127875	0.0307955,0.013644625,0.308317125,0.01727975,0.014176,0.006707,0.412985125,0.2115865,0.012271,0.014262,0.214322428571429,0.0200684444444444,0.02307225,0.196277444444444,0.018253375,0.0087835,0.01072525,0.147231375,0.18863075,0.040175875,0.1944845,0.099173125,0.209769222222222,0.176623555555556,0.049100125,0.08314375,0.0738468571428571,0.0597369,0.108724375,0.284720625,0.1461913,0.0473385,0.010950…	-0.0812162	0.000453292	0.0128894
chr8	11204881	11204903	0.0231186666666667,0.0208496666666667,0.0200076666666667,0.0356206666666667,0.066472,0.0207793333333333,0.0348126666666667,0.024266,0.0356666666666667,0.0349283333333333,0.0494313333333333,0.018946,0.0188736666666667,0.018027,0.015033,0.0153016666666667,0.023333,0.0187543333333333,0.0185143333333333,0.0184983333333333,0.015372,0.028055,0.0378876666666667,0.0365576666666667,0.020184,0.017481333333…	0.0381853333333333,0.016088,0.0168943333333333,0.0232823333333333,0.025361,0.0277796666666667,0.0406836666666667,0.035109,0.15293,0.025452,0.013778,0.126244666666667,0.0922243333333333,0.0424846666666667,0.172006,0.0210066666666667,0.0653993333333333,0.0249923333333333,0.0279476666666667,0.0448356666666667,0.0321746666666667,0.0248093333333333,0.157011666666667,0.0191423333333333,0.037862,0.05558…	-0.0245974	0.000453292	0.0128894
chr3	8811026	8811088	0.024812,0.011107,0.0151245,0.0172025,0.0295415,0.009036,0.011697,0.023033,0.0094925,0.020129,0.009975,0.015533,0.0323135,0.028924,0.007598,0.0158385,0.0355595,0.017815,0.0228985,0.011369,0.013795,0.0212905,0.0194365,0.007732,0.0092395,0.0096575,0.0144425,0.009747,0.0198725,0.0152805	0.015249,0.1343905,0.0845805,0.0252815,0.015533,0.011092,0.030683,0.0268505,0.1763855,0.013292,0.0162,0.0204465,0.0248825,0.012429,0.109679,0.022158,0.050037,0.0241235,0.012313,0.0117865,0.028842,0.0160115,0.0489905,0.0545595,0.038221,0.030407,0.0372335,0.0227665,0.0316905,0.011661,0.0219105,0.0379735,0.0114285,0.030369,0.026191,0.0578425,0.0177425,0.0547545,0.014454,0.0132415	-0.019109	0.000463452	0.0131428
chr11	43596919	43596990	0.0361595,0.0314725,0.0337225,0.0250315,0.0489595,0.0239625,0.0246725,0.0410465,0.0375515,0.020931,0.021741,0.0359185,0.0382035,0.0488485,0.0290215,0.0195385,0.028324,0.0314805,0.043386,0.0408205,0.035883,0.046844,0.029391,0.0361375,0.0294635,0.0260295,0.021368,0.039345,0.0277105,0.035516	0.0563385,0.066495,0.0848545,0.1014325,0.0388545,0.0175255,0.0380675,0.017655,0.0336665,0.012275,0.0554695,0.0395915,0.0430645,0.0357755,0.1022835,0.046286,0.0487485,0.026431,0.1866605,0.030429,0.0802455,0.0476125,0.0399825,0.0322425,0.0537125,0.0332045,0.0475475,0.0395985,0.03867,0.097772,0.0412495,0.1122835,0.1024465,0.0436075,0.0421125,0.0397125,0.038698,0.0317395,0.0308075,0.0368405	-0.0198504	0.000473934	0.0131912
chr11	128418709	128418871	0.059693,0.0339,0.039897,0.018375,0.095531,0.0265,0.027109,0.0499445,0.04845,0.0307115,0.017822,0.0346195,0.024482,0.058091,0.0197735,0.0241135,0.0143315,0.03101,0.038956,0.0485715,0.042015,0.060938,0.053195,0.108723,0.036328,0.0101575,0.01809,0.047521,0.017352,0.043277	0.1534365,0.0432255,0.0928085,0.029586,0.065181,0.0301215,0.0681155,0.0494705,0.0494295,0.019203,0.0514395,0.0931255,0.0298715,0.045741,0.0551605,0.0647035,0.0720275,0.0542435,0.034555,0.0459545,0.07129,0.051771,0.058617,0.1522395,0.0417195,0.375711,0.0350625,0.044405,0.110512,0.3035835,0.0536935,0.107717,0.032286,0.038711,0.0241065,0.0861045,0.1063095,0.0656625,0.068197,0.0272135	-0.0357419	0.000473934	0.0131912
chr12	99289219	99289294	0.0231663333333333,0.0250216666666667,0.018648,0.0325286666666667,0.066296,0.014254,0.016024,0.024599,0.0275496666666667,0.0341023333333333,0.0153033333333333,0.0742696666666667,0.0274633333333333,0.0379226666666667,0.022404,0.021885,0.0166123333333333,0.0151163333333333,0.028037,0.0271433333333333,0.0119673333333333,0.037655,0.0259633333333333,0.049946,0.0427416666666667,0.030167,0.014215,0.0388…	0.0538626666666667,0.00894966666666667,0.102781333333333,0.059715,0.0221343333333333,0.029473,0.034159,0.0247496666666667,0.136907,0.011375,0.0176693333333333,0.132568666666667,0.01755,0.0226096666666667,0.127414,0.0462053333333333,0.0338256666666667,0.0231626666666667,0.024229,0.0233963333333333,0.0285333333333333,0.0620763333333333,0.0675006666666667,0.0679793333333333,0.0544716666666667,0.0423…	-0.032822	0.000473934	0.0131912
chr14	74058448	74058653	0.038841619047619,0.041787380952381,0.0383161333333333,0.0567822857142857,0.0349609615384615,0.03720084,0.0452407692307692,0.0363818125,0.056923125,0.0404603076923077,0.04979868,0.0334140384615385,0.0584875263157895,0.0420991428571429,0.0536988823529412,0.03426828,0.0569641176470588,0.05701705,0.05535675,0.0549476,0.0509691578947368,0.0297343333333333,0.0521711428571429,0.0442501052631579,0.04581…	0.0346876538461538,0.037066625,0.0375035769230769,0.03320164,0.041657962962963,0.0256999677419355,0.04244448,0.0410278888888889,0.0334852962962963,0.0407892941176471,0.0399233,0.0303443,0.0496237307692308,0.03342934375,0.0365640416666667,0.04218215,0.0433352105263158,0.0434591428571429,0.03963884,0.0386428695652174,0.0323040434782609,0.03782025,0.0334494666666667,0.0297106451612903,0.047627608695…	0.00793904	0.000473934	0.0131912
chr14	77228689	77228814	0.0309096666666667,0.0214186666666667,0.0145101666666667,0.0247943333333333,0.0232888333333333,0.0186838333333333,0.0224271666666667,0.0210436666666667,0.0326095,0.020719,0.0209865,0.0260576666666667,0.0183906666666667,0.0278498333333333,0.02704,0.0167173333333333,0.0346393333333333,0.0230166666666667,0.0204076666666667,0.0260998333333333,0.0236556666666667,0.0203771666666667,0.0334723333333333,0…	0.0405393333333333,0.044469,0.032646,0.0245303333333333,0.023554,0.0163203333333333,0.0448403333333333,0.030467,0.107421833333333,0.0118241666666667,0.0710123333333333,0.105321333333333,0.0528716666666667,0.0209788333333333,0.0447986666666667,0.0203976666666667,0.0294515,0.039254,0.0278678333333333,0.0213338333333333,0.0379455,0.031138,0.0470991666666667,0.0193915,0.0259346666666667,0.01867133333…	-0.0190355	0.000473934	0.0131912
chr17	44919319	44919378	0.069051125,0.0352017777777778,0.0433584444444444,0.0390482857142857,0.084597,0.030993625,0.03173325,0.0490786666666667,0.0582352857142857,0.0299487777777778,0.0444884444444444,0.061284625,0.0574875555555556,0.051219625,0.0221265,0.02433925,0.047931,0.0440455555555556,0.0411136666666667,0.0469156666666667,0.0450015,0.0392942222222222,0.0612737142857143,0.0991553333333333,0.0464662222222222,0.0362…	0.0903376666666667,0.063575,0.0784067777777778,0.110040333333333,0.0458507777777778,0.0252214444444444,0.0921655555555556,0.0688695714285714,0.18402075,0.03048425,0.053896625,0.113851,0.069994375,0.0359001111111111,0.100542,0.027692,0.09926825,0.03367425,0.06452725,0.141063428571429,0.0928508571428572,0.0500138888888889,0.0503234444444444,0.195383222222222,0.072411875,0.03591275,0.081113571428571…	-0.0350357	0.000473934	0.0131912
chr3	14851865	14851919	0.0394766666666667,0.0374905,0.027038,0.0393766666666667,0.0488123333333333,0.0263483333333333,0.0293135,0.0403351666666667,0.0419071666666667,0.0264096666666667,0.0298518333333333,0.0630333333333333,0.0366351666666667,0.039073,0.030373,0.0269485,0.031917,0.044721,0.0515315,0.0333966666666667,0.0369393333333333,0.035671,0.0467586666666667,0.0582268333333333,0.0485446666666667,0.0233086666666667,0…	0.088276,0.049122,0.061599,0.1289515,0.0401235,0.0229368333333333,0.0766583333333333,0.041725,0.190945333333333,0.033644,0.0412343333333333,0.0709898333333333,0.0564646666666667,0.0671336666666667,0.145192166666667,0.0491018333333333,0.0405838333333333,0.0337481666666667,0.0400421666666667,0.0410741666666667,0.0416398333333333,0.043906,0.0464,0.0826148333333333,0.051919,0.0336368333333333,0.08340…	-0.022859	0.000473934	0.0131912
chr1	78512010	78512024	0,0.0441025,0.0529915,0.0076925,0.062207,0.0040985,0.0290935,0.020142,0.027598,0.0034965,0.0151435,0.0097085,0.013355,0.0069445,0.018981,0.01763,0.008772,0.0164835,0.0292735,0.023611,0.010204,0.015271,0.024434,0.0631615,0.028409,0.0079365	0.0943485,0.052178,0.0480365,0.052603,0.024919,0.015434,0.0558565,0.0295515,0.046432,0.012904,0.039915,0.059908,0.048003,0,0.029122,0.073939,0.048643,0.038628,0.050488,0.004762,0.046239,0.031121,0.0213415,0.004673,0.065339,0.080798,0.0303645,0.042189,0.115949,0.030115,0.0405405,0.025688,0.046368,0.019913	-0.0203833	0.000481627	0.0133699
chr11	130298246	130298394	0.081394,0.0801708,0.07750425,0.108754,0.07933225,0.0504593333333333,0.0567488,0.0720578333333333,0.07883,0.0759358,0.092944,0.077365,0.1078235,0.0657665,0.122965,0.0492855,0.11445275,0.065992,0.092379,0.101246,0.0815256666666667,0.107782,0.113476,0.0741886,0.102923,0.07860425,0.1190565,0.072484	0.0631328,0.0645262,0.1169555,0.078721,0.071694875,0.0608176,0.07247575,0.061636,0.0682153333333333,0.08508775,0.0700908333333333,0.048144,0.0843335,0.042328,0.0769735,0.059392,0.062302,0.0738258,0.042521,0.0480074285714286,0.07671925,0.074449,0.0905065,0.0767746666666667,0.065851,0.0707278,0.0636518,0.0773378,0.0684553333333333,0.0603291666666667,0.08230825,0.06774275,0.075432,0.029397125	0.0172111	0.000488958	0.0135377
chr1	20878985	20879064	0.03032,0.0287291,0.0177046,0.0250633,0.031668,0.0169941,0.0280943,0.0200573,0.0162363,0.0310139,0.0254327,0.0270637,0.0257443,0.0334264,0.0231326,0.0207239,0.022662,0.0239399,0.0349284,0.0291799,0.0287426,0.028621,0.0318578,0.0257656,0.0290638,0.0229913,0.0243318,0.0178219,0.0275371,0.022384	0.018503,0.0660528,0.1008139,0.0260233,0.0338737,0.0179028,0.0427604,0.0314877,0.0657353,0.0157673,0.0214606,0.0665115,0.0748516,0.0202633,0.0957367,0.0263978,0.0331229,0.0242387,0.0452373,0.0315299,0.0235757,0.0255043,0.0308742,0.0530253,0.03724,0.0424958,0.0353444,0.0303472,0.0492924,0.1044986,0.069266,0.066302,0.0720999,0.0285434,0.1039535,0.0655639,0.0271368,0.0439424,0.0224008,0.0209763	-0.0195586	0.00049545	0.0135746
chr10	31607263	31607305	0.028282,0.0257731666666667,0.0260908333333333,0.0352725,0.0356856666666667,0.0228966666666667,0.0412905,0.0275771666666667,0.0409325,0.0324155,0.0212615,0.0318043333333333,0.0440038333333333,0.0326956666666667,0.0348351666666667,0.0334805,0.0379968333333333,0.0304802,0.0453518,0.0396962,0.0290448333333333,0.0353596666666667,0.0325484,0.0444051666666667,0.0251013333333333,0.0212946666666667,0.044…	0.0246481666666667,0.0232253333333333,0.0266101666666667,0.0284423333333333,0.029745,0.0301085,0.0309168333333333,0.0311885,0.0234023333333333,0.0304061666666667,0.0282696666666667,0.024448,0.0294333333333333,0.0292826666666667,0.036018,0.02965,0.0317481666666667,0.0221672,0.035723,0.0304651666666667,0.0200276666666667,0.0224396666666667,0.0294851666666667,0.025726,0.0347323333333333,0.0192018333…	0.00562614	0.00049545	0.0135746
chr2	25584879	25585064	0.0188547142857143,0.0272735714285714,0.0184977142857143,0.0313973571428571,0.0211254285714286,0.0175402857142857,0.0269210714285714,0.0179105,0.0232212142857143,0.0191828571428571,0.0230653571428571,0.0133731428571429,0.0330193571428571,0.0226839285714286,0.0283759285714286,0.0181996428571429,0.0245945714285714,0.0304825714285714,0.0273780714285714,0.0246839285714286,0.0257005714285714,0.0217779…	0.0213162142857143,0.0162404285714286,0.0191823571428571,0.024294,0.0189636428571429,0.0154372857142857,0.0194017857142857,0.0212425,0.016946,0.0187514285714286,0.0207522857142857,0.0155924285714286,0.025537,0.0206679285714286,0.0174063571428571,0.0224292857142857,0.0211257857142857,0.0140749285714286,0.0216357142857143,0.0176459285714286,0.0182472857142857,0.0175605,0.0148513571428571,0.01483864…	0.00416495	0.00049545	0.0135746
chr6	144471389	144471670	0.0186159230769231,0.022308358974359,0.0165939487179487,0.0289660769230769,0.0194594615384615,0.0196038205128205,0.0229384102564103,0.0196646666666667,0.0221951794871795,0.0188154871794872,0.0197364615384615,0.0143688461538462,0.0292109743589744,0.0218228974358974,0.0286055384615385,0.0186721282051282,0.0259985384615385,0.0230320512820513,0.0286216153846154,0.0271071025641026,0.0238524871794872,0…	0.0175066666666667,0.0139546153846154,0.0212564615384615,0.0210174615384615,0.0176695897435897,0.0151264871794872,0.0179000769230769,0.0211026666666667,0.0185539487179487,0.0181557435897436,0.0238102820512821,0.0164547179487179,0.0243592051282051,0.0196011794871795,0.0199554871794872,0.0200487179487179,0.0227545384615385,0.0199754871794872,0.0206388974358974,0.0187086923076923,0.0170086923076923,…	0.00361162	0.00049545	0.0135746
chr18	2655563	2655664	0.0185185,0.038182,0.047644,0.0206608181818182,0.0310984444444444,0.0155041,0.0153885,0.024613,0.0337121818181818,0.0427957272727273,0.0402965454545455,0.0363771,0.004902,0.0216210909090909,0.03849125,0.0359746,0.0220629,0.0358817272727273,0.027442875,0.0102627272727273,0.03441725	0.0036765,0.00895425,0.0121213333333333,0.0205248,0.01264,0.0235853636363636,0.0123456666666667,0.01887275,0.0200672727272727,0.0307622,0.0217288571428571,0.0167322,0.0115385,0.0092848,0.00416675,0.01626975,0.0151363333333333,0.0150618888888889,0.0246741428571429,0.028924,0.0172415,0.0172469090909091,0.017355125	0.0118993	0.000506032	0.0138285
chr10	105036700	105036729	0.045832,0.0422703333333333,0.033633,0.0711053333333333,0.0249676666666667,0.0360263333333333,0.0379203333333333,0.0408133333333333,0.0365783333333333,0.042428,0.052696,0.0544383333333333,0.0357796666666667,0.0593426666666667,0.0386176666666667,0.037997,0.0600783333333333,0.0646645,0.030295,0.058978,0.0505183333333333,0.090468,0.0421296666666667,0.0459063333333333,0.0286486666666667,0.01456433333…	0.117608333333333,0.0412263333333333,0.140399,0.16278,0.0443006666666667,0.0344216666666667,0.124096333333333,0.0280493333333333,0.248575333333333,0.0252746666666667,0.0373093333333333,0.212766666666667,0.164331,0.0468296666666667,0.150060666666667,0.043771,0.041843,0.0460546666666667,0.0547856666666667,0.132224,0.071602,0.102095666666667,0.3152,0.123295333333333,0.0617316666666667,0.068632666666…	-0.0517284	0.000507399	0.0138299
chr11	20385175	20385327	0.0271748125,0.0304913870967742,0.0203622058823529,0.0296848928571429,0.021622875,0.0230401875,0.0308898125,0.0200705294117647,0.02936375,0.027537696969697,0.0184009696969697,0.02192315625,0.0330338333333333,0.0294683333333333,0.032936652173913,0.02248415625,0.0329940689655172,0.0361666363636364,0.0357612,0.0285663,0.0266945333333333,0.02368903125,0.0348589545454545,0.0296872307692308,0.026797437…	0.02144546875,0.02442784375,0.02081109375,0.02385425,0.0221515294117647,0.0180245,0.01909409375,0.0251301666666667,0.0228489375,0.0269254761904762,0.02455796,0.0207714705882353,0.0283045,0.0223840606060606,0.02518315625,0.0259083214285714,0.03013084,0.0187498636363636,0.0239265757575758,0.02643553125,0.0186832121212121,0.0187255454545455,0.0252903939393939,0.0194469117647059,0.024271625,0.0207012…	0.004303	0.000517875	0.0139707
chr16	12996379	12996418	0.058017,0.0422773333333333,0.035827,0.0362166666666667,0.0525963333333333,0.0123533333333333,0.0293563333333333,0.0492363333333333,0.0438453333333333,0.0287336666666667,0.0330846666666667,0.0938276666666667,0.0355906666666667,0.0602743333333333,0.010248,0.012865,0.0326916666666667,0.0353663333333333,0.0619313333333333,0.0342606666666667,0.0383593333333333,0.0419213333333333,0.034266,0.0404126666…	0.168956,0.0481503333333333,0.0679716666666667,0.05651,0.044203,0.012933,0.0500233333333333,0.036341,0.295663333333333,0.0236563333333333,0.0600856666666667,0.298577,0.145110666666667,0.0313236666666667,0.229610333333333,0.0373783333333333,0.0717316666666667,0.0708933333333333,0.036625,0.0507916666666667,0.181999,0.0479776666666667,0.0281273333333333,0.164782,0.133115666666667,0.0197,0.1248986666…	-0.0489613	0.000517875	0.0139707
chr19	5339659	5339670	0.024767,0.036164,0.0222925,0.045895,0.0680305,0.0105265,0.030273,0.0608195,0.0398145,0.027273,0.017766,0.0454245,0.047495,0.0270055,0.059514,0.030595,0.03618,0.0186525,0.0148785,0.024174,0.05101,0.042699,0.05012,0.063351,0.0366515,0.025506,0.0376835,0.047621,0.0363095,0.0320075	0.056793,0.0285865,0.1328875,0.0273805,0.043373,0.0208555,0.085434,0.0441285,0.0716335,0.044733,0.10743,0.052103,0.0652705,0.0310275,0.1131255,0.0552535,0.049262,0.0747715,0.026402,0.0491515,0.057337,0.0646255,0.0637145,0.0373835,0.095393,0.0454015,0.068996,0.0399015,0.0581785,0.1247675,0.080631,0.024511,0.059687,0.023393,0.0802295,0.032502,0.15552,0.049397,0.0360575,0.0442835	-0.0235212	0.000517875	0.0139707
chr6	26199380	26199436	0.0192238333333333,0.0299968333333333,0.0164841666666667,0.0404295,0.0207495,0.0230543333333333,0.0223276666666667,0.0208243333333333,0.0326555,0.0235866666666667,0.01898,0.0216163333333333,0.0285166666666667,0.0194683333333333,0.0317031666666667,0.0206341666666667,0.0366125,0.0292528333333333,0.026815,0.0347845,0.032941,0.0361801666666667,0.0334593333333333,0.031579,0.0177163333333333,0.03152633…	0.136624666666667,0.019126,0.0754816666666667,0.024718,0.0341816666666667,0.0259158333333333,0.179925833333333,0.0218338333333333,0.0245048333333333,0.0216271666666667,0.0251193333333333,0.228240666666667,0.121649333333333,0.0242896666666667,0.159147333333333,0.0157448333333333,0.0379071666666667,0.0446775,0.157867333333333,0.0795211666666667,0.18569,0.0391208333333333,0.0170903333333333,0.013078…	-0.0514454	0.000517875	0.0139707
chr1	219347109	219347125	0.0215565,0.002008,0.019643,0.0189135,0.016937,0.0144205,0.0172645,0.01622,0.01951,0.037656,0.0386845,0.015341,0.0240385,0.0422785,0.011111,0.025,0.028595,0.053617,0.018818,0.028373,0.013793,0.017879	0.0150665,0.013771,0,0.016355,0.0031055,0.0077355,0.004132,0,0.0030305,0.0409615,0.0142655,0.0182325,0.024272,0.0023695,0.0070425,0.026381,0.016129,0.0076335,0.0189235,0,0.0073005,0.0086265,0.009733,0.01798,0.0162015,0.017752,0.015115,0.0088835,0.014819,0.011421,0.0151515,0.0230265,0.015654,0.01005,0.013398,0.004951,0.025,0.026747,0.0157235	0.00954774	0.000521042	0.0140201
chr17	35294568	35294633	0.0083335,0.0253915,0.0645205,0.006151,0.005747,0.0399968,0.042219,0.0757048,0.0543935,0.0308333333333333,0,0.019293,0.04058,0.0237833333333333,0.0066665,0.037894,0.0080645	0.0235756666666667,0.152688,0.0735533333333333,0.0231956666666667,0.0220806666666667,0.068045,0.3762205,0.195061666666667,0.094929,0.2004615,0.0761943333333333,0.049296,0.068743,0.032416,0.0337744,0.097403,0.0488725,0.0412315,0.093894,0.055049,0.0215023333333333,0.0821313333333333,0.109315666666667,0.0084745,0.2907405,0.11300025,0.0658513333333333,0.0348243333333333,0.032603,0.0457185	-0.0588965	0.000530294	0.0142327
chr10	102504136	102504221	0.039814,0.038938,0.0295696666666667,0.0243963333333333,0.0310163333333333,0.026248,0.036877,0.0375263333333333,0.0293893333333333,0.0273143333333333,0.0434876666666667,0.0536096666666667,0.061655,0.0368366666666667,0.0358225,0.012969,0.0220576666666667,0.025905,0.0262515,0.0390606666666667,0.045592,0.027136,0.0394675,0.028307,0.0378616666666667,0.0230073333333333,0.0358043333333333,0.034706,0.02…	0.0990486666666667,0.0219013333333333,0.0416486666666667,0.153671,0.041364,0.0226653333333333,0.069383,0.0536566666666667,0.131453333333333,0.0211256666666667,0.037345,0.043449,0.058255,0.0194716666666667,0.0546526666666667,0.0108,0.050459,0.0360203333333333,0.0425843333333333,0.034139,0.116509666666667,0.0457636666666667,0.039668,0.050744,0.1008,0.0264236666666667,0.115935333333333,0.02517366666…	-0.0261289	0.000541243	0.0142717
chr11	43702102	43702334	0.0181151,0.02783935,0.0148231,0.02838375,0.0193344,0.019663,0.02382975,0.0176645,0.0221834,0.01740495,0.01917175,0.0174839,0.0257372,0.02186285,0.02663295,0.0170496,0.0273145,0.02492335,0.0298095,0.02736775,0.02979955,0.0217542,0.0336356,0.02354725,0.02698445,0.0203848,0.02313165,0.01399115,0.02718475,0.02207685	0.0164465,0.01859085,0.01978365,0.019964,0.0195647,0.013179625,0.01735095,0.02274915,0.01407165,0.02107835,0.0244907,0.0166182,0.02365615,0.01550355,0.01759045,0.01910965,0.02167355,0.0203471,0.0178453,0.0217071,0.01656125,0.0168388,0.01637285,0.0150704,0.0188855,0.02016565,0.0290922,0.0169388,0.019829,0.0212416,0.0149703636363636,0.01875795,0.0271927,0.02597395,0.01613775,0.0162882,0.0173918,0.0…	0.00401699	0.000541243	0.0142717
chr17	33775461	33775479	0.0680525,0.0480985,0.0355435,0.0665055,0.054714,0.0518015,0.05508,0.034567,0.058855,0.058396,0.0323295,0.0560505,0.056404,0.047308,0.0654115,0.048147,0.0684,0.0625305,0.061324,0.043291,0.0535495,0.051558,0.071075,0.05578,0.053329,0.058281,0.055152,0.0743805,0.057914,0.055121	0.028135,0.0586455,0.041991,0.075411,0.043107,0.0145945,0.0624985,0.064389,0.033924,0.0805505,0.055888,0.042939,0.0307265,0.0326145,0.0489705,0.050425,0.0563845,0.047196,0.0528375,0.058389,0.0368835,0.0490845,0.039498,0.040181,0.0416295,0.0387585,0.058477,0.0473475,0.0425245,0.0380945,0.0164195,0.0419355,0.056698,0.041034,0.031381,0.0315775,0.0304535,0.0419995,0.0472935,0.0437565	0.0104322	0.000541243	0.0142717
chr19	7735367	7735425	0.0243593333333333,0.0209356666666667,0.0523893333333333,0.028151,0.038678,0.0195973333333333,0.0263886666666667,0.0370283333333333,0.012915,0.0459966666666667,0.0274853333333333,0.0355763333333333,0.0485436666666667,0.0507723333333333,0.0484536666666667,0.0253063333333333,0.0181976666666667,0.034996,0.03894,0.0344466666666667,0.0277966666666667,0.026702,0.041382,0.0427413333333333,0.038894333333…	0.0975283333333333,0.0687403333333333,0.191696333333333,0.0960253333333333,0.0344863333333333,0.0215476666666667,0.0678236666666667,0.0448446666666667,0.0729303333333333,0.119825666666667,0.0685813333333333,0.0549,0.108661666666667,0.022684,0.124035,0.043572,0.056507,0.0291866666666667,0.0888733333333333,0.040882,0.094955,0.0410966666666667,0.033466,0.176936,0.0529006666666667,0.0431376666666667,…	-0.0271291	0.000541243	0.0142717
chr22	24181251	24181553	0.0135879333333333,0.0177333333333333,0.0241071176470588,0.0261695333333333,0.0192524666666667,0.0137868235294118,0.0206245333333333,0.01105555,0.0197291333333333,0.023229125,0.0291017894736842,0.0106020625,0.0163087142857143,0.01889175,0.0166667333333333,0.017956875,0.01664,0.0211129333333333,0.0166525,0.0184724,0.0187908,0.022932125,0.0274315333333333,0.0147439333333333,0.017209625,0.0238093529…	0.0129975,0.0185008125,0.0128536875,0.0120687777777778,0.0153465263157895,0.011717,0.012485,0.0158612666666667,0.0121134,0.00958073333333333,0.0156614666666667,0.0129474210526316,0.0206079375,0.01719075,0.015255,0.00568773333333333,0.0223080666666667,0.0157620666666667,0.014495,0.0141158666666667,0.0146273333333333,0.0155767333333333,0.0141949411764706,0.010552,0.019139375,0.0179953529411765,0.01…	0.00394988	0.000541243	0.0142717
chr6	29600059	29600138	0.0332525625,0.0288109285714286,0.033893125,0.033727625,0.02227525,0.0228373125,0.0360783333333333,0.021504375,0.0229921428571429,0.0351316875,0.0354623125,0.0320806875,0.0364441428571429,0.035725125,0.036553,0.0256423333333333,0.0371253571428571,0.0319262142857143,0.0241854615384615,0.0254558571428571,0.0269677857142857,0.0294396875,0.0414662142857143,0.032384,0.0301886875,0.0226250625,0.0285822…	0.0454396875,0.0360328571428571,0.0709398125,0.0290066,0.033551,0.0326431666666667,0.0641453571428571,0.0356509285714286,0.0529553571428571,0.0211257692307692,0.0438417142857143,0.0452863333333333,0.05825125,0.0537968125,0.0349757692307692,0.0302947857142857,0.0525823846153846,0.0270123076923077,0.0457505625,0.0368770714285714,0.0461869285714286,0.0502160588235294,0.0380828125,0.022249875,0.03025…	-0.0105068	0.000541243	0.0142717
chr7	96746847	96746929	0.019016,0.030110125,0.02166225,0.026788,0.01919175,0.022645375,0.03073825,0.02055675,0.023691875,0.021158125,0.019968125,0.019178875,0.024396,0.0279095,0.028403875,0.017671,0.028025375,0.0332255,0.0307335,0.0275945,0.02880625,0.022204,0.041313375,0.024711875,0.02862075,0.02020375,0.031652125,0.0201595,0.028278875,0.02938375	0.01944425,0.01831975,0.017290375,0.02189875,0.017354,0.019456125,0.01936775,0.025144375,0.01826475,0.020735375,0.0318,0.020242125,0.02175875,0.018580125,0.023293375,0.02542725,0.021931125,0.020544375,0.0184225,0.02663975,0.018912375,0.0160835,0.015279875,0.16381875,0.020772875,0.018772875,0.024340875,0.017955375,0.022564875,0.024419625,0.012396875,0.0182215,0.032320875,0.02650975,0.022096125,0.0…	0.00117095	0.000541243	0.0142717
chr2	105461181	105461193	0.05891,0.05503,0.0444006666666667,0.0429383333333333,0.0607993333333333,0.0360216666666667,0.0512376666666667,0.0692766666666667,0.0501873333333333,0.0534746666666667,0.0265936666666667,0.128122,0.0448856666666667,0.0445866666666667,0.0319913333333333,0.0196726666666667,0.047199,0.058254,0.0242673333333333,0.043892,0.054906,0.0532026666666667,0.0353143333333333,0.0941213333333333,0.0778853333333…	0.102318,0.059576,0.0781196666666667,0.100719333333333,0.108886333333333,0.0348976666666667,0.0428823333333333,0.0725426666666667,0.240308333333333,0.015806,0.268186,0.218617,0.152626666666667,0.02788,0.135378333333333,0.0589176666666667,0.03965,0.0458236666666667,0.068812,0.0993973333333333,0.163463333333333,0.0545163333333333,0.052924,0.227821666666667,0.048489,0.052051,0.0560383333333333,0.048…	-0.0462961	0.000565589	0.0148393
chr6	53213020	53213395	0.0213491627906977,0.0278750731707317,0.0159142307692308,0.0360806944444444,0.0224795789473684,0.0208355833333333,0.0279430476190476,0.0197548958333333,0.0282275135135135,0.0196071777777778,0.02026886,0.0168146222222222,0.0310292564102564,0.0218211860465116,0.0361355277777778,0.0213380930232558,0.0331356944444444,0.032899325,0.0369085428571429,0.0313419210526316,0.0312075263157895,0.0236455853658…	0.0180754489795918,0.0222800731707317,0.0207585454545455,0.0236807954545455,0.0193697777777778,0.0125158653846154,0.0218621428571429,0.0250553888888889,0.0177983414634146,0.0232306666666667,0.0275956486486486,0.0188555957446809,0.0232721111111111,0.0184875416666667,0.0220270256410256,0.0252581794871795,0.0268909736842105,0.0210001176470588,0.0197514347826087,0.0245922051282051,0.015078652173913,0…	0.00515414	0.000565589	0.0148393
chr6	11044033	11044043	0.023425,0.0202083333333333,0.022994,0.0253663333333333,0.039095,0.031818,0.0357953333333333,0.040389,0.052258,0.0250853333333333,0.0199233333333333,0.0352333333333333,0.0167186666666667,0.0397666666666667,0.045477,0.0172453333333333,0.0351366666666667,0.0201276666666667,0.021278,0.035323,0.0188693333333333,0.035145,0.042568,0.0213886666666667,0.0100316666666667,0.0135826666666667,0.0324013333333…	0.115947,0.00961533333333333,0.042273,0.0577673333333333,0.00241533333333333,0.033956,0.0976693333333333,0.0211146666666667,0.215448333333333,0.010582,0.0373566666666667,0.126590666666667,0.127955,0.0411963333333333,0.103829666666667,0.023693,0.0645605,0.072331,0.02265,0.0679616666666667,0.0212646666666667,0.0821936666666667,0.070683,0.134735666666667,0.095118,0.015949,0.097768,0.0506876666666667…	-0.051577	0.000568109	0.0148683
chr15	81294254	81294323	0.0154623333333333,0.0146655,0.0170765,0.0230811666666667,0.0128076666666667,0.0116395,0.0138833333333333,0.00952583333333333,0.0146051666666667,0.0133356666666667,0.019774,0.011708,0.0146838333333333,0.0135193333333333,0.0183755,0.006188,0.015943,0.0134086666666667,0.0153415,0.0192345,0.0178775,0.0145826666666667,0.0167558333333333,0.0150388333333333,0.0129293333333333,0.00957833333333333,0.0162…	0.0094955,0.0120906666666667,0.00957766666666667,0.0112641666666667,0.0115901666666667,0.00802783333333333,0.0105916666666667,0.00965766666666667,0.0112681666666667,0.0196663333333333,0.0100478333333333,0.0098045,0.0201933333333333,0.0105436666666667,0.00751,0.0125385,0.01985,0.0114828333333333,0.0103895,0.0158771666666667,0.00693066666666667,0.00676816666666667,0.0115976666666667,0.0075678333333…	0.00281473	0.000590953	0.0154278
chr1	200271512	200271522	0.0402605,0.037504,0.025674,0.036905,0.03871,0.0194845,0.0304765,0.0279885,0.0311215,0.0316695,0.023306,0.0649855,0.021429,0.0575175,0.029031,0.0352025,0.0530005,0.0708705,0.0527765,0.0252965,0.050319,0.062344,0.0321025,0.046196,0.0313145,0.0366665,0.0326285,0.0566305	0.0180925,0.019786,0.0092825,0.032032,0.044424,0.019331,0.0337535,0.022658,0.0459615,0.017857,0.0436855,0.0162475,0.023551,0.011574,0.0226225,0.0274725,0.015306,0.0352585,0.0149235,0.045947,0.019611,0.022706,0.0117005,0.029112,0.021251,0.010305,0.0394805,0.032111,0.0337095,0.018451,0.007576,0.032792,0.090066,0.0406865,0.0444905,0.025318,0.012605,0.0182775,0.0421245,0.0200995	0.0120301	0.000596857	0.0155434
chr10	94828558	94828593	0.0197175,0.013285,0.014797,0.0215395,0.0304655,0.016728,0.0260275,0.0265585,0.017492,0.0116865,0.0104625,0.0333825,0.0180345,0.022257,0.013285,0.0144625,0.02086,0.016972,0.019281,0.021985,0.0183905,0.024583,0.0274715,0.0357265,0.023404,0.019946,0.016645,0.0194,0.020772,0.016421	0.049584,0.0202855,0.0761705,0.1085675,0.0175925,0.016639,0.0592055,0.014905,0.1544325,0.009776,0.01056,0.0725675,0.0456105,0.018978,0.070583,0.0275285,0.015996,0.030508,0.048738,0.0188445,0.0287205,0.020007,0.0390555,0.030407,0.0242155,0.0147885,0.0376555,0.0279865,0.035213,0.0481115,0.0436915,0.028334,0.043514,0.0233365,0.0230505,0.0737825,0.0541355,0.0254645,0.024932,0.015771	-0.0183298	0.000617305	0.0158038
chr11	6947979	6948144	0.0151516666666667,0.010122,0.009717,0.036508,0.033579,0.006536,0.02142925,0.0165675,0.0364523333333333,0.008707,0.02500375,0.0353646666666667,0.015154,0.004975,0.007752,0.00555566666666667	0.031138,0.182034,0.0138273333333333,0.01816525,0.0105266,0.108828,0.04802625,0.235752666666667,0.02780275,0.0564933333333333,0.01208275,0.01940525,0.056446,0.132728666666667,0.03464425,0.0721435,0.02445225,0.0606063333333333,0.0338172,0.03199975,0.015166,0.0778146666666667,0.030537,0.0303653333333333,0.0275976,0.01809075,0.05451775,0.0396043333333333,0.0455714	-0.0354187	0.00061195	0.0158038
chr11	94963941	94964127	0.0357195263157895,0.04369485,0.0319408,0.0497774210526316,0.0418715789473684,0.0329492,0.0393843,0.0314752857142857,0.0427826111111111,0.0348685,0.03982175,0.03037585,0.0471852,0.0444330526315789,0.0512300526315789,0.0336574736842105,0.0483902105263158,0.0457284210526316,0.0502165,0.0454044,0.0469618947368421,0.0412651578947368,0.0611197777777778,0.0402161666666667,0.04314005,0.0314751904761905,…	0.03168425,0.0400604736842105,0.0376284,0.0445633,0.03677835,0.0257164545454545,0.03059955,0.0460455555555556,0.0304043157894737,0.0300451764705882,0.0413550526315789,0.03127025,0.04485645,0.0351737,0.041603052631579,0.03886125,0.0405964736842105,0.0385078823529412,0.03991165,0.0409957894736842,0.0308286,0.0283858,0.03253655,0.0260559,0.0427827,0.03353675,0.0425500526315789,0.0265262380952381,0.0…	0.00627451	0.000617373	0.0158038
chr11	126870585	126870614	0.024767,0.0257545,0.0266075,0.0362115,0.0388495,0.015117,0.0451845,0.0660255,0.048758,0.0232875,0.0165125,0.101173,0.0337195,0.031884,0.023842,0.028808,0.021642,0.0304405,0.015512,0.0196455,0.0402565,0.0271335,0.028347,0.054949,0.0168465,0.01728,0.0088105,0.02282,0.0214745,0.0350045	0.039957,0.359618,0.0346865,0.053091,0.037498,0.0268805,0.0402595,0.0333685,0.0730105,0.019494,0.1343275,0.0415445,0.0532855,0.014225,0.036219,0.044213,0.0245815,0.0269035,0.0313895,0.1200285,0.052375,0.0493955,0.0241905,0.0501165,0.0318315,0.0260165,0.049834,0.021033,0.0744185,0.0812895,0.0600755,0.068333,0.0321305,0.0838415,0.0271755,0.037951,0.069665,0.036479,0.1304915,0.0287825	-0.0254447	0.000617373	0.0158038
chr16	66304462	66304648	0.0402227058823529,0.067479,0.04233028,0.0729828125,0.0503533157894737,0.0394185185185185,0.0565287272727273,0.0396281923076923,0.0753562142857143,0.053511,0.05488804,0.0370673636363636,0.07135675,0.070673,0.0667100666666667,0.0373309545454545,0.0766607222222222,0.0572804736842105,0.0651704285714286,0.0638790476190476,0.0545369523809524,0.0571775,0.0890193888888889,0.0599456666666667,0.0460055,0.…	0.0507279,0.0494512941176471,0.0462464444444444,0.0399103043478261,0.040742,0.03913404,0.0382620476190476,0.0371557058823529,0.0418909523809524,0.0358126666666667,0.0431990625,0.037362037037037,0.0655512631578947,0.0425326086956522,0.0397868125,0.0561822666666667,0.0533310833333333,0.0560405333333333,0.04346295,0.0561646842105263,0.0359637777777778,0.0379334761904762,0.0385490384615385,0.0359315,…	0.0108243	0.000617373	0.0158038
chr2	73403097	73403192	0.0188823,0.0193653,0.0144193,0.0214721,0.0194466,0.0194945,0.0226421,0.0174854,0.0190946,0.017407,0.0168363,0.0193954,0.0176685,0.0200217,0.0194503,0.0187416,0.0275579,0.0171627,0.0356286,0.0170723,0.0169793,0.0151455,0.0257785,0.0191585,0.018522,0.0180173,0.0240799,0.0151817,0.0232811,0.0151833	0.0160961,0.012103,0.012432,0.0172587,0.0169826,0.0104609,0.0141408,0.0134092,0.0124117,0.0110999,0.0206603,0.01776,0.0198838,0.0149199,0.0189725,0.0136496,0.019372,0.0161138,0.0218213,0.0147272,0.0158947,0.0172547,0.015666,0.0154571,0.0188134,0.0153811,0.0207007,0.0176336,0.0173583,0.0163306,0.0131949,0.0129421,0.021739,0.0276341,0.0192293,0.013283,0.0118709,0.0192204,0.0159024,0.0107103	0.00342342	0.000617373	0.0158038
chr6	150390189	150390231	0.032938875,0.04385575,0.022775125,0.054019,0.027092,0.029985875,0.043236,0.0258335,0.039879875,0.027968125,0.034028875,0.03185775,0.050442875,0.04429625,0.046522375,0.03219475,0.044763875,0.040392875,0.050271375,0.04497975,0.051168625,0.03040775,0.050064375,0.04322925,0.036448875,0.0179955,0.05656525,0.035349875,0.04343325,0.042014875	0.0273615,0.042330625,0.02260325,0.036989,0.03271025,0.02569625,0.03911325,0.02838325,0.0315935,0.02700575,0.04142575,0.02602825,0.043296375,0.0250065,0.02712525,0.03372,0.0433955,0.022584375,0.033114,0.036129625,0.029182625,0.031687875,0.0279705,0.026772,0.03464925,0.023544125,0.042709,0.030337375,0.035163125,0.03552775,0.037362125,0.030753875,0.0416255,0.04397775,0.024671375,0.02245,0.0222825,0…	0.00765876	0.000617373	0.0158038
chr1	47973742	47973896	0.0254580869565217,0.0408260952380952,0.0157225555555556,0.0330512105263158,0.0330020833333333,0.0180184,0.0355200833333333,0.0265241153846154,0.0262125882352941,0.02828516,0.0221155357142857,0.0222667083333333,0.0232937894736842,0.0355719545454545,0.036021125,0.0320833333333333,0.0314367619047619,0.0305842727272727,0.0340439230769231,0.0337504285714286,0.029302,0.029021,0.0381665238095238,0.0247…	0.0216541666666667,0.0252787391304348,0.0204951923076923,0.0191749583333333,0.02131024,0.0160376666666667,0.0220399166666667,0.02196715,0.027417125,0.0301495714285714,0.0253877058823529,0.0213324,0.0291063333333333,0.02182752,0.0184190434782609,0.0242607647058824,0.0308777222222222,0.0206888181818182,0.0222442692307692,0.0273537083333333,0.0169800434782609,0.031030875,0.0212572592592593,0.0330511…	0.00464992	0.000644888	0.0161544
chr16	86541735	86541791	0.0618016666666667,0.033664,0.038212,0.0603036666666667,0.0566073333333333,0.026936,0.0344573333333333,0.0481306666666667,0.0410233333333333,0.021647,0.0309666666666667,0.133514666666667,0.035622,0.054587,0.0317446666666667,0.032183,0.0316206666666667,0.05597,0.0674243333333333,0.0415466666666667,0.0364506666666667,0.0540513333333333,0.0501536666666667,0.043992,0.0697603333333333,0.01563466666666…	0.0879366666666667,0.154809,0.0252543333333333,0.0939333333333333,0.041664,0.0367796666666667,0.0637163333333333,0.037651,0.127735333333333,0.03844,0.0706886666666667,0.188255,0.061516,0.0264923333333333,0.0780023333333333,0.054471,0.038398,0.034162,0.054365,0.0433246666666667,0.0453336666666667,0.063167,0.0612876666666667,0.108996333333333,0.0764686666666667,0.0385996666666667,0.060717,0.035714,…	-0.027677	0.000644888	0.0161544
chr19	49521087	49521135	0.041741,0.02647425,0.03141475,0.0320815,0.0180525,0.02001775,0.02602475,0.02323625,0.03369575,0.0310715,0.019144,0.016782,0.024206,0.030657,0.02323125,0.0262535,0.041341,0.0231985,0.02238075,0.02035975,0.0322585,0.0182585,0.023019,0.0333035,0.020213,0.01673775,0.02508375,0.02653325,0.026797,0.02700575	0.020524,0.0161535,0.01926275,0.0398915,0.015468,0.0217815,0.02117325,0.02250125,0.01209375,0.02137825,0.02791425,0.02708075,0.02676,0.02345525,0.02138675,0.02226225,0.02565525,0.02239825,0.016149,0.0261065,0.01070275,0.0174145,0.01518075,0.0099475,0.0207465,0.0239715,0.031899,0.00953675,0.02008025,0.02256975,0.01258575,0.01467775,0.02272125,0.025844,0.02013575,0.02018825,0.016696,0.0205235,0.017…	0.00563776	0.000644888	0.0161544
chr2	60778647	60778687	0.0295055,0.045633,0.03853675,0.04461,0.0491125,0.031468,0.0381175,0.03561975,0.06248275,0.03857575,0.0371,0.02511725,0.08318225,0.040062,0.0431545,0.03054425,0.03827025,0.052985,0.049181,0.05658725,0.0555145,0.04479725,0.0480745,0.0488465,0.04884,0.05721925,0.045313,0.04863725,0.0405885,0.05336075	0.0381365,0.0341645,0.0425765,0.037841,0.0406845,0.026696,0.0348945,0.028504,0.0315115,0.04618875,0.0411245,0.02680875,0.04330425,0.0422355,0.030179,0.0362795,0.0403585,0.040141,0.038667,0.032174,0.048633,0.023396,0.03223675,0.02729525,0.03760975,0.02900375,0.04605925,0.0370605,0.033857,0.045252,0.040415,0.04263525,0.03878125,0.05187825,0.03025325,0.03938925,0.02166725,0.047823,0.03719275,0.02924…	0.00856395	0.000644888	0.0161544
chr2	185463420	185463644	0.0490077727272727,0.0328004761904762,0.0235730740740741,0.0387857272727273,0.0716217272727273,0.0209296818181818,0.0334315217391304,0.0319046296296296,0.0332967619047619,0.0343998260869565,0.02264492,0.07160512,0.0320095714285714,0.0365575,0.0199008095238095,0.0236530416666667,0.0421849047619048,0.0287729090909091,0.0303798823529412,0.0335521818181818,0.0269349047619048,0.0523156818181818,0.0415…	0.0586610434782609,0.032614,0.131178625,0.04798,0.0349125,0.0293574827586207,0.147289181818182,0.0433085714285714,0.17190804,0.0292791904761905,0.0694231428571429,0.0566784482758621,0.0796539545454545,0.031625,0.054059,0.0341436363636364,0.0607740952380952,0.0466037272727273,0.0375379090909091,0.0363794,0.0398166956521739,0.0617142608695652,0.09716828,0.0437005925925926,0.0768803636363636,0.04730…	-0.0200728	0.000644888	0.0161544
chr6	26250624	26250711	0.0128525714285714,0.0188793571428571,0.016392,0.0203346428571429,0.0173710714285714,0.0174386428571429,0.0197877142857143,0.0162333571428571,0.0217601428571429,0.0205862142857143,0.0200706428571429,0.0190936428571429,0.0210972857142857,0.0171874285714286,0.0173107857142857,0.0134252142857143,0.0156812142857143,0.0144301428571429,0.0160395714285714,0.0170157142857143,0.0142894285714286,0.026164,0…	0.0238075,0.0129336428571429,0.0129657857142857,0.0153226428571429,0.0259377857142857,0.0164658571428571,0.0253042857142857,0.0244765,0.0125036428571429,0.0694373571428571,0.0159767142857143,0.164837285714286,0.0760177142857143,0.020116,0.140339428571429,0.0152784285714286,0.0188788571428571,0.045263,0.0629129285714286,0.0692614285714286,0.156655071428571,0.0338437142857143,0.0133848571428571,0.0…	-0.041971	0.000644888	0.0161544
chr7	102920711	102920790	0.019024,0.0258092222222222,0.0276053636363636,0.0404585,0.0266044444444444,0.022817,0.0252705,0.0154664615384615,0.0152573333333333,0.0204894,0.0171120769230769,0.0195991,0.0351976666666667,0.02247675,0.046201,0.0299067777777778,0.0416036666666667,0.0463555714285714,0.0523314,0.039931,0.03568675,0.03336475,0.0401027142857143,0.0332428571428571,0.0226045555555556,0.0204979,0.02630825,0.021107,0.0…	0.0180238333333333,0.023489875,0.0192268,0.0160161666666667,0.0260565454545455,0.0260268461538462,0.0227463333333333,0.0201166666666667,0.0245381111111111,0.0161285,0.0320527142857143,0.0167641111111111,0.0278165555555556,0.0151796153846154,0.0226532222222222,0.0184757142857143,0.0186574285714286,0.0265353333333333,0.0237174444444444,0.0188597777777778,0.0181103333333333,0.0299721666666667,0.0132…	0.007721	0.000644888	0.0161544
chr7	140773320	140773643	0.0291033939393939,0.0328181333333333,0.0236525,0.0292516333333333,0.0297317058823529,0.0216536,0.0251855483870968,0.0247957894736842,0.0258891,0.0249986470588235,0.018382027027027,0.0243247027027027,0.0238748666666667,0.0284458,0.02174032,0.0209652058823529,0.0224915714285714,0.0278534137931034,0.0248314,0.0341461428571429,0.0185984482758621,0.02846271875,0.0445725,0.0344976333333333,0.027803718…	0.0662527352941176,0.0365363225806452,0.0378998787878788,0.0742253636363636,0.0243613529411765,0.0192579743589744,0.100012757575758,0.0418672580645161,0.110172823529412,0.01770334375,0.0654017,0.0847396470588235,0.058539,0.0202234722222222,0.0731521818181818,0.0237971935483871,0.0272688064516129,0.0323319696969697,0.0315511470588235,0.0266441212121212,0.0257124848484848,0.0483704857142857,0.08071…	-0.0170737	0.000644888	0.0161544
chr8	11058262	11058332	0.027463,0.02556,0.022380125,0.02343725,0.0167493333333333,0.021315625,0.0495466666666667,0.014789125,0.01927275,0.039003,0.01994025,0.02534,0.024061125,0.020120625,0.014490625,0.023236625,0.03165975,0.021326875,0.02643875,0.03492,0.0284055,0.028097875,0.0398826666666667,0.029802,0.024088375,0.027414125,0.024960375,0.0165386666666667,0.030842125,0.020371	0.1116965,0.160038666666667,0.034262125,0.0159015,0.033079,0.027850625,0.0414165,0.0318494,0.37866325,0.102731333333333,0.11657575,0.174024625,0.0330593333333333,0.106316833333333,0.0212962,0.02630375,0.0494473333333333,0.042327,0.0674838333333333,0.01319675,0.032926,0.042125875,0.064698625,0.0121395,0.049621875,0.030764,0.04600375,0.031927125,0.0222305,0.175270333333333,0.016087375,0.06801066666…	-0.0416265	0.000644888	0.0161544
chr7	151573529	151573541	0.0177506666666667,0.017937,0.0103636666666667,0.0206793333333333,0.0109883333333333,0.0288263333333333,0.0354313333333333,0.0108,0.0320306666666667,0.025432,0.015906,0.0139236666666667,0.024368,0.0338773333333333,0.049679,0.028464,0.0200263333333333,0.0197176666666667,0.028302,0.0316323333333333,0.0499486666666667,0.0313283333333333,0.0232303333333333,0.0146173333333333,0.0247286666666667,0.0138…	0.00639633333333333,0.0079365,0.00692366666666667,0.0498586666666667,0.00486633333333333,0.0112796666666667,0.0166016666666667,0.018852,0.014347,0.018868,0.0107076666666667,0.0140056666666667,0.0163826666666667,0.0253386666666667,0.024086,0.0133333333333333,0.016803,0.0259193333333333,0.00333333333333333,0.015709,0.015541,0.0157916666666667,0.0190043333333333,0.0153346666666667,0.008745,0.0197923…	0.00879108	0.000646612	0.0161592
chr12	52445017	52445021	0.011237,0.00538,0.003261,0.010178,0.008316,0.0076015,0.012917,0.0057185,0.012842,0.0063495,0.014996,0.00625,0.0097435,0.0080265,0.0085675,0.0062085,0.009646,0.013941,0.0126415,0.007903,0.013952,0.009082,0.014506,0.019321,0.0106475,0.005896,0.0096545,0.005169,0.004855,0.01138	0.008604,0.003984,0.0070545,0.009198,0.0033125,0.002663,0.004386,0.0049505,0.008499,0.004132,0.002463,0.0109475,0.008702,0.009627,0,0.004115,0.014996,0.004228,0.0067245,0.0061475,0.006798,0.0054055,0.0017125,0.003236,0.009909,0.0050125,0.01203,0.00266,0.00631,0.0053635,0.0057975,0.0061645,0.0352115,0.0119765,0.001953,0.006427,0.0126055,0.004425,0.0012985,0.003252	0.00273252	0.000658997	0.0164296
chr1	165205426	165205444	0.0487025,0.0431715,0.037084,0.0580375,0.0925845,0.024127,0.0376755,0.0703365,0.025779,0.049397,0.0398735,0.157224,0.0301445,0.059773,0.018095,0.0305825,0.0306645,0.035028,0.0645345,0.045876,0.025748,0.0620805,0.051733,0.0623705,0.0665495,0.0441645,0.032918,0.052471,0.039397,0.0374935	0.1173355,0.029205,0.247243,0.1112885,0.034229,0.038918,0.083783,0.03856,0.407063,0.0179725,0.1574745,0.1618935,0.130113,0.025288,0.2555475,0.0810645,0.101393,0.052935,0.064756,0.0442585,0.038496,0.0321685,0.084723,0.066876,0.10056,0.054816,0.083615,0.04655,0.0974,0.074735,0.067242,0.1536805,0.086667,0.0704885,0.1576365,0.048268,0.1019415,0.058063,0.0514775,0.036766	-0.0436917	0.00067354	0.0165182
chr10	16562525	16562643	0.0243252857142857,0.0294879,0.0629403,0.0291928888888889,0.0450818,0.0224892,0.0367066,0.0225245,0.0225887142857143,0.0252219,0.0267631,0.030325,0.0215882857142857,0.0224174285714286,0.012745,0.0205665,0.0355465,0.0131307142857143,0.0287754285714286,0.0190871428571429,0.029176125,0.0318508,0.025722,0.021724125,0.0152091,0.0350254,0.0137835,0.016067,0.0245177,0.0284083	0.1963923,0.370837285714286,0.1218198,0.039198,0.0301433,0.0333547,0.036580625,0.0462908571428571,0.3364931,0.0121841428571429,0.0253755714285714,0.1968801,0.0556809,0.0227808,0.162261,0.0245648333333333,0.029588375,0.010283875,0.0669298,0.0236622,0.020656375,0.0514697,0.10332,0.0706324,0.04161375,0.0270079,0.032110625,0.032385,0.0243532,0.328382714285714,0.0184145,0.1116684,0.035358375,0.0166327…	-0.0484262	0.00067354	0.0165182
chr10	73533237	73533360	0.0110298518518519,0.0245308846153846,0.0145335757575758,0.0200674285714286,0.018482,0.017937,0.0208149655172414,0.0176026060606061,0.0212643043478261,0.01893496875,0.01628965625,0.0143224642857143,0.0214486451612903,0.0177216666666667,0.0199133571428571,0.0161703571428571,0.01578525,0.0202265833333333,0.025759125,0.0218222222222222,0.0213009615384615,0.0148125384615385,0.0266647142857143,0.02064…	0.0186658888888889,0.0160696666666667,0.00862942857142857,0.0173426551724138,0.0113264666666667,0.0100872285714286,0.0136252592592593,0.0185719523809524,0.0145152173913043,0.0111257,0.0214332380952381,0.0175483636363636,0.0227303461538462,0.0150966,0.0105120909090909,0.0161566923076923,0.018958,0.0195031904761905,0.0156033666666667,0.0161274642857143,0.0165329259259259,0.0184998928571429,0.012643…	0.00345559	0.00067354	0.0165182
chr11	113185163	113185177	0.0241185,0.0250845,0.0186285,0.02125875,0.018663,0.0238175,0.0238145,0.02142225,0.03421675,0.01944475,0.01901575,0.01740275,0.03339025,0.0271425,0.031098,0.014334,0.030539,0.02200625,0.02830975,0.026622,0.0300295,0.02940975,0.03288525,0.022977,0.018474,0.0166955,0.02569525,0.0282135,0.0244145,0.02508475	0.020721,0.01952525,0.01508775,0.0169305,0.0176865,0.015403,0.0168135,0.021365,0.021572,0.01242575,0.0273795,0.02461175,0.0225155,0.019184,0.01996525,0.0168475,0.025951,0.021794,0.0204965,0.02352275,0.01472225,0.01824775,0.01617525,0.017501,0.02331625,0.017479,0.02185025,0.0125685,0.0344795,0.01914175,0.014926,0.0190555,0.02905975,0.0279825,0.011744,0.01873025,0.022756,0.0239125,0.0171825,0.01419…	0.00460303	0.00067354	0.0165182
chr19	13261583	13262106	0.018645,0.0205807777777778,0.0129265555555556,0.0286135555555556,0.0141605555555556,0.0143736666666667,0.0194961111111111,0.0148935555555556,0.0145218888888889,0.0213922222222222,0.0172761111111111,0.0112282222222222,0.0238155555555556,0.0231976666666667,0.0222752222222222,0.0186905555555556,0.0332355555555556,0.019981,0.0216653333333333,0.0213943333333333,0.0189722222222222,0.0163748888888889,0…	0.0192712222222222,0.00971244444444444,0.0214472222222222,0.0189917777777778,0.0139444,0.009971,0.0145343333333333,0.018295,0.009869,0.012073125,0.0228338888888889,0.0143124444444444,0.0177172222222222,0.0139091111111111,0.0126991111111111,0.0188171111111111,0.0225464444444444,0.0187311111111111,0.0190448888888889,0.0139013333333333,0.0123338888888889,0.0145493333333333,0.0150512222222222,0.01046…	0.00430238	0.00067354	0.0165182
chr5	1883528	1883535	0.014035,0.016885,0.021433,0.014484,0.0342055,0.0137845,0.0126025,0.0251125,0.0095465,0.0135135,0.007511,0.026704,0.013119,0.018681,0.01634,0.0100815,0.009767,0.0085175,0.0148935,0.010401,0.0139405,0.013259,0.038298,0.018017,0.01992,0.029586,0.01462,0.010243,0.0081015,0.009658	0.026394,0.016129,0.048413,0.039962,0.017869,0.0104545,0.021165,0.0248965,0.3456095,0.008446,0.006972,0.086207,0.0487875,0.013437,0.0702255,0.015504,0.0189275,0.012612,0.017411,0.0182015,0.01375,0.0356915,0.0184455,0.0144395,0.0515875,0.0259685,0.027716,0.010699,0.01846,0.110831,0.0189425,0.0718135,0.079833,0.014492,0.026177,0.0172795,0.018606,0.041069,0.0192575,0.030821	-0.0220956	0.00067354	0.0165182
chr7	5633065	5633238	0.0255789333333333,0.0358197,0.047637,0.0298796315789474,0.0253599375,0.018805619047619,0.0244563333333333,0.0197705909090909,0.0229448888888889,0.0325598,0.0357208095238095,0.026357875,0.02938035,0.02584,0.02353475,0.01927815,0.02406765,0.0257789,0.0324093125,0.030332,0.0272889,0.0231943888888889,0.0349488333333333,0.0247625333333333,0.0265357,0.0422531904761905,0.0240677,0.0203947333333333,0.02…	0.0485223125,0.012954,0.0799999,0.07829955,0.06928265,0.01615155,0.3026683,0.057999625,0.405840294117647,0.0438855714285714,0.020305,0.1874525,0.146388611111111,0.0484388,0.32628425,0.0245999375,0.0359797142857143,0.0259816428571429,0.0883663157894737,0.077376,0.0675788571428571,0.0604335263157895,0.0283539,0.0090422,0.0730161052631579,0.0320352222222222,0.0720298333333333,0.01999805,0.0299036190…	-0.0534812	0.00067354	0.0165182
chr1	247171429	247171489	0.0415185,0.0286135,0.028445,0.025922,0.0361025,0.025527,0.0228155,0.029044,0.0239415,0.0236215,0.031982,0.043318,0.020779,0.0278955,0.0217225,0.0227085,0.0253945,0.0264885,0.051152,0.0173665,0.0257615,0.039085,0.0381345,0.055706,0.0345635,0.024141,0.023594,0.021095,0.0266915,0.031067	0.0861185,0.0350935,0.016769,0.0574935,0.041816,0.029258,0.134249,0.033224,0.022055,0.0139155,0.0246445,0.285888,0.134174,0.017354,0.2397255,0.0315625,0.044338,0.0646905,0.02091,0.0845105,0.1177925,0.085376,0.021995,0.162788,0.0644455,0.036599,0.13448,0.0242045,0.035065,0.358001,0.0953135,0.212968,0.0367745,0.1452895,0.217777,0.023235,0.024815,0.1155405,0.076021,0.0484545	-0.0565615	0.000703371	0.01713
chr11	128563441	128563715	0.0159152,0.0146503,0.0085147,0.0180442,0.0199663,0.0140408,0.0189342,0.0143153,0.0189565,0.0172688,0.0138501818181818,0.0147689,0.0150788,0.0134733,0.0164125,0.0099283,0.0191017,0.0143667,0.0187139,0.0137443,0.0182328,0.0180716,0.0284775,0.0191167,0.0132628,0.0217039,0.0166991,0.0125043,0.0174289,0.0122652	0.0169546363636364,0.1144587,0.0652721,0.0844918,0.0218908181818182,0.0116689,0.0123409,0.1050057,0.1109912,0.01459,0.0133349,0.0689864,0.0338482,0.0131713,0.0813135,0.0117285,0.021595,0.0336065,0.0537626,0.0130489,0.01947,0.0341113,0.0253693,0.0908513636363636,0.0436202,0.0141694,0.017221,0.015301,0.0149997,0.1286635,0.0440279,0.0434451,0.0280886,0.0198285,0.0235879,0.0765004,0.0130983,0.034605,…	-0.0244018	0.000703371	0.01713
chr16	47177983	47178079	0.0176158,0.0189777142857143,0.0400446428571429,0.0226002857142857,0.020139,0.0182531666666667,0.0310821428571429,0.0153724285714286,0.0258391,0.0237003571428571,0.0278534285714286,0.0196919230769231,0.0264310714285714,0.0164195714285714,0.00908191666666667,0.0195775714285714,0.0193428,0.0295963076923077,0.019535875,0.0347625,0.0271574285714286,0.0338071818181818,0.0328573333333333,0.02822475,0.0…	0.0162284166666667,0.00943975,0.0100453571428571,0.0235795714285714,0.0155215,0.0253923571428571,0.0136620714285714,0.0160448181818182,0.0119017272727273,0.0109952222222222,0.0132316363636364,0.0188670714285714,0.0223787857142857,0.0140425,0.0338883846153846,0.0124150909090909,0.0171925555555556,0.0142677777777778,0.0178684285714286,0.0240054,0.0218712142857143,0.0118182142857143,0.017331,0.01549…	0.00607491	0.000703371	0.01713
chr16	10277247	10277265	0.074809,0.0368055,0.04719625,0.039735,0.07804825,0.03180125,0.05951075,0.0528745,0.04097075,0.04179,0.1471785,0.09972925,0.05334,0.07845375,0.0311985,0.0556625,0.0357845,0.112788,0.05913125,0.05049775,0.043394,0.0633073333333333,0.0508365,0.06230875,0.0318095,0.0498585,0.03525175,0.047843,0.0889195	0.0948265,0.0578385,0.160278,0.032731,0.06114825,0.0451435,0.13119825,0.0486463333333333,0.3065925,0.060134,0.02733075,0.1545745,0.04343625,0.07878125,0.09897925,0.073794,0.0970493333333333,0.072811,0.15730425,0.092838,0.05927275,0.13442975,0.0560525,0.090718,0.15453675,0.092055,0.12595425,0.078006,0.09081275,0.130966,0.066608,0.22673675,0.0757725,0.06235375,0.04167625,0.0562325,0.21291425,0.0553…	-0.0366953	0.000710185	0.017256
chr1	71513407	71513648	0.0412705263157895,0.0444325789473684,0.0361849,0.0537809473684211,0.0504623157894737,0.0368242105263158,0.0467964210526316,0.03457995,0.0459878888888889,0.0411433157894737,0.0412998,0.0505576315789474,0.0479084210526316,0.0522875789473684,0.0461311111111111,0.0409849473684211,0.0598892222222222,0.049036,0.0452896666666667,0.0505377368421053,0.0450697894736842,0.0502596842105263,0.071007111111111…	0.04284865,0.0413597368421053,0.0418226842105263,0.0499624210526316,0.0362439,0.0351199,0.0328182631578947,0.0398792631578947,0.03336,0.0357140555555556,0.0333033684210526,0.0342330526315789,0.0511392631578947,0.03428855,0.0476338421052632,0.0397755789473684,0.0520678888888889,0.0370522631578947,0.0390366315789474,0.0434693157894737,0.0392655789473684,0.0391537894736842,0.03587815,0.03500455,0.04…	0.00215415	0.000734427	0.0174817
chr10	7453555	7453713	0.02804325,0.030434,0.011139,0.0355636666666667,0.0358093333333333,0.0201055,0.02813475,0.01949975,0.0269223333333333,0.032908,0.064083,0.0203855,0.03398,0.041024,0.0405315,0.01331225,0.0259673333333333,0.028004,0.0253625,0.0562473333333333,0.02654,0.023949,0.0208205,0.02051,0.0306356666666667,0.02837725,0.023072,0.0182246666666667,0.02597525,0.029251	0.0366,0.110731,0.08637175,0.0513285,0.0176675,0.03105875,0.0479326666666667,0.064412,0.11047,0.0417515,0.0996823333333333,0.084547,0.039476,0.03435175,0.0779726666666667,0.0106263333333333,0.0387426666666667,0.034636,0.033378,0.0425635,0.0312536666666667,0.0265735,0.03103125,0.04894125,0.0546326666666667,0.02792125,0.018116,0.026136,0.03057475,0.0654165,0.0368035,0.024887,0.0719866666666667,0.03…	-0.0161696	0.000734427	0.0174817
chr16	3013715	3013935	0.0311020769230769,0.0336888461538462,0.0211700666666667,0.0472898461538462,0.0364847142857143,0.031201,0.0319616153846154,0.0273853125,0.0299863846153846,0.0295820714285714,0.0318721176470588,0.0213422857142857,0.0385380769230769,0.0367345384615385,0.0316264444444444,0.020255375,0.0289169230769231,0.0332723076923077,0.0276491111111111,0.0270096923076923,0.0266125384615385,0.020245,0.032214666666…	0.0237736923076923,0.0236906923076923,0.0232400666666667,0.0213876923076923,0.0205010625,0.0218879285714286,0.0263034615384615,0.030425,0.0206211176470588,0.0269098181818182,0.0351323846153846,0.0294062857142857,0.0264790769230769,0.0219635294117647,0.0247392307692308,0.0303058461538462,0.0402842307692308,0.0282094615384615,0.0269246428571429,0.0252606428571429,0.0275276153846154,0.0199965,0.0243…	0.00419849	0.000734427	0.0174817
chr19	6530967	6531110	0.0247219166666667,0.03055275,0.0196090666666667,0.0336859230769231,0.023299,0.0202768461538462,0.0211239166666667,0.0214398461538462,0.0305038461538462,0.0193921538461538,0.0212993333333333,0.0262147692307692,0.0260004166666667,0.0276901666666667,0.0385541666666667,0.0141235,0.03031525,0.023126,0.0341666363636364,0.02416275,0.0338610833333333,0.0335305384615385,0.0467635454545455,0.026415,0.0224…	0.0249849230769231,0.0180808333333333,0.0228523846153846,0.0241015833333333,0.0168673846153846,0.0180117692307692,0.0155458333333333,0.0212661538461538,0.0273871538461538,0.0248351818181818,0.0204861818181818,0.0192456923076923,0.0284837692307692,0.0174998461538462,0.0200716666666667,0.0230161666666667,0.0212265833333333,0.0246021666666667,0.0358493076923077,0.0178365,0.0133908333333333,0.0199332…	0.00463091	0.000734427	0.0174817
chr19	12722071	12722137	0.006764,0.0136235714285714,0.00539371428571429,0.0169988571428571,0.00577214285714286,0.0119668571428571,0.00925642857142857,0.00510671428571429,0.0145685714285714,0.0162154285714286,0.012975,0.00794085714285714,0.0112508571428571,0.0120864285714286,0.0157545714285714,0.0107324285714286,0.0108009285714286,0.00782657142857143,0.0142014285714286,0.0105871428571429,0.0153452142857143,0.010769285714…	0.00789985714285714,0.00824914285714286,0.00484557142857143,0.00959328571428571,0.00610642857142857,0.00501557142857143,0.0113342857142857,0.00589585714285714,0.00775757142857143,0.00724428571428571,0.0136791428571429,0.00890228571428572,0.0112957142857143,0.00835185714285714,0.005299,0.0101214285714286,0.0101275714285714,0.003489,0.00838085714285714,0.00807961538461538,0.00232285714285714,0.0048…	0.00309496	0.000734427	0.0174817
chr19	53289655	53289807	0.0305842,0.0385542,0.0297711428571429,0.0456656,0.0338258,0.0540505714285714,0.0547073333333333,0.0279998571428571,0.0394468,0.0437141666666667,0.0367687142857143,0.0294578,0.0574904,0.0446522,0.062404,0.0399098,0.0449044,0.0436696,0.0571452,0.0682301666666667,0.0482552,0.0561504285714286,0.0604344,0.0265594,0.051827,0.0429685714285714,0.060854,0.0434882,0.060204,0.0582168571428571	0.0477074285714286,0.0162008,0.0318942,0.0483517142857143,0.0295021428571429,0.0306291428571429,0.0175738,0.0457756,0.0319907142857143,0.044849,0.0361402,0.0269154,0.0440196,0.0310152,0.0350286,0.047474,0.0388254,0.0491166,0.0342896,0.027175,0.022713,0.031252,0.0234881428571429,0.0320612857142857,0.0432576,0.0457674285714286,0.0364996,0.0310904285714286,0.045325,0.0439425714285714,0.0313342857142…	0.0110848	0.000734427	0.0174817
chr6	46702552	46702682	0.045398,0.051724,0.0539385,0.0530305,0.075468,0.0492065,0.047495,0.0441175,0.046212,0.010862,0.0632285,0.0735295,0.033784,0.0168065,0.086628,0.089821,0.059497,0.0307175,0.097222,0.0574895,0.0166665	0.0869565,0.02809,0.2232105,0.089717,0.1297855,0.0309985,0.088284,0.068654,0.1366855,0.051948,0.169668,0.0878625,0.1592955,0.1205375,0.0725055,0.104762,0.0828245,0.0909255,0.0458935,0.142845,0.119897,0.115182,0.106566,0.0784315,0.0447565,0.079787,0.0394505,0.0921995,0.2118055,0.0639535,0.1404435,0.058376,0.017544,0.1478805,0.022222,0.1036845,0.056208,0.050505,0.0710985	-0.0405976	0.000728488	0.0174817
chr6	167275720	167275738	0.0146445,0.028591,0.0145075,0.0144135,0.0223595,0.007333,0.030968,0.020488,0.0120875,0.028068,0.015622,0.030064,0.0232565,0.0193285,0.0156225,0.0168355,0.0149615,0.0303875,0.0379745,0.0272985,0.0176525,0.0218125,0.022836,0.0224105,0.0127245,0.0177075,0.022886,0.0241655,0.023767,0.0332355	0.0477545,0.0400595,0.1278485,0.0399835,0.0376545,0.021208,0.03143,0.030166,0.175252,0.0160595,0.0462215,0.0277425,0.0266035,0.0201945,0.0327695,0.014486,0.030211,0.020974,0.033342,0.024567,0.033675,0.023671,0.0653485,0.0562225,0.030909,0.024703,0.038806,0.017585,0.033743,0.0630725,0.021256,0.0493515,0.021773,0.0181335,0.0128065,0.018095,0.071799,0.017102,0.021919,0.0239715	-0.0162448	0.000734427	0.0174817
chr8	104513639	104513703	0.04717475,0.025607,0.024197,0.02391575,0.06116,0.02860125,0.03406075,0.02988225,0.03124325,0.02743125,0.023095,0.0674655,0.0195645,0.033497,0.019411,0.01606825,0.02070925,0.0211795,0.043136,0.02532675,0.02890725,0.028364,0.034945,0.03443425,0.05182925,0.02297475,0.02379425,0.01915225,0.032705,0.0301645	0.172801,0.02313425,0.1631855,0.026975,0.02427275,0.0304545,0.14499925,0.0414575,0.39095625,0.0137465,0.020389,0.287195,0.1258665,0.09585025,0.230995,0.0302135,0.03709175,0.04309975,0.02263125,0.0249865,0.041678,0.039016,0.09409425,0.0315095,0.0393925,0.028509,0.0405765,0.028442,0.0691405,0.34570875,0.0497455,0.217354,0.038539,0.032302,0.0647145,0.1171305,0.121729,0.0622215,0.0212265,0.0266995	-0.0555009	0.000734427	0.0174817
chr4	4387878	4387896	0.0340226666666667,0.036823,0.0385536666666667,0.0556523333333333,0.106863,0.031152,0.0594796666666667,0.0592803333333333,0.0228936666666667,0.0197513333333333,0.023996,0.0896826666666667,0.0280803333333333,0.057931,0.0414116666666667,0.0319366666666667,0.051911,0.0382393333333333,0.060401,0.0407433333333333,0.018811,0.0483023333333333,0.0900676666666667,0.0298793333333333,0.05631,0.0388023333333…	0.103133333333333,0.134835333333333,0.360907,0.0639196666666667,0.042708,0.053936,0.0394873333333333,0.371402,0.036813,0.037884,0.121409,0.124054333333333,0.0613016666666667,0.29327,0.115570333333333,0.0632296666666667,0.0438153333333333,0.0322023333333333,0.028577,0.0590406666666667,0.134455,0.086857,0.0471203333333333,0.122700666666667,0.0341306666666667,0.116925666666667,0.0301826666666667,0.0…	-0.0474032	0.00074864	0.0177798
chr10	11865555	11865691	0.06778,0.0872606666666667,0.06384725,0.1236165,0.0851816666666667,0.0732632857142857,0.0632505,0.0894533333333333,0.06079025,0.0610925,0.0542536666666667,0.0728153333333333,0.096206,0.120640333333333,0.07324,0.0707548333333333,0.1457618,0.136762166666667,0.0847035,0.105674666666667,0.112922666666667,0.0786185,0.119663,0.086322,0.099456,0.0339383333333333,0.129935333333333,0.0784505,0.06713075,0.…	0.0593193333333333,0.05831725,0.0610136666666667,0.0769595,0.048798,0.0414435555555556,0.0629118,0.069023,0.0451286666666667,0.0712733333333333,0.070366,0.047175,0.0924475,0.0687568571428571,0.06033975,0.05283475,0.053392,0.0830948,0.0988976,0.058867125,0.100453666666667,0.09182,0.06152325,0.07656725,0.075051,0.059976,0.1106828,0.0582041666666667,0.0976635,0.0971094,0.0622642222222222,0.0683958,0…	0.0190905	0.000766753	0.0179267
chr10	125852462	125852738	0.0199576842105263,0.0174455,0.0141144166666667,0.02159675,0.02551165,0.0108435,0.0188154285714286,0.01900392,0.018639,0.0152318695652174,0.0199207391304348,0.01791475,0.01786015,0.0181481578947368,0.0166611578947368,0.01820495,0.0260100526315789,0.02309915,0.0210665882352941,0.0163474761904762,0.0232228421052632,0.0235038421052632,0.0326604705882353,0.0161352941176471,0.0258592727272727,0.014584…	0.0181054736842105,0.0120867647058824,0.0149661052631579,0.0155951428571429,0.015336380952381,0.00925028571428571,0.0184794736842105,0.0156729411764706,0.0115372,0.0256222941176471,0.027386,0.0100532,0.0138503157894737,0.01577872,0.0160115789473684,0.0162679444444444,0.0241158823529412,0.0125951764705882,0.01563245,0.0147368,0.012611,0.0153623,0.0153497727272727,0.01171932,0.0108505,0.0113947,0.0…	0.00346383	0.000766753	0.0179267
chr19	13030063	13030258	0.0174667272727273,0.0334197777777778,0.00968513333333333,0.0316692,0.0216339,0.00970321428571429,0.0221893846153846,0.0134520625,0.0264025714285714,0.0197447142857143,0.0188125,0.01658825,0.038731,0.0210031666666667,0.0321088181818182,0.0269561538461538,0.0262251111111111,0.0319973636363636,0.0296345714285714,0.0227338333333333,0.0306180909090909,0.0128172727272727,0.038555,0.0232543636363636,0.…	0.0198576153846154,0.012823,0.018447,0.0209930909090909,0.0149119230769231,0.0176538,0.0131925,0.0272922857142857,0.012393,0.01267825,0.0140846,0.0182752307692308,0.0154721875,0.0119226153846154,0.0117974285714286,0.0245026666666667,0.0213215,0.0114885,0.015901,0.015614375,0.0209033333333333,0.0209230769230769,0.0168296428571429,0.01345675,0.018172,0.00865153333333333,0.0297954444444444,0.0176335…	0.006075	0.000766753	0.0179267
chr19	44617183	44617629	0.0202508125,0.0216063571428571,0.0148419411764706,0.0234381333333333,0.0142302352941176,0.0158380588235294,0.0186108461538462,0.0133598235294118,0.0237762307692308,0.0193111875,0.0142118823529412,0.0147233125,0.0256363571428571,0.0236476666666667,0.0283713846153846,0.016574,0.0235688461538462,0.020483,0.0319629230769231,0.0259047692307692,0.019823,0.0203218125,0.0265318333333333,0.023680375,0.02…	0.0157966470588235,0.0140991875,0.0169259375,0.0190320625,0.0166258235294118,0.0130641764705882,0.0186343571428571,0.013999875,0.0157108823529412,0.0146053076923077,0.018287375,0.0121816470588235,0.016852125,0.0168678235294118,0.0133275333333333,0.0176458,0.019273125,0.0106185,0.0169398125,0.0202014375,0.0119695,0.0143364117647059,0.0158090625,0.0122088235294118,0.016315,0.0170168125,0.0188340666…	0.00400412	0.000766753	0.0179267
chr19	58258387	58258406	0.069313,0.09318875,0.045486,0.09645425,0.043023,0.064134,0.0723175,0.05896,0.101017333333333,0.0587495,0.05793775,0.04954775,0.09615775,0.0692055,0.06479375,0.069601,0.129851,0.096202,0.155614,0.09185975,0.106773666666667,0.04622725,0.108322666666667,0.071454,0.06171775,0.055733,0.069158,0.07408725,0.093989,0.0618625	0.0462875,0.0595363333333333,0.0489535,0.0508315,0.0524275,0.041428,0.05549075,0.098008,0.0501973333333333,0.090342,0.0987823333333333,0.05109925,0.067205,0.056634,0.07775175,0.04608175,0.07407325,0.080622,0.05879475,0.05361175,0.050175,0.04839875,0.05766125,0.039531,0.0506965,0.050184,0.084462,0.044684,0.069154,0.071719,0.04667925,0.05550275,0.0794476666666667,0.0685995,0.059279,0.0613305,0.0395…	0.0185127	0.000766753	0.0179267
chr20	35579826	35580418	0.018624,0.0235720833333333,0.0163413333333333,0.02356925,0.0182388461538462,0.0100754705882353,0.0265651538461538,0.0116499411764706,0.0215953333333333,0.0152882222222222,0.0152168823529412,0.0147296,0.0264349166666667,0.0198656923076923,0.0238046666666667,0.0240391333333333,0.02195925,0.02036175,0.0237075833333333,0.022191,0.0179926666666667,0.0157204666666667,0.03412675,0.0165883333333333,0.02…	0.016339,0.0204703571428571,0.0149053571428571,0.017809625,0.0136874117647059,0.0139074117647059,0.0122146666666667,0.01774625,0.0131770666666667,0.0111572727272727,0.0185603333333333,0.00913946666666667,0.0197721764705882,0.018352875,0.0139633333333333,0.0164225333333333,0.01731175,0.01502925,0.0144556666666667,0.0203742666666667,0.0124083333333333,0.0171482,0.0124409375,0.0112343529411765,0.017…	0.00397469	0.000766753	0.0179267
chr7	104624536	104624680	0.0220378888888889,0.02308175,0.0114704444444444,0.02486475,0.0207315555555556,0.0127758888888889,0.0209697777777778,0.0230657777777778,0.0309082222222222,0.0174005555555556,0.014523625,0.0140811111111111,0.025421625,0.017138625,0.021917875,0.0152121111111111,0.0263566666666667,0.02123275,0.032194125,0.02138675,0.0227018888888889,0.0290407777777778,0.0324745,0.0218645,0.0263896666666667,0.0171318…	0.011626,0.0136978888888889,0.0142304444444444,0.020447875,0.0169094444444444,0.00996522222222222,0.0160952222222222,0.0184392222222222,0.0246777777777778,0.01143525,0.0145555,0.0148075555555556,0.02452975,0.0206242222222222,0.0144116666666667,0.0148886666666667,0.02036225,0.0153235,0.014225375,0.0191423333333333,0.0111892222222222,0.0215588888888889,0.0180857777777778,0.0148066666666667,0.021211…	0.0044954	0.000766753	0.0179267
chr8	72756109	72756186	0.0518514,0.016773,0.0200755,0.044605,0.0190208,0.0084646,0.01506,0.0302574,0.023321,0.0264056,0.0205425,0.0199967142857143,0.0301865,0.0368415,0.0316455,0.0319882,0.031209,0.0304775,0.0147965,0.0323525,0.022924,0.03490725,0.0318615,0.0556536666666667,0.029133,0.031398,0.009581,0.0494875,0.015924	0.0202492,0.5103636,0.0519442,0.1375892,0.023885,0.028104125,0.1286735,0.044011,0.235858,0.0179165,0.1813165,0.197214,0.091725,0.0124704285714286,0.159006,0.0282195,0.037109,0.0413715,0.0450902,0.0468273333333333,0.0874333333333333,0.085844,0.03989075,0.007712,0.053566,0.01868675,0.10028,0.08812575,0.0377323333333333,0.16235625,0.0235368,0.1221338,0.174877,0.0254985,0.2823425,0.212142142857143,0.…	-0.0633863	0.000775755	0.0180969
chr12	51566526	51566583	0.0124383333333333,0.020387,0.0313843333333333,0.0308085,0.014253,0.0169536666666667,0.0116216666666667,0.00983066666666667,0.018933,0.0194483333333333,0.0122723333333333,0.00539933333333333,0.0219955,0.0229635,0.018088,0.0163423333333333,0.0260465,0.0164845,0.018259,0.0170353333333333,0.013216,0.0175853333333333,0.026131,0.013394,0.014165,0.0245613333333333,0.0209355,0.017045,0.048435,0.01748333…	0.0127526666666667,0.016496,0.0126043333333333,0.024074,0.0100736666666667,0.011347,0.0186016666666667,0.0138895,0.0139946666666667,0.0099555,0.0154595,0.011346,0.0190986666666667,0.0138763333333333,0.0234506666666667,0.012332,0.0188806666666667,0.012115,0.013569,0.012202,0.011021,0.0123046666666667,0.0108503333333333,0.0216286666666667,0.007884,0.015122,0.0250895,0.0125633333333333,0.018072,0.01…	0.00523463	0.000800395	0.0183064
chr14	75079125	75079184	0.0546462857142857,0.0588072857142857,0.0388187142857143,0.063661,0.04521,0.0536018571428571,0.0439087142857143,0.031729,0.047288,0.0447854285714286,0.0459608571428571,0.0358205714285714,0.0631344285714286,0.0557108571428571,0.070847,0.0456342857142857,0.0737832857142857,0.0653064285714286,0.068198,0.0633031428571429,0.0707125714285714,0.0554405714285714,0.0604668571428571,0.0818398333333333,0.04…	0.0404108571428571,0.0508093333333333,0.0529145714285714,0.0497837142857143,0.0428464285714286,0.0394434285714286,0.0504558571428571,0.0473224285714286,0.0375324285714286,0.0408904285714286,0.0576175714285714,0.0376752857142857,0.0481784285714286,0.0374555714285714,0.0397101428571429,0.0524048571428571,0.0581052857142857,0.0547321428571429,0.0507405714285714,0.0532684285714286,0.0435731428571429,…	0.00934275	0.000800395	0.0183064
chr16	3078302	3078369	0.0723158333333333,0.0678965,0.061994,0.0882963333333333,0.0581816666666667,0.0524501666666667,0.0818491666666667,0.0628695,0.0698293333333333,0.0575078333333333,0.0533043333333333,0.0501305,0.0787296666666667,0.0626628333333333,0.085894,0.0524068333333333,0.0600008333333333,0.0711393333333333,0.0878688333333333,0.0622321666666667,0.0671658333333333,0.0619428333333333,0.0770535,0.0633136666666667…	0.0494878333333333,0.0586038333333333,0.0582791666666667,0.0537188333333333,0.0552971666666667,0.0460911666666667,0.0597535,0.0707995,0.0398583333333333,0.068537,0.0667166666666667,0.0439536666666667,0.114237166666667,0.0501636666666667,0.0666321666666667,0.0491981666666667,0.072928,0.0548191666666667,0.0583933333333333,0.0654596666666667,0.0509016666666667,0.0555065,0.051361,0.0549098333333333,0…	0.0075756	0.000800395	0.0183064
chr19	11877824	11878247	0.04738,0.0419165,0.034737625,0.084938,0.0328728571428571,0.0513784285714286,0.043467,0.0388481111111111,0.0187914,0.0358752222222222,0.0348008888888889,0.0409718571428571,0.075047,0.06283875,0.0825162857142857,0.0229194,0.0687384285714286,0.0750187142857143,0.0859842857142857,0.0687882857142857,0.044264,0.0461208571428571,0.067332,0.0467542,0.0314284444444444,0.036096,0.051721,0.0419182,0.053698…	0.0372282857142857,0.0282144,0.0422675714285714,0.039295,0.0397915,0.0239618888888889,0.0361717142857143,0.0271428,0.0306817142857143,0,0.0335922,0.05226225,0.050024625,0.0205118888888889,0.0204616,0.0399344285714286,0.05102925,0.0311326,0.0159543333333333,0.0498118571428571,0.0328688,0.0331195714285714,0.04478525,0.0419921111111111,0.0294898,0.040553625,0.0226662,0.036699375,0.0407226666666667,0…	0.0147565	0.000800395	0.0183064
chr19	30015819	30015876	0.024974,0.038568,0.02513,0.0372686666666667,0.064009,0.0340233333333333,0.03241,0.039044,0.0228113333333333,0.025968,0.031748,0.0889213333333333,0.045863,0.0514906666666667,0.0264526666666667,0.0217626666666667,0.028,0.0357003333333333,0.049768,0.025234,0.040768,0.0430646666666667,0.054427,0.0533393333333333,0.033414,0.0275343333333333,0.031659,0.0344996666666667,0.017507,0.0333693333333333	0.134941666666667,0.275010333333333,0.158527333333333,0.059528,0.0284886666666667,0.0231326666666667,0.0549626666666667,0.042453,0.231982333333333,0.0251766666666667,0.146266,0.204063666666667,0.172826,0.0272036666666667,0.139638666666667,0.047302,0.0243093333333333,0.019813,0.0731796666666667,0.045244,0.0894246666666667,0.0437813333333333,0.0348006666666667,0.216349333333333,0.0641283333333333,0…	-0.0523421	0.000800395	0.0183064
chr20	20349603	20349656	0.0033488,0.0230378,0.021897,0.0339594,0.0269278,0.009569,0.0150574,0.018545,0.0187828,0.011449,0.0251216,0.0200634,0.0257078,0.0209294,0.0125426,0.013354,0.01978,0.0171228,0.0154854,0.0152736,0.0236818,0.0197366,0.0231512,0.0356666,0.016102,0.0224818,0.010725,0.0148074,0.0178314,0.0248364	0.1360466,0.0248658,0.0865328,0.0386364,0.0261008,0.0140568,0.1552954,0.012798,0.2829226,0.0128484,0.019831,0.158114,0.0365692,0.0158548,0.112219,0.0275144,0.043292,0.0267252,0.0184782,0.0195174,0.021468,0.0147252,0.0608278,0.0219802,0.0399684,0.0440542,0.015953,0.0211176,0.0271562,0.1660722,0.0126342,0.052987,0.0279624,0.0133236,0.143841,0.0322078,0.1072202,0.04296,0.02423,0.0112384	-0.0350212	0.000800395	0.0183064
chr4	13549532	13549550	0.0426285,0.041597,0.0877255,0.046109,0.058392,0.0407375,0.0602135,0.038029,0.055382,0.040078,0.076388,0.047549,0.050368,0.0483455,0.072461,0.040857,0.046324,0.0305745,0.049982,0.0379845,0.0388235,0.0560085,0.05089,0.0512265,0.0442825,0.0517425,0.047982,0.0443335,0.036165,0.045936	0.0702125,0.0304745,0.1468365,0.1545595,0.0703225,0.034451,0.048966,0.0696495,0.12509,0.0638305,0.16686,0.2802285,0.1755175,0.1145245,0.1929415,0.0392565,0.067547,0.05562,0.1220295,0.062552,0.043415,0.0861565,0.0599675,0.028245,0.209698,0.045611,0.0730835,0.052393,0.051868,0.0970195,0.13456,0.073743,0.154194,0.0379035,0.1717675,0.0414555,0.032226,0.116679,0.0434785,0.052914	-0.0431423	0.000800395	0.0183064
chr5	142783868	142783935	0.0507358,0.0714295714285714,0.041455,0.0859501428571428,0.0558224,0.0645512857142857,0.0708508571428571,0.044831,0.0616455714285714,0.0343511428571429,0.0628755714285714,0.034474,0.0916504285714286,0.0614622857142857,0.0667197142857143,0.0433088571428571,0.07925075,0.0750071428571429,0.0785736666666667,0.0799055714285714,0.089715,0.056926,0.0729465,0.0527506666666667,0.0644361428571429,0.042156,…	0.0435842857142857,0.0265113333333333,0.0515135714285714,0.0433411428571429,0.0352492857142857,0.0298371428571429,0.0400374285714286,0.04895,0.0565704,0.0519743333333333,0.05575725,0.0416764285714286,0.0760202857142857,0.0406227142857143,0.05025825,0.0583438333333333,0.0506632,0.047181,0.0596708,0.06457825,0.0422857142857143,0.0364831428571429,0.0662527142857143,0.0570231428571429,0.049991,0.0317…	0.0130505	0.000800395	0.0183064
chr7	91510183	91510197	0.026472,0.034932,0.0367155,0.0357555,0.0288105,0.03065,0.034519,0.0284535,0.031904,0.024797,0.0319575,0.032906,0.0339075,0.0275945,0.0300545,0.023729,0.034872,0.0285675,0.031405,0.045211,0.0265105,0.027732,0.0394955,0.0347175,0.0396785,0.017764,0.0287475,0.012936,0.031608,0.0334385	0.032195,0.020006,0.025098,0.0348365,0.0270945,0.023294,0.021975,0.022927,0.0250015,0.019875,0.0279415,0.0296445,0.0295545,0.0185285,0.018449,0.0469665,0.026357,0.0244975,0.0228,0.030186,0.036161,0.0192695,0.0171615,0.0203625,0.0278355,0.025352,0.0338455,0.023895,0.0289015,0.0380475,0.0206625,0.021607,0.026122,0.0350445,0.0202225,0.025524,0.017191,0.0309085,0.0238365,0.023396	0.00479705	0.000800395	0.0183064
chr1	161068114	161068280	0.023885875,0.0282709375,0.019564375,0.035610375,0.0273491875,0.023356,0.0263711875,0.02236625,0.0327581875,0.0245376875,0.0227955,0.024450375,0.0322124375,0.0267903125,0.033100625,0.0247573125,0.0321950625,0.033605125,0.0432221875,0.032661,0.029675875,0.027894875,0.038609875,0.03070425,0.0306896875,0.02343575,0.029589875,0.025405375,0.0318596875,0.032720625	0.022089625,0.023536375,0.023381375,0.0260494375,0.0223120625,0.0194578125,0.0229295625,0.0354321875,0.0208418125,0.024804625,0.0306210625,0.0204396875,0.0267908125,0.020641625,0.0248729375,0.0312930625,0.0312759375,0.0267210625,0.023372625,0.029172375,0.0202549375,0.023771375,0.0214490625,0.020969625,0.0246695,0.0227124375,0.0265788125,0.0232271875,0.027557625,0.028354,0.0229864375,0.0240141875,…	0.0040136	0.000835403	0.0188611
chr10	30024702	30024893	0.024356125,0.0442455,0.0303513846153846,0.0484905333333333,0.0342431304347826,0.03144225,0.0294118620689655,0.0313518214285714,0.0352063333333333,0.037231625,0.0272168571428571,0.0370727727272727,0.0488469285714286,0.03647256,0.04458616,0.0282254545454545,0.04337956,0.0382976428571429,0.0518073333333333,0.0361872857142857,0.0379905185185185,0.031134,0.04820656,0.0325118095238095,0.03330953571428…	0.0290736818181818,0.0251603636363636,0.0308485652173913,0.0366655,0.0294537916666667,0.0207666,0.0245371818181818,0.0319458095238095,0.0296019130434783,0.0271890588235294,0.0386255652173913,0.0309807333333333,0.04430616,0.02468596,0.0304947368421053,0.0245598636363636,0.0351834782608696,0.021124,0.02924168,0.0356041304347826,0.0289961304347826,0.029505652173913,0.0231291739130435,0.0267203703703…	0.00620545	0.000835403	0.0188611
chr11	2951528	2951568	0.0116436,0.0149806,0.0072302,0.017452,0.0096862,0.0116532,0.0142376,0.0130368,0.0129044,0.0135298,0.0082524,0.0077088,0.0153848,0.008472,0.0159118,0.0155974,0.0100168,0.014198,0.0190156,0.0223332,0.0148478,0.0149228,0.0208962,0.0096804,0.0122824,0.0143588,0.0132766,0.003493,0.0077234,0.0191722	0.009513,0.016213,0.0068924,0.0159376,0.0083438,0.0026114,0.0063788,0.0089512,0.00575,0.0097996,0.0075428,0.0071532,0.0169682,0.011716,0.0116814,0.0109786,0.0122818,0.0094746,0.0112162,0.0095816,0.0092428,0.0125812,0.012524,0.0071536,0.0100006,0.0083022,0.0159828,0.00655,0.0080634,0.010486,0.012116,0.0062088,0.0162332,0.012156,0.0058452,0.007411,0.007358,0.0096022,0.0085152,0.0065716	0.00333273	0.000835403	0.0188611
chr12	47473820	47473852	0.0327151818181818,0.03325075,0.0202983333333333,0.0337038333333333,0.0277224166666667,0.0249533333333333,0.0337984166666667,0.0247211666666667,0.0393144545454545,0.0257754166666667,0.02555575,0.018451,0.0330833333333333,0.0348779166666667,0.0340487272727273,0.0330201666666667,0.0298261666666667,0.0373095,0.0420694545454545,0.0366020833333333,0.0381398181818182,0.0354619166666667,0.04987418181818…	0.0180483333333333,0.0255894166666667,0.0304282727272727,0.028409,0.0260551666666667,0.0274960833333333,0.0211539166666667,0.0276792727272727,0.0295798333333333,0.0275158181818182,0.033021,0.02602,0.02991475,0.0237333333333333,0.0350806666666667,0.0291741818181818,0.03299525,0.0235289090909091,0.028875,0.0318434166666667,0.0247435,0.0305129166666667,0.0203510833333333,0.0217523333333333,0.0258064…	0.0053575	0.000835403	0.0188611
chr13	45149906	45149970	0.0349776666666667,0.03461,0.01704,0.020508,0.061654,0.016148,0.026024,0.0314236666666667,0.0215406666666667,0.0304666666666667,0.0173103333333333,0.021999,0.0103913333333333,0.0506543333333333,0.0317613333333333,0.0199276666666667,0.00421933333333333,0.027993,0.0262745,0.0631216666666667,0.0320576666666667,0.032478,0.029171,0.025862,0.0329836666666667,0.0513343333333333,0.005917,0.031935,0.03497…	0.0365426666666667,0.047151,0.0407056666666667,0.0412906666666667,0.0417696666666667,0.0232646666666667,0.080598,0.0620643333333333,0.0244513333333333,0.00732533333333333,0.0393873333333333,0.0367523333333333,0.0162963333333333,0.0389293333333333,0.0470176666666667,0.056368,0.0619046666666667,0.0779743333333333,0.0540516666666667,0.0344923333333333,0.0205433333333333,0.0310806666666667,0.03013166…	-0.0232107	0.000835403	0.0188611
chr18	20513519	20514003	0.0189277894736842,0.0263016808510638,0.0164766451612903,0.0305022272727273,0.0178876666666667,0.01657675,0.0206880185185185,0.015649,0.0238540652173913,0.0214211,0.0254921578947368,0.0176586140350877,0.0313118367346939,0.0308831568627451,0.0345655576923077,0.0210107090909091,0.0269396086956522,0.0293922857142857,0.0321185476190476,0.0256896304347826,0.0223084666666667,0.0245595438596491,0.030779…	0.0192844262295082,0.0208409454545455,0.0198029310344828,0.0218911355932203,0.0201033620689655,0.016433868852459,0.0216197678571429,0.0195126382978723,0.0163338461538462,0.0199333658536585,0.0266710909090909,0.0187425737704918,0.0235551818181818,0.0176637931034483,0.01709554,0.0186960943396226,0.0270269019607843,0.0192988260869565,0.0221020892857143,0.0189849821428571,0.0179497894736842,0.021336,…	0.0044431	0.000835403	0.0188611
chr5	128300999	128301048	0.0567836666666667,0.04288325,0.03844275,0.089315,0.03390875,0.035146,0.06296725,0.0490696666666667,0.045318,0.027455,0.133197,0.102279666666667,0.067178,0.054685,0.028247,0.039687,0.048949,0.0353393333333333,0.042812,0.10235725,0.0513933333333333,0.0557213333333333,0.078305,0.03913675,0.047915,0.0819946666666667,0.03012925,0.048652	0.107548,0.0861833333333333,0.16172725,0.08548275,0.04758025,0.04978675,0.19579675,0.101801,0.288852333333333,0.0159543333333333,0.0294,0.2949395,0.191400666666667,0.02131225,0.161703,0.0537236666666667,0.0271996666666667,0.0363005,0.030431,0.09848975,0.122607,0.08073225,0.20284325,0.153877333333333,0.0408405,0.164292,0.0561885,0.12911675,0.284276666666667,0.111749,0.18036025,0.232398333333333,0.…	-0.0635122	0.000846928	0.0190804
chr5	142785053	142785164	0.0436693333333333,0.097024,0.0453213333333333,0.0855345,0.0478163333333333,0.044326,0.0681013333333333,0.03476925,0.0672823333333333,0.02772425,0.0455926666666667,0.072379,0.036854,0.053746,0.1147435,0.0334593333333333,0.0733305,0.052198,0.0948835,0.0605016666666667,0.079411,0.0658026666666667,0.0641665,0.0566073333333333,0.03083125,0.0664545,0.0745475,0.0277066666666667,0.076059	0.0465136666666667,0.0735105,0.031669,0.053942,0.0730926666666667,0.03823,0.05378825,0.0362525,0.025507,0.0310955,0.0407116666666667,0.062705,0.0326695,0.039161,0.0768155,0.0588663333333333,0.0335876666666667,0.0511423333333333,0.0476286666666667,0.036211,0.0263973333333333,0.0219823333333333,0.0492413333333333,0.0397503333333333,0.0606483333333333,0.0301846666666667,0.0592283333333333,0.032466,0…	0.0179323	0.000854641	0.019213
chr10	31073916	31074038	0.051102,0.0424425,0.0268298571428571,0.0563047272727273,0.0286458181818182,0.0276192857142857,0.0320795384615385,0.0254217692307692,0.062393,0.0289673846153846,0.0346259230769231,0.0317972,0.0480704,0.0585565714285714,0.0599581428571429,0.0424423,0.0657268571428571,0.0670304285714286,0.0931027142857143,0.056687625,0.0575914285714286,0.0367965454545455,0.0776922857142857,0.0638434,0.046012,0.0291…	0.0308986153846154,0.0328362727272727,0.0366488461538462,0.0378188181818182,0.026289,0.0283829285714286,0.0473494,0.0398914285714286,0.0245788461538462,0.0446525714285714,0.0360603636363636,0.0296411428571429,0.03259525,0.0302439285714286,0.0434606,0.0443888888888889,0.0457366363636364,0.0250314444444444,0.0364911538461538,0.0298679230769231,0.0358654,0.0262268461538462,0.0253382307692308,0.02188…	0.0127019	0.000871826	0.0193271
chr12	49740615	49740735	0.0181711428571429,0.0193744285714286,0.0128682857142857,0.0249362857142857,0.0223722857142857,0.0166331428571429,0.0193985714285714,0.022661625,0.01987,0.0276514285714286,0.016703,0.0128478571428571,0.0202734285714286,0.0242457142857143,0.0230267142857143,0.0190768571428571,0.0281377142857143,0.0199485714285714,0.0167502857142857,0.0156088571428571,0.0221685714285714,0.0215361428571429,0.02427,0…	0.0152477142857143,0.0191787142857143,0.020485,0.0225877142857143,0.018513,0.0150238571428571,0.0187332857142857,0.0212014285714286,0.0167114285714286,0.0109611428571429,0.0181618571428571,0.0143272857142857,0.0176575714285714,0.0187154285714286,0.0241208571428571,0.0123731428571429,0.0283645714285714,0.0206268571428571,0.0183265714285714,0.0201972857142857,0.0154998571428571,0.0141572857142857,0…	0.00290661	0.000871826	0.0193271
chr21	46131902	46131922	0.0454185,0.0512855,0.021198,0.067192,0.0508525,0.0354085,0.042293,0.0568835,0.0563945,0.066919,0.0224535,0.076039,0.0333545,0.0593475,0.036473,0.033725,0.0297325,0.0439525,0.0551625,0.03778,0.030293,0.0486835,0.033469,0.0512675,0.0484225,0.079703,0.031809,0.0700815,0.032346,0.040028	0.069561,0.1156195,0.258972,0.077532,0.098352,0.0473145,0.0935975,0.059516,0.099891,0.0191365,0.0348505,0.0839405,0.041724,0.0496635,0.1280125,0.04629,0.0731145,0.0304765,0.049369,0.038843,0.1446245,0.0598535,0.0368115,0.1084825,0.1931365,0.0442095,0.108323,0.0531295,0.0512835,0.095093,0.0590335,0.1089185,0.053896,0.105282,0.02037,0.1094375,0.114873,0.0517945,0.043465,0.0431935	-0.0317591	0.000871826	0.0193271
chr4	141348223	141348266	0.0346775,0.0319105,0.027946,0.02234,0.046568875,0.01768975,0.030546625,0.02886975,0.022384625,0.033799125,0.028381875,0.022205125,0.024553875,0.025205875,0.02002825,0.027151625,0.02490525,0.021369875,0.030898125,0.026843625,0.017540875,0.036605375,0.0411585,0.0267054285714286,0.028030875,0.022062,0.023386375,0.020156875,0.031937375,0.02274625	0.033751625,0.02957125,0.021668375,0.02444225,0.023494,0.025866875,0.10638125,0.041055,0.084414375,0.0180325,0.036363875,0.08792825,0.05207675,0.038974375,0.052087625,0.028322375,0.03465475,0.049724375,0.01954475,0.02689525,0.035559375,0.029244375,0.05493325,0.05513,0.0316105,0.031506625,0.042518125,0.030635375,0.037309125,0.24056475,0.026845125,0.0300465,0.1455855,0.023612625,0.051446875,0.01981…	-0.0197197	0.000871826	0.0193271
chr6	150312126	150312309	0.01670225,0.0238119333333333,0.0236511111111111,0.0254517857142857,0.016378625,0.0135395,0.0186800625,0.0132596111111111,0.0211345384615385,0.0201115,0.01935425,0.01672625,0.0262227692307692,0.0198449230769231,0.0180638333333333,0.0193915,0.0193333076923077,0.0189489230769231,0.0165324,0.0182525384615385,0.0224441333333333,0.0199819285714286,0.0309567692307692,0.0186191428571429,0.023036625,0.03…	0.0176147647058824,0.0166480714285714,0.0233045,0.0625283125,0.02355825,0.0160701111111111,0.0192757142857143,0.0239998571428571,0.0410470625,0.0274610769230769,0.0379654285714286,0.0200641875,0.0330464375,0.0330171875,0.0223309333333333,0.0161524666666667,0.0220330666666667,0.0190611538461538,0.0228531875,0.0273496875,0.0210704,0.039081625,0.0537989444444444,0.0672276875,0.0325360625,0.0214145,0…	-0.0148651	0.000871826	0.0193271
chr8	107282353	107282860	0.03254812,0.0352275714285714,0.0222825806451613,0.0320811111111111,0.0344625185185185,0.0223869310344828,0.029555,0.0234218709677419,0.0353376,0.0272350357142857,0.0247085862068966,0.0341138,0.0279370689655172,0.0333170769230769,0.034683,0.0222985806451613,0.0311678461538462,0.0331787037037037,0.0429739545454545,0.031690962962963,0.0250253214285714,0.0323152413793103,0.0449967916666667,0.0300145…	0.0301356666666667,0.0217366538461538,0.0215646296296296,0.0275762333333333,0.0257357586206897,0.024086,0.0205904838709677,0.0220848,0.0218548888888889,0.0157413684210526,0.030395,0.021961935483871,0.0319750344827586,0.0210592,0.0238284,0.025072375,0.0249658421052632,0.0285589545454545,0.0225477777777778,0.0236441,0.021016,0.0264715357142857,0.0296877666666667,0.0214978125,0.0271339310344828,0.02…	0.00457363	0.000871826	0.0193271
chr9	37027887	37027904	0.0826146666666667,0.0505246666666667,0.0608633333333333,0.073418,0.120275,0.0608463333333333,0.116418333333333,0.0367186666666667,0.0383966666666667,0.114152333333333,0.085772,0.0723533333333333,0.03775,0.038733,0.075543,0.0383233333333333,0.0597236666666667,0.033647,0.097031,0.029528,0.0217006666666667,0.091605,0.04938,0.146249,0.0536223333333333,0.0438,0.0325686666666667,0.0378996666666667,0.1…	0.183622333333333,0.054133,0.142359,0.0990316666666667,0.150901,0.391151333333333,0.0580883333333333,0.461473333333333,0.101032666666667,0.307214333333333,0.145732666666667,0.065301,0.123024333333333,0.0787133333333333,0.0748203333333333,0.122920666666667,0.104489333333333,0.07212,0.195433333333333,0.052918,0.0578876666666667,0.0172966666666667,0.174723666666667,0.137241666666667,0.184796,0.12523…	-0.0633973	0.000872577	0.0193271
chr11	61447845	61447937	0.047489625,0.047696,0.0317405,0.05106625,0.0370251,0.046844,0.0435138461538462,0.042751,0.0567620833333333,0.0369171666666667,0.0405976666666667,0.03782075,0.05396,0.0346569166666667,0.06012025,0.0453155,0.0508281538461538,0.0597275384615385,0.0720863333333333,0.0473438461538462,0.0470491538461538,0.0454421666666667,0.0598441666666667,0.0370097142857143,0.0450630769230769,0.0345212307692308,0.04…	0.0410615,0.0336208571428571,0.04414225,0.0455199166666667,0.0464730833333333,0.0220848461538462,0.0337604166666667,0.0439711666666667,0.0264524166666667,0.0315188571428571,0.0335814444444444,0.0351077692307692,0.0554519230769231,0.0306902,0.050911,0.0292173,0.0396818571428571,0.040420375,0.03868525,0.04316,0.0345336666666667,0.0288858,0.0346425454545455,0.0334745,0.0450425384615385,0.04128825,0.…	0.00743678	0.000909718	0.019816
chr12	21680490	21680531	0.0136913333333333,0.020205,0.0156031666666667,0.022542,0.0286408333333333,0.0105418333333333,0.0128943333333333,0.0205941666666667,0.00884133333333333,0.0194416666666667,0.0127168333333333,0.0184925,0.0114596666666667,0.00964266666666667,0.0179146666666667,0.0147135,0.0152941666666667,0.0134011666666667,0.0193028333333333,0.0134238333333333,0.0201288333333333,0.0184691666666667,0.030274833333333…	0.0245683333333333,0.0181486666666667,0.0644738333333333,0.0346138333333333,0.028775,0.00903483333333333,0.0444981666666667,0.0123643333333333,0.028216,0.0126225,0.0142203333333333,0.1826115,0.0157193333333333,0.040455,0.0757166666666667,0.0173543333333333,0.015995,0.0220631666666667,0.0195125,0.016244,0.0119013333333333,0.0511516666666667,0.0358385,0.0479146666666667,0.109846666666667,0.01960416…	-0.0227059	0.000909718	0.019816
chr16	30645673	30646153	0.0147219545454545,0.0136232,0.00951708695652174,0.01821875,0.0109867272727273,0.00972169565217391,0.0166786818181818,0.00950278260869565,0.0167500454545455,0.0142848260869565,0.0146734782608696,0.00875872727272727,0.0184036818181818,0.0191412380952381,0.0142175454545455,0.0199839090909091,0.0199878571428571,0.01913945,0.01975655,0.01812855,0.0192501818181818,0.0140872173913043,0.02484885,0.01731…	0.0122049545454545,0.0102409,0.0131725,0.0151512272727273,0.0138879090909091,0.0106003181818182,0.00901895652173913,0.0155024285714286,0.0116981818181818,0.0093373,0.0160567727272727,0.0103454347826087,0.0158891304347826,0.0159686086956522,0.0125316818181818,0.0141190909090909,0.0156799,0.01214325,0.0145290909090909,0.0165572272727273,0.0114551818181818,0.0141819565217391,0.008839,0.0096371304347…	0.00294727	0.000909718	0.019816
chr19	58070965	58071121	0.0211964,0.02884468,0.0144962413793103,0.0285753846153846,0.0215436666666667,0.0143374814814815,0.024994962962963,0.0183174137931034,0.01927296,0.0158990322580645,0.0195138214285714,0.0163726785714286,0.0290506538461538,0.0252314444444444,0.02953524,0.0209387692307692,0.0225885769230769,0.02500828,0.03130604,0.0248556666666667,0.0252154444444444,0.023115037037037,0.0377022,0.02771248,0.031457740…	0.0202123103448276,0.0260078333333333,0.0166139285714286,0.022939275862069,0.0209313103448276,0.0136819310344828,0.0190084,0.02176684,0.01676992,0.0177935833333333,0.0225354166666667,0.0168723928571429,0.0221255555555556,0.0123279655172414,0.0166707037037037,0.02086592,0.024915375,0.02156928,0.0242967307692308,0.0189777692307692,0.0153328518518519,0.0206983846153846,0.0174818387096774,0.013998448…	0.00435604	0.000909718	0.019816
chr2	127729570	127729807	0.0345824705882353,0.0339627222222222,0.0222826,0.0339296666666667,0.0375513888888889,0.0314764,0.0358145555555556,0.03384295,0.0385265333333333,0.0376518947368421,0.0333033,0.0314768947368421,0.0576879411764706,0.0409099411764706,0.0364270588235294,0.0318476666666667,0.0348808235294118,0.0353304117647059,0.0348585714285714,0.038011,0.0378447058823529,0.0408098421052632,0.0392908666666667,0.04023…	0.0343143684210526,0.02762675,0.0377952222222222,0.0349318947368421,0.02368195,0.0325668,0.0211780625,0.027485,0.03070285,0.017883875,0.0355594117647059,0.0302188947368421,0.0411764210526316,0.02860015,0.0344888823529412,0.026004375,0.0422684666666667,0.0252831333333333,0.0331597647058824,0.0385597894736842,0.0282165555555556,0.0298120526315789,0.0322778947368421,0.02260645,0.0412869444444444,0.0…	0.00508489	0.000909718	0.019816
chr3	129830161	129830359	0.0269344545454545,0.0327386086956522,0.0231033043478261,0.0343258260869565,0.0277988181818182,0.0206601739130435,0.031204347826087,0.0208312173913043,0.0313194545454545,0.0221900869565217,0.0292189565217391,0.0222492727272727,0.0338069090909091,0.0316522272727273,0.0413490909090909,0.0205528181818182,0.0286991363636364,0.0326817727272727,0.0327176363636364,0.0290638695652174,0.0271565,0.03005404…	0.0214330869565217,0.0284406818181818,0.0241415652173913,0.024657652173913,0.0201193913043478,0.0176762173913043,0.0244408260869565,0.0332809523809524,0.0216811818181818,0.0211100454545455,0.0336729545454545,0.0224059090909091,0.0317303043478261,0.0237550869565217,0.0203808636363636,0.0268689090909091,0.0324914090909091,0.0234990909090909,0.0244706956521739,0.0259424347826087,0.0172575454545455,0…	0.00474388	0.000909718	0.019816
chr3	143692298	143692615	0.0315277142857143,0.0472678333333333,0.01973575,0.0611843333333333,0.0281931428571429,0.0189825714285714,0.0386078571428571,0.0213587142857143,0.0577901666666667,0.0353077142857143,0.0266601428571429,0.0300905714285714,0.0662556666666667,0.050446,0.0473466666666667,0.0341077142857143,0.042899,0.0685445,0.0420802,0.0473675,0.0573732,0.0190044285714286,0.0597538,0.0248785714285714,0.03284428571428…	0.0188674285714286,0.0134292857142857,0.0254961428571429,0.0342668571428571,0.0125474285714286,0.025524,0.0289268571428571,0.0355295714285714,0.0252794285714286,0.0339915714285714,0.0427578571428571,0.0167775714285714,0.0318461428571429,0.0187138571428571,0.0277487142857143,0.0356784285714286,0.023369,0.0263102857142857,0.0266882857142857,0.0277998571428571,0.0324102857142857,0.0354112857142857,0…	0.011753	0.000909718	0.019816
chr6	100038949	100038992	0.021337,0.0165026666666667,0.0267056666666667,0.0304096666666667,0.030626,0.0151536666666667,0.0237796666666667,0.0222776666666667,0.0183233333333333,0.0166,0.0277813333333333,0.051189,0.0161303333333333,0.0336086666666667,0.017621,0.0183386666666667,0.020258,0.024907,0.035798,0.0257713333333333,0.0146096666666667,0.0258166666666667,0.0258613333333333,0.026892,0.0235413333333333,0.02591933333333…	0.044916,0.0389856666666667,0.0233203333333333,0.0388553333333333,0.047462,0.0209013333333333,0.0256763333333333,0.0295183333333333,0.0327053333333333,0.0145546666666667,0.0250746666666667,0.101746,0.0322916666666667,0.0197886666666667,0.0448646666666667,0.0276486666666667,0.0225893333333333,0.026157,0.0227153333333333,0.0218033333333333,0.028909,0.035143,0.03101,0.128939333333333,0.018753,0.0194…	-0.0179646	0.000909718	0.019816
chr10	16478773	16479186	0.0175832666666667,0.0254698571428571,0.0159538125,0.0326699166666667,0.0139438571428571,0.0219579333333333,0.0441976428571429,0.0176395625,0.0243797,0.0173597142857143,0.018788125,0.0129470714285714,0.020321,0.0227267142857143,0.0308107142857143,0.0125747857142857,0.0313972857142857,0.0286904615384615,0.0293559090909091,0.0282658,0.0288002857142857,0.0211233571428571,0.0295938571428571,0.0242656…	0.013852,0.1404141,0.0126791428571429,0.0167536,0.01645775,0.015043625,0.0142416,0.0206157142857143,0.0109762666666667,0.0379587777777778,0.0227388571428571,0.0186206875,0.01763925,0.022659,0.0187749090909091,0.0234203076923077,0.0177857142857143,0.0258158,0.0234887857142857,0.0194589333333333,0.0162215714285714,0.0146318666666667,0.0151837857142857,0.0130345333333333,0.0165882666666667,0.0170017…	0.00225694	0.000949131	0.0202552
chr19	19281134	19281209	0.028295125,0.03337175,0.0353595,0.039061625,0.0308575,0.043883875,0.032978875,0.028377,0.042368125,0.03086375,0.0310705,0.035905,0.035796625,0.036046625,0.04131675,0.03145125,0.04282275,0.038535625,0.040871125,0.031374125,0.03906625,0.039374375,0.038724625,0.045693625,0.03695075,0.098576875,0.03671675,0.035079125,0.033349875,0.044705375	0.029409875,0.03152325,0.025054875,0.029508875,0.0263575,0.045975125,0.029989,0.029758375,0.019486875,0.01855975,0.0371115,0.029117625,0.0755585,0.033357625,0.024827875,0.039386125,0.039025375,0.0231095,0.03852875,0.034119125,0.02926875,0.030604375,0.03220575,0.02327,0.033612875,0.0382035,0.037595,0.0313035,0.032235375,0.026409,0.030315875,0.028796375,0.03665475,0.036853875,0.024141375,0.03714787…	0.0062541	0.000949131	0.0202552
chr3	186490345	186490365	0.0414296666666667,0.0413426666666667,0.0778733333333333,0.0362786666666667,0.0364283333333333,0.0442326666666667,0.0502866666666667,0.0344793333333333,0.063384,0.050075,0.0358216666666667,0.0394546666666667,0.0445186666666667,0.04893,0.0456483333333333,0.0443653333333333,0.034606,0.046169,0.0371836666666667,0.0599626666666667,0.0404643333333333,0.0431296666666667,0.0497083333333333,0.041376,0.03…	0.216571666666667,0.593171333333333,0.466040333333333,0.0328466666666667,0.0298366666666667,0.0748496666666667,0.182702333333333,0.0249123333333333,0.301560333333333,0.037548,0.0518833333333333,0.214278666666667,0.0887796666666667,0.104257333333333,0.195586333333333,0.0346233333333333,0.0506536666666667,0.0356813333333333,0.0548846666666667,0.0541906666666667,0.195649333333333,0.143970333333333,0…	-0.099659	0.000949131	0.0202552
chr4	57687801	57687822	0.0310933333333333,0.0305633333333333,0.024082,0.0329673333333333,0.0243873333333333,0.024228,0.0390903333333333,0.0164736666666667,0.0267226666666667,0.032235,0.025928,0.0245166666666667,0.0223046666666667,0.0203796666666667,0.0331606666666667,0.014612,0.0294093333333333,0.0333243333333333,0.0279956666666667,0.0271106666666667,0.0263296666666667,0.029062,0.0224483333333333,0.0316533333333333,0.0…	0.011468,0.0180983333333333,0.0173896666666667,0.0289513333333333,0.0134766666666667,0.0188096666666667,0.0230743333333333,0.036647,0.0135923333333333,0.0192653333333333,0.024041,0.02349,0.0331286666666667,0.0178536666666667,0.0187703333333333,0.012993,0.0325183333333333,0.020049,0.019064,0.025844,0.0363166666666667,0.0204086666666667,0.0145296666666667,0.0115053333333333,0.0121746666666667,0.016…	0.00499672	0.000949131	0.0202552
chr4	175139239	175139337	0.0245865,0.049092,0.02765525,0.039406,0.0518335,0.04185475,0.0296383333333333,0.04577925,0.02953,0.05016775,0.02968825,0.04616825,0.0379995,0.034033,0.0279985,0.03347325,0.026642,0.027367,0.0299005,0.0356185,0.0322635,0.0330125,0.061358,0.0681215,0.019733,0.0508125,0.0285725,0.02656025,0.030741,0.04932225	0.041187,0.056492,0.0257376666666667,0.07637225,0.039113,0.041487,0.03883,0.0431066666666667,0.11211125,0.0149826666666667,0.0648363333333333,0.09407575,0.0885263333333333,0.189709,0.081384,0.033227,0.0401083333333333,0.0476986666666667,0.06195975,0.0471255,0.041351,0.0487505,0.050913,0.1430715,0.0426993333333333,0.029383,0.0587266666666667,0.05115625,0.025833,0.124844,0.04157975,0.04117,0.079106…	-0.0236342	0.000949131	0.0202552
chr6	26204856	26204883	0.0148515,0.0354515,0.019359,0.019205,0.031513,0.0178435,0.020072,0.0201615,0.031818,0.016557,0.040636,0.004566,0.026194,0.0196425,0.0455065,0.026377,0.0280495,0.010593,0.048895,0.0269175,0.0145375,0.016493,0.051319,0.0238105,0.027263,0.036997,0.0245515,0.013456,0.035028,0.0410735	0.0812105,0.030463,0.0245435,0.028003,0.0314655,0.022871,0.0928955,0.0534055,0.03022,0.094881,0.0323885,0.1026875,0.0906175,0.0157435,0.11287,0.036623,0.033267,0.0367645,0.033215,0.0465955,0.093022,0.040557,0.019627,0.0125305,0.0513395,0.0169495,0.0277805,0.032016,0.0344465,0.0441,0.107582,0.0682645,0.0272485,0.0092985,0.3364635,0.050005,0.137183,0.0373495,0.0174695,0.034786	-0.0294275	0.000949131	0.0202552
chr6	46097733	46097778	0.0345045714285714,0.0596948571428571,0.03258,0.0717485,0.0463472857142857,0.044286,0.0587717142857143,0.0357992857142857,0.07214,0.0393308571428571,0.0543068571428571,0.0413298571428571,0.073793,0.0581192857142857,0.0824402,0.0480078571428571,0.0597298571428571,0.0598074285714286,0.0857188,0.0664803333333333,0.0483282857142857,0.0606047142857143,0.0806296,0.059623,0.0571291428571429,0.0367408571…	0.0289344285714286,0.0461448571428571,0.0326801428571429,0.0391738571428571,0.037556,0.0396364285714286,0.0483651428571429,0.0506576,0.049311,0.0582986,0.0542141428571429,0.0359447142857143,0.05733,0.0368091428571429,0.0399994285714286,0.0471607142857143,0.0455952,0.0435538,0.0411601428571429,0.0392392857142857,0.0342997142857143,0.0384145714285714,0.033756,0.132861,0.039085,0.041431,0.064395,0.0…	0.00988056	0.000949131	0.0202552
chr8	127570832	127570907	0.0215585,0.0272625,0.017343,0.02758375,0.0215195,0.0181385,0.02552325,0.01830775,0.03334175,0.020231,0.02063325,0.02524275,0.02567725,0.027861,0.02281175,0.02445325,0.026447,0.02471375,0.027389,0.02710325,0.02285275,0.01748725,0.0272345,0.03845025,0.029271,0.016428,0.02252375,0.0243295,0.02902175,0.02068725	0.01336175,0.01591425,0.02555725,0.0233285,0.02045775,0.01662525,0.0180895,0.025157,0.00967475,0.015827,0.02927825,0.011611,0.02101,0.0201535,0.0190995,0.0256885,0.03231825,0.0212135,0.018626,0.022203,0.02108925,0.01702075,0.0178655,0.01312675,0.019488,0.01928625,0.02573175,0.01808825,0.02007475,0.023215,0.01394325,0.02736125,0.02575375,0.02235575,0.02233525,0.01478175,0.00986325,0.02554,0.016498…	0.00441873	0.000949131	0.0202552
chr9	27529237	27529537	0.0309666428571429,0.0409348928571429,0.0274481818181818,0.0409179642857143,0.0300726785714286,0.0245613448275862,0.0324361428571429,0.0291553636363636,0.03579825,0.0278406551724138,0.0355163666666667,0.0249208620689655,0.0515514642857143,0.03766025,0.04493212,0.0273422142857143,0.0470604615384615,0.0467428461538462,0.04710825,0.0378977037037037,0.0433863333333333,0.0298233214285714,0.04423988461…	0.0308573571428571,0.0277452173913043,0.0251784074074074,0.0303471,0.0294784137931034,0.023011,0.0320297777777778,0.0362168636363636,0.0278504285714286,0.0275666,0.0582500434782609,0.0292483,0.0350445185185185,0.0220147931034483,0.0269974230769231,0.0320102173913044,0.0270344,0.023464,0.0332959642857143,0.0324135357142857,0.0247745714285714,0.031005,0.0231946551724138,0.0242715862068966,0.0317388…	0.00627453	0.000949131	0.0202552
chr9	99983445	99983488	0.0683336666666667,0.101168,0.0674136666666667,0.100402,0.113415,0.0810066666666667,0.108889666666667,0.0745496666666667,0.0828456666666667,0.0896696666666667,0.149450666666667,0.156435,0.0997433333333333,0.0838903333333333,0.074058,0.0349593333333333,0.102473666666667,0.098883,0.133922,0.093249,0.112207333333333,0.0729136666666667,0.126271666666667,0.055776,0.076542,0.0612213333333333,0.06190833…	0.191768666666667,0.372195,0.099212,0.203866,0.0687463333333333,0.0569013333333333,0.270822,0.0771046666666667,0.391381666666667,0.0579796666666667,0.057196,0.242737,0.167278666666667,0.066658,0.206757666666667,0.100703666666667,0.129532,0.12686,0.0913893333333333,0.122244333333333,0.205169666666667,0.0892206666666667,0.098764,0.274439666666667,0.141497333333333,0.0843763333333333,0.1909303333333…	-0.0712448	0.000949131	0.0202552
chr14	26674309	26674334	0.071219,0.01411075,0.0537535,0.0156186666666667,0.0892885,0.03992125,0.0419345,0.06611675,0.036263,0.06100475,0.04839325,0.15854375,0.0303023333333333,0.0658475,0.02089425,0.02151425,0.0514163333333333,0.088405,0.0532806666666667,0.0373936666666667,0.09304475,0.054746,0.118684666666667,0.043839,0.131777,0.033372,0.1073675,0.043302,0.05246025	0.232199,0.67901775,0.21981475,0.10472625,0.04344075,0.01451025,0.084837,0.02264225,0.23976875,0.0420413333333333,0.1164455,0.30663775,0.294589,0.029455,0.11127875,0.088947,0.1037615,0.06003375,0.056707,0.07110725,0.0959385,0.0629855,0.08060925,0.26409525,0.056766,0.04379775,0.1923035,0.05193625,0.08968825,0.01949525,0.1849785,0.236122,0.15089175,0.23443675,0.4466525,0.1113165,0.19403475,0.084239…	-0.0815277	0.000965056	0.0205118
[truncated: 10,034 more rows]
