# Supplementary material for: Diagnosis of early-stage non-small cell lung cancer using DNA methylation in tissue and plasma
Source: Genes Dis. 2025 Jan 28;12(6):101548. doi: 10.1016/j.gendis.2025.101548 (PMC12361987; doi:10.1016/j.gendis.2025.101548)
Supplement: Multimedia component 6 [file mmc6.xlsx]

## Sheet: plasma_dmr_all
Chrom.	Start	End	avg_collapse.x	avg_collapse.y	mean_diff	pvalue	FDR
chr10	1779818	1779853	0.01475875,0.016706125,0.02119525,0.0185385,0.014245875,0.023267875,0.01191075,0.0208725,0.019564375,0.019939625,0.0181225,0.01333325,0.01507425,0.017515375,0.01660575,0.027235625,0.02200575,0.012766875,0.010257,0.018918625,0.0071615,0.01907425,0.023941125,0.015739125,0.010498625,0.01908775,0.011897,0.018017125,0.00922575,0.009618125,0.0175405,0.024018625,0.00963925,0.019855125,0.01629875,0.01949…	0.0225655,0.02141625,0.023160625,0.0269965,0.020832875,0.026775125,0.028317125,0.028159625,0.023152375,0.017659875,0.02282675,0.01689425,0.01044375,0.01878575,0.025067,0.025026125,0.057810125,0.02029725,0.025585625,0.0345015,0.02291325,0.019932375,0.022141125,0.018983125,0.012353125,0.02060825,0.021255,0.01716225,0.01828925,0.0151175,0.012048125,0.022822875,0.039113625,0.019648,0.039320875,0.0282…	-0.00575453	9.00101e-06	0.106144
chr19	19779858	19779994	0.018532,0.0187379,0.016339,0.0212131666666667,0.019403,0.0155571666666667,0.0129436363636364,0.0147640833333333,0.0223845454545455,0.0129945454545455,0.01154725,0.0199611,0.0232918333333333,0.011731,0.0190263333333333,0.0213446666666667,0.0170387272727273,0.0242424,0.0058664,0.0054054,0.0129660833333333,0.1072105,0.0128212,0.020114380952381,0.0190476666666667,0.0128205,0.00920775,0.0154497142857…	0.00548392857142857,0.0221903636363636,0.0181853333333333,0.0133780833333333,0.00297625,0.0123379166666667,0.0272198888888889,0.0037736,0.011620625,0.0129145,0,0.00676175,0,0.0141306,0.011363625,0.0120196,0.00699808333333333,0.0129252,0.01428575,0.0052632,0,0.006579,0.0119735454545455,0.003205125,0,0.0125,0.0164064545454545,0,0.017208,0.0119676666666667,0.00795891666666667,0.00901566666666667,0.0…	0.0107788	1.65463e-05	0.106144
chr10	44144002	44144079	0.0084339,0.0067073,0.0180715,0.0100993,0.0124904,0.0087278,0.0083583,0.0090789,0.0204952,0.0201409,0.010321,0.0098705,0.0193671,0.0172219,0.0155662,0.0196904,0.0166335,0.0157278,0.0008929,0.002584,0.0276692,0.002584,0.0061241,0.0114729,0.0045978,0.0123721,0.032258,0.0095085,0.0120072,0.0046173,0.0135374,0.0127553,0.0155563	0.006206,0.0119034,0.0097588,0.0158859,0.003205125,0.0103738,0.0096008,0.0099546,0.0051632,0.0079953,0.0070674,0,0.0104166666666667,0.0065217,0.0075221,0.0050667,0.0021277,0.0069065,0.0040149,0.0077643,0.0080143,0.0099943,0.00881844444444444,0.0005236,0.0052764,0.011974,0.0117879,0,0.0080337,0.0066734,0.0052294,0,0.0226041,0.0147465,0.003378375,0,0.0038263,0,0,0.0041438,0,0.005319125,0,0.018134	0.00586635	0.000105474	0.22123
chr3	13974400	13974454	0.0389783333333333,0.03007,0.0668406666666667,0.049921,0.0717366666666667,0.039098,0.0482583333333333,0.0699643333333333,0.0947165,0.0461663333333333,0.0568063333333333,0.0426066666666667,0.0835588333333333,0.0672836666666667,0.0565196666666667,0.0596068333333333,0.0505131666666667,0.0809118333333333,0.0749001666666667,0.0551845,0.0520925,0.110792833333333,0.037927,0.0560458333333333,0.051946,0.0…	0.0416756666666667,0.0853761666666667,0.0886526666666667,0.0640608333333333,0.0381488333333333,0.095504,0.0657883333333333,0.105055833333333,0.0572898333333333,0.0714781666666667,0.0632421666666667,0.090342,0.0898376666666667,0.1068605,0.0633841666666667,0.0419271666666667,0.0278356666666667,0.0671206666666667,0.102369833333333,0.0773806666666667,0.076856,0.0898703333333333,0.0657136666666667,0.0…	-0.0169982	8.90212e-05	0.22123
chr4	93226614	93226682	0.010596875,0.014278875,0.01780175,0.019828,0.01350875,0.01848925,0.01387975,0.018124375,0.016593,0.013806125,0.009916375,0.010683625,0.0173855,0.014087,0.015614125,0.02310125,0.013746125,0.005087625,0.008268,0.0132795,0.0061515,0.015312,0.0471765,0.01139775,0.018342125,0.005105125,0.01390575,0.014611875,0.0042155,0.008211625,0.013994625,0.023078625,0.006459625,0.013726,0.009910375,0.01018825,0.0…	0.018567375,0.021448875,0.025703375,0.01122725,0.012247125,0.011310375,0.018664625,0.01114975,0.018824375,0.006346375,0.01526225,0.00866725,0.0177545,0.020548,0.025857625,0.015431,0.034635125,0.032341625,0.04115125,0.024598625,0.018926875,0.002658125,0.01691325,0.021072625,0.012173375,0.016263875,0.009114125,0.004456,0.041345625,0.02429375,0.0180415,0.014357375,0.015600125,0.0128695,0.023875375,0…	-0.00765504	0.000107969	0.22123
chr6	30457431	30457456	0.0306186666666667,0.017747,0.0240803333333333,0.010232,0.022372,0.031348,0.012519,0.0278446666666667,0.0150663333333333,0.0309956666666667,0.0224246666666667,0.0195253333333333,0.023672,0.0234163333333333,0.029257,0.021085,0.029059,0.012615,0.0164976666666667,0.0336703333333333,0.0281133333333333,0.0234076666666667,0.023712,0.0580085,0.006575,0.0192043333333333,0.0199783333333333,0.0216276666666…	0.0235643333333333,0.0130906666666667,0.0251126666666667,0.021659,0.0156456666666667,0.020159,0.026213,0.018497,0.010001,0.0126116666666667,0.007844,0.021253,0,0.00984166666666667,0,0.012563,0.011344,0.008018,0.0188296666666667,0.022797,0.0141493333333333,0.019433,0.0142983333333333,0.0165526666666667,0.0156793333333333,0.019631,0.010224,0.0203786666666667,0.0102056666666667,0.0171743333333333,0.…	0.00738152	5.55617e-05	0.22123
chr7	151573862	151573879	0.0259733333333333,0.0213256666666667,0.0261556666666667,0.0283848333333333,0.0204998333333333,0.022386,0.0321165,0.0277153333333333,0.0304261666666667,0.0366326666666667,0.0265088333333333,0.0283741666666667,0.0197695,0.0316803333333333,0.0301548333333333,0.0283021666666667,0.0389756666666667,0.0175956666666667,0.0145246666666667,0.0190753333333333,0.0155331666666667,0.0181051666666667,0.0250761…	0.00666666666666667,0.0224711666666667,0.0252698333333333,0.0193383333333333,0.0280676666666667,0.00520833333333333,0.035053,0.0098715,0.031643,0.0135111666666667,0.0191948333333333,0.0092025,0.00773083333333333,0.0188506666666667,0.0147291666666667,0.0054645,0.0176766666666667,0.0206053333333333,0.011889,0.0193383333333333,0.012524,0.0128858333333333,0.0145313333333333,0.0231315,0.01216033333333…	0.00599799	0.000137945	0.22123
chr9	130679596	130679610	0,0,0,0,0,0.0142855,0,0,0,0,0,0,0,0	0.0113635,0.0406015,0.014706,0,0.0384615,0.0142855,0.038816,0.009434,0.015625,0.0092595	-0.0182349	0.000130471	0.22123
chr19	16223110	16223122	0.042516,0.0355635,0.040947,0.0328135,0.047497,0.0339225,0.040741,0.043944,0.0390525,0.0484725,0.0363675,0.043716,0.040501,0.0386995,0.0471455,0.042602,0.042282,0.031336,0.036777,0.0298545,0.021203,0.0366855,0.042657,0.035078,0.037633,0.0299425,0.0230205,0.0377405,0.025003,0.024301,0.027689,0.02839,0.0382785,0.034078,0.0311585,0.047937,0.04881,0.021218,0.046382,0.0294515	0.0326215,0.029892,0.0436245,0.032489,0.0406615,0.0302455,0.026448,0.020566,0.0467775,0.026495,0.0322075,0.0351835,0.029879,0.041034,0.033436,0.0327305,0,0.016364,0.03068,0.037265,0.0616735,0.0175815,0.0254685,0.0289545,0.0298265,0.0354635,0.030369,0.0325625,0.030886,0.030726,0.0345095,0.038737,0.0345285,0.0289075,0.06167,0.048429,0.0276445,0.0315405,0.023735,0.025708,0.034369,0.051315,0.024996,0…	0.00655656	0.000162123	0.231116
chr7	562094	562270	0.0191937333333333,0.0230437333333333,0.0229092,0.0242878666666667,0.0282171333333333,0.0225108,0.0225792,0.0197337333333333,0.0216194,0.0322424666666667,0.0232647333333333,0.0218026666666667,0.0238829333333333,0.0258997333333333,0.0301701333333333,0.0225517333333333,0.0306688,0.0209252666666667,0.0172976666666667,0.0180246666666667,0.0141873846153846,0.0202935333333333,0.0143072666666667,0.02218…	0.00828558333333333,0.0232331333333333,0.0210734666666667,0.0229871333333333,0.0236744666666667,0.0151612,0.0270841333333333,0.0192447333333333,0.0220812,0.0174296,0.0154024,0.0182542666666667,0.0125782666666667,0.00903653846153846,0.0172338,0.00653453846153846,0.0144793076923077,0.0153424666666667,0.021039,0.0166566,0.02114,0.0166085333333333,0.0127362,0.0212226,0.0185358666666667,0.016829533333…	0.00375968	0.000234902	0.301379
chr19	45579750	45579871	0.0185,0.026603,0.0291146666666667,0.0267433333333333,0.0280007,0.0195813333333333,0.0227294,0.0301376666666667,0.0346527,0.0162712222222222,0.0207585,0.0253991,0.0330347777777778,0.0259893,0.0261452,0.0167773333333333,0.0257102,0.025799875,0.020866,0.0140148571428571,0.02872675,0.02074825,0.021905,0.01828575,0.0283326,0.0101655,0.0182516,0.0225177777777778,0.0170209,0.0104855,0.0200874,0.0234051…	0.039773,0.0155087,0.020185125,0.0206705,0.0216532,0.01374175,0.020692,0.01557925,0.0356931111111111,0.0161035,0.0157546666666667,0.00284877777777778,0.0303063333333333,0.03499525,0.0287221,0.0406746666666667,0,0.010484,0.0123483333333333,0.0152978888888889,0.0121486666666667,0.0118913333333333,0.017005,0.015903,0.0180364444444444,0.0165272,0.0153268,0.013955,0.0278298333333333,0.021281,0.0167357…	0.00422702	0.000312531	0.364524
chr15	90198194	90198203	0.0254675,0.0311615,0.042474,0.0253895,0.01876,0.0263405,0.021357,0.0272725,0.0469515,0.0278985,0.0296995,0.034976,0.0440535,0.038244,0.036082,0.040009,0.027374,0.0491005,0.021703,0.028604,0.057377,0.0319535,0.012908,0.0220395,0.0355235,0.017677,0.0249325,0.0306035,0.0467035,0.02193,0.014699,0.0316155,0.019041,0.039185,0.04471,0.0316445,0.023608,0.0142855,0.0197085	0.0315315,0.039271,0.034448,0.0112555,0.085725,0.019879,0.0104165,0.0401535,0.0042195,0.036811,0.013554,0.020513,0.022876,0,0.020515,0.0184425,0.0235295,0.0151515,0,0.026687,0.0271495,0.009079,0.0143415,0.009587,0.0538845,0.0164835,0.0096155,0.0186285,0.0100155,0.030775,0.0326085,0.0463265,0.0140695,0.0142865,0.014524,0.014155,0.0282735,0.0169685,0.0105635,0.023573,0.0297435,0.026642,0,0,0.020682…	0.00814995	0.000480554	0.411034
chr19	38183192	38183417	0.016046575,0.010094825,0.020227525,0.012792775,0.014522225,0.014975775,0.02090635,0.030408775,0.02041355,0.0163944,0.0150041,0.015516225,0.018051275,0.0173745,0.014637875,0.0240138,0.0249394,0.01613805,0.012709825,0.026250775,0.00702758823529412,0.036291775,0.01609365,0.0241353928571429,0.021618525,0.009640625,0.012783275,0.013496975,0.01222645,0.00525402941176471,0.027829625,0.03026035,0.016357…	0.0266599230769231,0.029909625,0.050664425,0.01368475,0.014291325,0.0280994705882353,0.016671225,0.0125716,0.02307135,0.0120948,0.02297745,0.015166325,0.0304480588235294,0.0388494516129032,0.03843325,0.0259078275862069,0.0504662,0.0229208205128205,0.014916125,0.052782475,0.025535125,0.00965748484848485,0.0189966857142857,0.030259425,0.00914565,0.040346525,0.020297675,0.0158217105263158,0.0244422,…	-0.0113393	0.000457529	0.411034
chr2	121101050	121101231	0.0130785,0.00463228571428571,0.0271251666666667,0.0173715,0.0168614285714286,0.00756616666666667,0.0228779,0.0110145714285714,0.0076282,0.005965,0.01891175,0.0144187142857143,0.0148901666666667,0.0199666666666667,0.00776457142857143,0.022955,0.0188161428571429,0.00828666666666667,0.0162752857142857,0.00462966666666667,0,0.038354,0.0197616666666667,0.024159,0.020182,0.0162913333333333,0.013045285…	0.013729,0.0135504285714286,0.011579,0.00882371428571429,0.012477,0.00823457142857143,0.00873216666666667,0.03898925,0.0131356666666667,0.002841,0.002353,0,0,0.0060975,0,0,0.009009,0.0055556,0.009804,0.0101108333333333,0,0.00606066666666667,0.0100964285714286,0.008284,0.0115838333333333,0.0050565,0,0.0105088333333333,0.0266185,0.0030455,0.00151516666666667,0.0064655,0.00320525,0,0.0046518,0.01401…	0.00577304	0.000460168	0.411034
chr7	100493302	100493521	0.0258111333333333,0.0176660833333333,0.0219795333333333,0.016572,0.0191178125,0.0182755,0.0221378235294118,0.0112200666666667,0.0258015333333333,0.01769,0.0229492,0.0190797333333333,0.0129284375,0.0210092,0.0203814,0.015656,0.0169940666666667,0.00787692857142857,0.003861,0.00813,0.0179032,0.0143112857142857,0.0102041428571429,0.0054196,0.0253271666666667,0.0200372857142857,0.0407196666666667,0.0…	0.0107584666666667,0.00893346666666667,0.0198951538461538,0.0153559411764706,0,0.0084746,0.020202,0.0208705454545455,0.00491683333333333,0,0,0,0.016129,0.0125,0,0.0045454,0.0102016,0.0112401428571429,0.01194,0.0154437272727273,0.015,0.0179665333333333,0.00568111764705882,0,0.004065,0.00970766666666667,0.0151515,0.01174,0.00744415384615385,0.00980093333333333,0.019338125,0.014629,0.012188,0,0.0441…	0.00619504	0.000408083	0.411034
chr6	26240758	26240974	0.0116028333333333,0.00693511111111111,0.00358422222222222,0.0110985909090909,0.00892177272727273,0.00805140909090909,0.00684640909090909,0,0.0089516,0.00717668181818182,0.00625,0,0.006567,0.00906577272727273,0.00840154545454545,0.0130057272727273,0.0134326818181818,0.0063886,0.0355926818181818,0.00792890909090909,0.0127762272727273,0.0101020454545455,0.0119114545454545,0.0220505454545455,0.01414…	0.0220882727272727,0.0227969090909091,0.027271,0,0.0189271875,0.00418218181818182,0.00266477272727273,0.0145078181818182,0.0107938181818182,0.0148631,0.0204072272727273,0.0199092727272727,0.0228077727272727,0.00341986363636364,0.0124197727272727,0.0147776818181818,0.0156804545454545,0,0.011321,0.0224632272727273,0.0183837727272727,0.0114300454545455,0.0284139090909091,0.0289172272727273,0.0185665…	-0.00488295	0.000528175	0.42353
chr6	163835315	163835446	0.0146610625,0.024438,0.0181265,0.0325258,0.016196,0.0195856666666667,0.0121669,0.01346295,0.0134346153846154,0.0169769285714286,0.0141478888888889,0.01395075,0.02031535,0.022666125,0.0152966,0.00238091666666667,0.0135710769230769,0.0152633076923077,0.0199850526315789,0.0174569090909091,0.0107526666666667,0.0166098571428571,0.01316095,0.00986522222222222,0.0139145833333333,0.01004575,0.004158,0.0…	0.0127459,0.0113497777777778,0.0158201904761905,0.0123872222222222,0.0256205384615385,0,0.00213676923076923,0.00454158823529412,0.0080645,0.00848607692307692,0.0064516,0.0119729523809524,0.00784764285714286,0.00855566666666667,0.0112185555555556,0.0103576,0.0109121176470588,0.0159247777777778,0.015061,0.00860384615384615,0.0141428095238095,0.0113498095238095,0.00959383333333333,0,0.01941965,0.013…	0.00472535	0.000611913	0.461814
chr10	99531278	99531352	0.0192306666666667,0.009375,0.0230223333333333,0.0256208,0.0130676,0,0.0115132,0.01100175,0.0025,0.019587,0.0194956666666667,0.00925933333333333,0.002924,0.00317466666666667,0.0207346,0,0.0165123333333333,0.027027,0.0227275,0.030303,0,0,0.018967,0.0128206666666667,0.016129	0.015182,0.00757566666666667,0,0.0126208,0,0,0,0,0.00790725,0,0.013158,0,0.0064516,0,0.00450466666666667,0.0035714,0.002809,0,0.009009	0.00904239	0.00119313	0.49909
chr11	64879195	64879245	0.022529,0.01287875,0.01306275,0.01233325,0.0145525,0.00946975,0.013395,0.01714575,0.0184845,0.00441525,0.0163425,0.016608,0.01236325,0.017052,0.01129525,0.011242,0.0173715,0.004305,0.007392,0.00751475,0.00766875,0.013621,0.0181475,0.01617,0.00773825,0.00165575,0.009449,0.0088705,0.0058705,0.0177305,0.01448025,0.0032065,0.00862425,0.01084075,0.0139635,0.0081715,0.008214,0.010066,0.008427,0.017405…	0,0.007469,0.0139055,0.0060715,0.010677,0.02043425,0.018266,0.0109095,0.01596475,0.0093675,0.00732175,0.00382825,0.00463825,0.01234025,0.00623275,0,0,0.01515175,0.01415225,0.00765075,0.005553,0.0034965,0.0019685,0.0071655,0.009402,0.006413,0.0039965,0.005254,0.0060475,0.012321,0.00580975,0.006109,0.00942825,0.00652675,0.0123595,0.0157105,0.0059805,0.00609975,0.0082975,0.012143,0.01183075,0,0.0105…	0.0034101	0.00104695	0.49909
chr11	64879267	64879426	0.0211251111111111,0.0167458888888889,0.0179357407407407,0.0161173333333333,0.0142828518518519,0.0139823333333333,0.0165278148148148,0.0142030740740741,0.0210104814814815,0.0179994444444444,0.0222125925925926,0.0175767777777778,0.0188884074074074,0.0160951111111111,0.0151190740740741,0.0146542962962963,0.0172784444444444,0.00800055555555556,0.0100502962962963,0.00999377777777778,0.01425205,0.0110…	0.006006,0.0143172222222222,0.0168652962962963,0.0178784444444444,0.0190130714285714,0.0159402222222222,0.016820037037037,0.0195798928571429,0.0186534444444444,0.00994544444444444,0.00882761538461539,0.00738892592592593,0.0110185769230769,0.00738764705882353,0.0124833461538462,0.00749723076923077,0.0172195625,0.0117329259259259,0.0144773703703704,0.00857018518518519,0.00655174074074074,0.00557280…	0.00268484	0.000999516	0.49909
chr13	75994084	75994095	0.994,0.9835795,0.9966215,0.988722,0.9874025,0.984232,0.9877295,0.992812,0.989288,0.994358,0.9896695,0.995074,0.98404,0.9837265,0.9814155,0.990084,0.9873595,1,0.973383,1,0.977859,0.958133,0.9545325,0.964184,0.978873,0.9730745,0.946274,0.986842,0.9929575,0.9758435,0.9785715,0.955204,0.975667,0.969231,0.9775755,0.9945055,0.978012	0.9565505,0.971484,0.977308,0.9926135,0.994078,0.9785675,0.983261,0.9796375,0.9873845,0.9785275,0.9833335,0.9891885,0.973585,0.980012,0.9691185,0.9495405,0.979239,0.9624375,0.97456,0.985291,0.9832595,0.983676,0.979424,0.966867,0.9665825,0.9927535,0.982018,0.9285065,0.971091,0.990991,0.9949495,0.9614155,0.9851695,0.952384,0.9736045,0.9550325,0.9714385,0.956357,0.974061,0.9923075,0.958711,0.9657915…	0.00967036	0.000924849	0.49909
chr19	20188793	20189013	0.0197846153846154,0.0129782857142857,0.022277,0.0230055,0.0171367142857143,0.0179542857142857,0.015666,0.0178722857142857,0.0178177142857143,0.00551171428571429,0.0234822857142857,0.00584008333333333,0.0154631428571429,0.00881285714285714,0.0151691428571429,0.0241082142857143,0.0351615714285714,0,0.0115023,0.01484,0.006858625,0.0276792857142857,0.0150766428571429,0.0253078571428571,0.01122107142…	0.00648245454545455,0.0266088571428571,0.0227980714285714,0.016388,0.0161562142857143,0.0207465714285714,0.0285370714285714,0.0251436428571429,0.0214667142857143,0.0135501428571429,0.0092595,0.00696911111111111,0.0234055714285714,0.0188706923076923,0.0238925714285714,0.00595138461538462,0.0333732142857143,0.0139504285714286,0.0134586428571429,0.036037,0.02107,0.0178050769230769,0.0181260714285714…	-0.00660363	0.00107478	0.49909
chr19	36912578	36912625	0.0287238,0.0303339,0.0451071,0.0328741,0.0326146,0.03985,0.0396859,0.0371362,0.0559869,0.0321057,0.0493618,0.0308929,0.0449909,0.0298331,0.0453044,0.0477156,0.0488123,0.0464621,0.0434325,0.0548932,0.0202457,0.0561737,0.0402261,0.0468766,0.0382079,0.0302901,0.0271495,0.0370611,0.02683,0.0579303,0.0391676666666667,0.0544208,0.0333368,0.0661845,0.0374101,0.0222755,0.0205176666666667,0.0469207,0.021…	0.0737803333333333,0.0422657,0.044795,0.0342259,0.0443083,0.0378169,0.0511672,0.0348285,0.062479,0.0364107,0.033704,0.0303568,0.0306278,0.045053,0.038272,0.0737803333333333,0.04434,0.0568542,0.0665228,0.053407,0.0475416,0.0589736,0.0338003,0.0405356,0.0352031,0.0406554,0.0712425,0.0471765,0.0713978,0.0663621,0.0297234,0.0273023,0.0326365,0.0560472,0.0477293,0.0487504,0.057549,0.0539859,0.0439365,…	-0.0137483	0.000866117	0.49909
chr19	53141500	53141569	0.0218271666666667,0.011078,0.018356,0.0045075,0.0190386666666667,0.00493333333333333,0.0062175,0.0376131666666667,0.0102975,0.00632116666666667,0.012426,0.00804666666666667,0.016618,0.0118433333333333,0.00591616666666667,0.0359606666666667,0.0347588333333333,0.00867233333333333,0.0105236666666667,0.00839883333333333,0,0.01083275,0.0153507,0.0114542222222222,0.0128742222222222,0.01037,0.010489833…	0.01452725,0.0267146666666667,0.013607,0.00641033333333333,0.0163055,0.0154165,0.0354618333333333,0.0349286666666667,0.0264003333333333,0.0072555,0.0018215,0.00593466666666667,0.0290705,0.065352,0.0217622857142857,0.0104136666666667,0.170338,0.00129872727272727,0.0113701111111111,0.00189133333333333,0.0177608333333333,0.026944,0.0101648,0.0285448333333333,0.00486583333333333,0.002146,0.0141161666…	-0.00900401	0.00123491	0.49909
chr19	57988749	57988823	0.0104165,0.0160445,0.0189695,0.0228885,0.006164,0.0047845,0.012117,0.011353,0.02177,0.0159525,0.0139285,0.0142045,0.023362,0.020149,0.006381,0.0207795,0.0138965,0.006608,0.00655,0.0153535,0.0064515,0.0168425,0.015963,0.016939,0.0126685,0.0059525,0.0148145,0.009772,0.0097045,0.008772,0.0171465,0.0182365,0.0219065,0.01956,0.0243505,0.011628,0.01004,0.0095595,0.0055555,0.0133455	0,0.004329,0.0086205,0.0341085,0.008784,0.007874,0.005291,0.017647,0.014278,0.0176535,0.0086595,0.0082875,0.00687,0.0108145,0.0120095,0,0,0.0108195,0.007964,0.001792,0.015625,0.003846,0.0164275,0.0039685,0.0094625,0.0185075,0.0087985,0.002092,0.004762,0.0214135,0.00346,0.0047395,0.011254,0.005245,0,0.009148,0.0085225,0.0120525,0.016154,0.019742,0.0074625,0.0068495,0.014881,0.017906,0.010719,0.015…	0.0039971	0.00102288	0.49909
chr2	220435488	220435505	0.0091515,0.0208045,0.022182,0.0193515,0.013184,0.0103785,0.0141115,0.0183975,0.0097145,0.021449,0.016723,0.007836,0.0073715,0.0175605,0.021069,0.018611,0.02169,0.0086205,0.005102,0.063816,0,0.013344,0.009091,0.029412,0.0151515,0.0142855,0.0058825,0.012865,0.00625,0.0092595,0.025641	0.016892,0.028844,0.009524,0.012397,0,0,0.0334155,0.036149,0,0.0250065,0.005,0.011236,0,0.016129,0,0.004673,0,0.007143,0,0,0,0.014352,0,0,0.013158,0.006345,0,0,0.0072815,0,0.0280335,0,0.0070425	0.00718752	0.00124148	0.49909
chr22	17850349	17850366	0.018405,0.02748,0.057766,0.036211,0.054988,0.045967,0.0354405,0.007353,0.020908,0.031279,0.038735,0.01978,0.0103095,0.021547,0.0689955,0.0401515,0.023037,0.048897,0.026084,0.047078,0.0445635,0.013158,0,0.03125,0.045429,0.036295,0.034483,0.0149255,0.045037,0.0223325,0.0106385,0.031746	0.0205555,0.016649,0.049412,0.0369055,0,0.0268665,0.051146,0.0206385,0.009804,0,0.021055,0,0.012195,0,0.011111,0.013771,0.0234375,0.017593,0.024786,0.0151515,0.006329,0,0.0151515,0.0080645,0.0081965,0,0.020934,0.027778,0.038778,0.039434,0.0142855,0.0136985,0.0241935,0.0267855,0.011628	0.0136757	0.000854339	0.49909
chr3	98620906	98620954	0.0128205,0.012931,0,0.0137975,0.012903,0.010989,0,0.0249405,0,0.0150515,0.0165565,0.0091745,0.0213345,0.005,0.006735,0,0.009009,0,0.0208335,0,0,0.030303,0,0.0097085,0.0031645,0.034483,0,0	0,0.0058825,0.0128205,0.0025255,0,0.0081965,0,0.009091,0,0,0,0,0,0,0,0,0,0,0,0,0,0.0088525,0,0.015306,0,0,0,0	0.00739502	0.000878901	0.49909
chr7	65447094	65447152	0.005129,0.00627171428571429,0.00773528571428571,0.00944928571428571,0.00663557142857143,0.00449242857142857,0.006499,0.00743542857142857,0.00590285714285714,0.00264214285714286,0.00289942857142857,0.00383828571428571,0.00658842857142857,0.0116478571428571,0.00854228571428571,0.00465128571428571,0.0108971428571429,0,0.00226885714285714,0.008658,0.0152004285714286,0.0137188571428571,0,0.0017637142…	0.00552542857142857,0.00480928571428571,0.00741328571428571,0.00688371428571429,0.00334828571428571,0.00542785714285714,0.00123157142857143,0.00750185714285714,0.00253157142857143,0,0.00487414285714286,0,0,0.00583085714285714,0.00131057142857143,0,0,0.00549357142857143,0.00265671428571429,0.00274728571428571,0,0,0.00230414285714286,0,0.00313971428571429,0.00446428571428571,0,0.0103441428571429,0,…	0.0031207	0.00106188	0.49909
chr7	72847933	72847958	0.0100831666666667,0.0122016666666667,0.0261236666666667,0.0210325,0.017652,0.0185096666666667,0.0178098333333333,0.0558911666666667,0.0244923333333333,0.007742,0.0117208333333333,0.013134,0.0208415,0.0107893333333333,0.0089708,0.0181063333333333,0.0358178333333333,0.00784666666666667,0.0302311666666667,0.0205153333333333,0.00770233333333333,0.041878,0.0108276666666667,0.012035,0.0137556666666667…	0.048333,0.028516,0.0459483333333333,0.014876,0.0166225,0.0474433333333333,0.0201333333333333,0.0453746666666667,0.0149866666666667,0.0235916666666667,0.01416,0.020893,0.0257396666666667,0.0503243333333333,0.0294323333333333,0.0483253333333333,0.0135953333333333,0.022529,0.023566,0.0363596666666667,0.0180293333333333,0.013769,0.018689,0.0280136666666667,0.013831,0.0194606666666667,0.0190833333333…	-0.00705573	0.00102355	0.49909
chr7	127807381	127807385	0.010234,0.0063025,0.0107385,0.009913,0.0052635,0.002976,0,0.010695,0.0080215,0.0125015,0.002976,0,0.0066275,0.004762,0.01265,0.015022,0.0113005,0.0034965,0.003597,0,0,0.023571,0.0067265,0,0.0102115,0,0,0.0060515,0.003788,0,0.007752,0.00363,0,0.008911,0.0063475,0.019231,0.011111,0,0.007654	0,0.010786,0.016129,0.002564,0.015589,0.0142855,0.0053765,0.005319,0.009826,0.016201,0.0046295,0.0054945,0.0084745,0,0.0227375,0,0,0.0190215,0.0025255,0.0049505,0.0172415,0.0153845,0.0027625,0.01046,0.02096,0.019515,0.007752,0.006173,0.0036765,0.0079695,0.0134565,0.0269545,0.0111765,0.0096155,0,0.01375,0.032058,0.020551,0.0145885,0.0037595,0.0084745,0.0882355,0.006224,0.003937,0.0140465,0.0065315…	-0.00707647	0.0012277	0.49909
chr8	54794709	54794746	0.08544475,0.0331745,0.021776,0.02335025,0.0387925,0.014943,0.01843975,0.02485275,0.0172415,0.01592625,0.008721,0.03157675,0.0482245,0.056208,0.02600825,0.0306375,0.0254925,0.0588233333333333,0.0381943333333333,0,0.03825375,0.02195625,0.0222223333333333,0.07197525	0.014813,0.0460115,0.011946,0,0.019466,0.0125,0.0069445,0.02985075,0.013144,0.0198925,0.020408,0.011628,0.01655275,0.0125,0.01803825,0.00568175,0.03333325,0.01636925,0.014151	0.0151643	0.00124481	0.49909
chr1	213123744	213123780	0.026632,0.0084555,0.0174885,0.0147745,0.0131245,0.0092695,0.010158,0.028507,0.0037315,0.009297,0.021665,0.014334,0.0125645,0.009079,0.008591,0.024174,0.01596,0.0065995,0.0116715,0.0115195,0.003937,0.0121585,0.005917,0,0.0034015,0.015625,0,0.0229765,0.008357,0.017361,0.0186565,0.0277935,0.006061,0.0096155,0.005966,0.0179835,0.0068645,0.0140225,0.0127435,0.011236	0.018242,0.020425,0.0094045,0.0126205,0,0.0117645,0.002564,0.0128715,0.008043,0.00173,0.0016025,0,0,0.0027175,0,0.005263,0.005435,0,0.0151975,0,0.004132,0.017181,0.0043385,0.0091775,0.0096495,0.008721,0,0.005076,0.002137,0.0098485,0.014863,0.0052905,0,0.003076,0.005102,0.011587,0.004717,0.014706,0.005896,0.0114505,0.0212945,0.0112995,0.019487,0.0111945,0,0,0.0055555,0.0053765,0.0101125,0.010782,0…	0.00450775	0.00129896	0.505018
chr19	58071179	58071241	0.0164124285714286,0.014974,0.020594,0.0213885714285714,0.0218692857142857,0.0223208571428571,0.0280951428571429,0.0270545714285714,0.0271277142857143,0.0244765714285714,0.0263994285714286,0.0382085714285714,0.018579,0.0186672857142857,0.0288175714285714,0.027738,0.0183872857142857,0.0120047142857143,0.00983471428571429,0.0159752857142857,0.0441175,0.010989,0.0247954285714286,0,0.0103967142857143…	0.0117897142857143,0.0107052857142857,0.0170542857142857,0.0142318571428571,0.00404214285714286,0.0143424285714286,0.0109834285714286,0.0128931428571429,0.014766,0.0125068571428571,0.0128752857142857,0.00935857142857143,0.013646,0.015311,0.00432628571428571,0.00977942857142857,0.0644946666666667,0.0148866666666667,0.0457715,0.0113684285714286,0.0179777142857143,0.0123728571428571,0.01383442857142…	0.00428894	0.00148794	0.515955
chr3	12838098	12838108	0.0137945,0.010325,0.01564,0.0175605,0.01087,0.008551,0.011704,0.009594,0.011726,0.008763,0.00764,0.0044955,0.0072115,0.0114645,0.0125895,0.0102245,0.017033,0.0085385,0.0214435,0.013889,0,0.00813,0.015011,0.007874,0.008842,0.011536,0.0166485,0.0084745,0,0.0064935,0.022956,0.005168,0.0100075,0.0182605,0,0.005351,0.018145,0.014493,0.0128205	0.004509,0.011387,0.0110115,0.0151465,0.0082625,0.008407,0.007326,0.007293,0.0132075,0.005917,0.0109495,0,0,0.002809,0.006173,0.01318,0,0.0049505,0.006024,0.015903,0.0047255,0.001852,0.008446,0.004336,0.003597,0.006329,0.002381,0.010361,0.0055145,0,0.012314,0,0.016552,0.0055555,0.012628,0.0078965,0.006579,0.009507,0,0.0033115,0.0135135,0,0.0094195,0,0.0078125,0.003817,0,0.011561,0.012195,0.022088…	0.00362569	0.00139429	0.515955
chr3	71114276	71114384	0.0167712727272727,0.0189367272727273,0.0151647272727273,0.019597,0.0136386363636364,0.00729490909090909,0.0230389090909091,0.0212330909090909,0.012848,0.0172663636363636,0.0222556363636364,0.0204522727272727,0.0133761818181818,0.0151358181818182,0.019978,0.0256698181818182,0.0171970909090909,0.00804590909090909,0.00717890909090909,0.013807125,0.016197,0.0224553636363636,0.005168,0.02497845454545…	0.00395445454545455,0.006989,0.0112555454545455,0.019245,0.0198304545454545,0.0110864545454545,0.0184155454545455,0.012559,0.0188182727272727,0.00735366666666667,0.00813372727272727,0.00454663636363636,0.0116904545454545,0.00382818181818182,0,0.0111290909090909,0.00989354545454546,0.0153835454545455,0.00834145454545455,0,0.0224732727272727,0.00822327272727273,0.00773218181818182,0.001443,0.010184…	0.00409284	0.00144981	0.515955
chr5	114937534	114937764	0.01541575,0.0248918333333333,0.0257518333333333,0.02379075,0.0224004166666667,0.0233173333333333,0.0189010833333333,0.0158641666666667,0.0227259166666667,0.0116713333333333,0.0209149166666667,0.0230805,0.0226076666666667,0.0220456666666667,0.0278800833333333,0.0203096666666667,0.02715625,0.0161909166666667,0.0109531666666667,0.0119790833333333,0.0039216,0.0107331,0.0127743333333333,0.017373875,0…	0.00913275,0.0155435833333333,0.0257888333333333,0.0200631666666667,0.02207175,0.00747372727272727,0.0211655,0.0141816666666667,0.0182783333333333,0.00798825,0.01188875,0.0128245833333333,0.0247779,0.0119791,0.0142378333333333,0.011387,0.00956975,0.0154131,0.00892991666666667,0.0132928333333333,0.00827533333333333,0.00721383333333333,0.0140646666666667,0.0159490833333333,0.00993675,0.011878166666…	0.00391545	0.00148772	0.515955
chr19	7735367	7735425	0.0172526666666667,0.0143656666666667,0.01624,0.0264243333333333,0.017763,0.0148243333333333,0.0229623333333333,0.0225806666666667,0.012982,0.028726,0.0242526666666667,0.011565,0.018741,0.0187466666666667,0.0175813333333333,0.015009,0.0201403333333333,0.0117923333333333,0.0173366666666667,0.014134,0.0170203333333333,0.0313606666666667,0.0250123333333333,0.0259896666666667,0.00802266666666667,0.01…	0.0168476666666667,0.021038,0.0363836666666667,0.029395,0.026862,0.0167363333333333,0.023103,0.015662,0.0233236666666667,0.0170153333333333,0.0261633333333333,0.0120296666666667,0.0287486666666667,0.044279,0.0338406666666667,0.0156553333333333,0.0178253333333333,0.011745,0.0246656666666667,0.0581103333333333,0.0229896666666667,0.0138823333333333,0.019858,0.0205263333333333,0.013414,0.033860666666…	-0.00587928	0.00155775	0.525944
chr16	12996379	12996418	0.017514,0.0203493333333333,0.021878,0.0293306666666667,0.0241516666666667,0.0313773333333333,0.0339326666666667,0.0278106666666667,0.0296253333333333,0.0425706666666667,0.0210363333333333,0.01913,0.026275,0.025334,0.0243173333333333,0.040202,0.0319366666666667,0.0239703333333333,0.0114016666666667,0.0317783333333333,0.017768,0.020661,0.0316586666666667,0.0187003333333333,0.0432356666666667,0.024…	0.0507246666666667,0.0257686666666667,0.02804,0.0398636666666667,0.0330066666666667,0.038823,0.0226976666666667,0.0162526666666667,0.0370546666666667,0.019129,0.0327506666666667,0.0365306666666667,0.0113233333333333,0.017804,0.0296436666666667,0.051282,0.046176,0.030242,0.0278336666666667,0.067944,0.0576756666666667,0.0241866666666667,0.0526083333333333,0.0252803333333333,0.0112276666666667,0.022…	-0.00859726	0.0016308	0.53649
chr1	40420616	40420700	0.0246504444444444,0.0179903333333333,0.0210954444444444,0.0197873333333333,0.0188714444444444,0.0291218888888889,0.0141057777777778,0.0215611111111111,0.0153866666666667,0.0186404444444444,0.0199192222222222,0.0274483333333333,0.0220082222222222,0.022639,0.0209526666666667,0.0233676666666667,0.0222298888888889,0.00990566666666667,0.0123413333333333,0.0196238888888889,0.0202745,0.018039,0.0186125…	0.0224492222222222,0.0204801111111111,0.012298,0.0214478888888889,0.0230591111111111,0.0173806666666667,0.0179228888888889,0.0332214444444444,0.0144451111111111,0.01608,0.00956122222222222,0.0100764444444444,0.007353,0.0114524444444444,0,0.0107686666666667,0.0148957777777778,0.0151792222222222,0.0125438888888889,0.0297263333333333,0.0200325555555556,0.0180773333333333,0.0129812222222222,0.01686,0…	0.00392463	0.00195084	0.575421
chr19	56603392	56603410	0.977079333333333,0.964621666666667,0.980393666666667,0.970420333333333,0.956717333333333,0.955602666666667,0.963085,0.978488333333333,0.970954666666667,0.938465666666667,0.965345333333333,0.978175666666667,0.957537666666667,0.954282,0.951932,0.952615666666667,0.959901666666667,0.960272666666667,0.95001,0.923854666666667,0.914579333333333,0.902659,0.904243,0.918721333333333,0.917579,0.95180533333…	0.935808666666667,0.957437333333333,0.951352333333333,0.969897333333333,0.958369666666667,0.948139,0.936307666666667,0.956049,0.954809666666667,0.934839,0.927424,0.938087666666667,0.91746,0.881275,0.901052333333333,0.907894666666667,0.906805666666667,0.909936666666667,0.929204333333333,0.895483333333333,0.897117333333333,0.946209,0.929015,0.932750666666667,0.921782333333333,0.927135,0.96871066666…	0.0157593	0.00182742	0.575421
chr2	27958523	27958561	0.0055555,0.0033785,0.0081955,0.00213675,0.004902,0.012829,0.002907,0.06243075,0.0534125,0.00396825,0.00294125,0.02473975,0.002841,0.0083335,0.00320525,0.00543475,0.01334525,0,0.009091	0.038578,0.015021,0.018981,0.02974725,0.02487175,0.028723,0.046906,0.00714275,0.013516,0.086577	-0.0189197	0.00195416	0.575421
chr4	176987339	176987358	0.00275325,0.00864925,0.0063445,0.016453,0.01057275,0.01309525,0.00992125,0.0125335,0.003077,0.0075205,0.00713675,0.010077,0.00826275,0.00615075,0.013769,0.019893,0.00530175,0.00444475,0.00910975,0.00862775,0.0036365,0.01847075,0.012792,0.0256995,0.020093,0.0064945,0.00391925,0.025599,0.01406125,0.0066375,0.01468575,0.00914775,0.0100855,0.00697075,0.0125785,0.004292,0.00864975,0.00659325,0.010183…	0.027439,0.0275845,0.011025,0.010406,0.01200425,0.00261775,0.01037275,0.04269,0.015201,0.003475,0.00300625,0.00705125,0.02636325,0.0451405,0.01267475,0.0282805,0.0378555,0.00919375,0.0109625,0.0197765,0.023756,0.0057895,0.010917,0.02590475,0.007302,0.0271225,0.00685175,0.00881875,0.0161735,0.01847575,0.006571,0.00767375,0.00085025,0.00490325,0.0443695,0.010979,0.011457,0.0150265,0.0089775,0.00716…	-0.00667142	0.00195563	0.575421
chr6	26184036	26184087	0.0055555,0.02064575,0,0,0,0.00714275,0,0.00390625,0,0,0.0219864,0,0	0.020202,0,0,0.03691,0.0555555,0.016129,0.062561,0.03125,0.0069445,0.018207,0.0248286,0.02418475,0.0177038,0,0.0107526666666667,0.028329,0.0087965,0.01666675,0.02235025	-0.0165681	0.00197338	0.575421
chr1	28286390	28286452	0.010456,0.02811725,0.01992075,0.021966375,0.01726425,0.0097115,0.019962,0.0359415,0.010509875,0.0117648,0.00766925,0.00906025,0.012592375,0.020183,0.01739675,0.0115547142857143,0.014349,0.013888875,0.00465325,0.018091125,0.0069445,0.007353,0.00836725,0.007353,0.01063825,0,0.02461375,0.00277775,0.02165925,0.0156105,0.006131875	0.007688875,0.00714285714285714,0.010235125,0.0197515,0,0.004503125,0.0052325,0.016049875,0.005208375,0.008890625,0.010135125,0,0.002193,0.019286,0.008447375,0.013689875,0.0069445,0.005208375,0.00520833333333333,0.011445875,0.0107195,0.003663,0.0151515,0.007553375,0.01637475,0.01937175,0.00460828571428571,0.01482,0,0.01072,0,0,0,0	0.00580979	0.00214261	0.589922
chr10	100206571	100206727	0,0,0.00409825,0.0163155,0,0,0.0038462,0.0094175,0,0,0,0.010049,0.03099125,0,0.010699,0.01513825,0.009196,0.032215,0.0189208,0,0.00423725,0,0,0.0143565714285714	0.02816425,0.0037736,0.0111703333333333,0,0.013889,0.0230983333333333,0.0130434,0.0169838333333333,0.02645475,0,0.025,0.010909,0.022304,0.0184843636363636,0.018315,0.004717,0.00641033333333333,0.025373,0.0123352,0.0148665,0.0153156,0.0254785,0.0212918	-0.00805981	0.00233831	0.589922
chr11	73019336	73019425	0.009967875,0.00986988888888889,0.0102168,0.00750733333333333,0.008780875,0.003927,0.00609177777777778,0.0189184,0.000798142857142857,0.0234967777777778,0.006821,0.01008275,0.0072691,0.00782311111111111,0.0173065,0.0107725714285714,0.009955125,0.014797625,0.006080375,0,0.00925933333333333,0.0030304,0.0088888,0.00911844444444444,0.0154712,0.0309678,0.00332228571428571,0.005511375,0.012195,0.006574…	0.00710844444444444,0.00862611111111111,0.0091744,0.0142834,0,0.008733,0.0030865,0.0129618,0.0045978,0.0060798,0.012347,0,0.0313925,0.00385244444444444,0.00740733333333333,0,0.0080645,0.0057362,0.00472811111111111,0.0039216,0.0027401,0.0027398,0,0,0.01238775,0.027027,0.002439,0.0028935,0.00252533333333333,0.0185579,0.00980366666666667,0.003787875,0,0.0192306666666667,0.00671222222222222,0,0.00480…	0.00334149	0.00234497	0.589922
chr4	134069289	134069319	0.016625,0.021372,0.026212,0.030032,0.018492,0.0293443333333333,0.0286866666666667,0.0158936666666667,0.0169556666666667,0.017672,0.0172193333333333,0.024755,0.0206033333333333,0.0238986666666667,0.0194743333333333,0.0252543333333333,0.021091,0.0116926666666667,0.0147206666666667,0.0352096666666667,0.0102973333333333,0.0156496666666667,0.0466896666666667,0.0156156666666667,0.00691966666666667,0.0…	0.0305596666666667,0.0191566666666667,0.0376623333333333,0.024814,0.0192936666666667,0.026462,0.0185553333333333,0.0227503333333333,0.020085,0.00838333333333333,0.0296556666666667,0.0200593333333333,0.0371616666666667,0,0.0376626666666667,0.032175,0.0554823333333333,0.0332526666666667,0.047559,0.0504476666666667,0.039459,0.0225566666666667,0.016301,0.0213586666666667,0.008881,0.020734,0.014638,0.…	-0.00632319	0.00233886	0.589922
chr5	6449226	6449254	0.007617,0.01607875,0.018978,0.0236275,0.02005975,0.017247,0.02845,0.01708125,0.01463825,0.02276175,0.0076355,0.01068075,0.0209175,0.02745,0.01608125,0.004845,0.013534,0.00441325,0.0138375,0.0204035,0.0056435,0.009161,0.014784,0.0089285,0.00945575,0.0036185,0.00434175,0.0072315,0.0086525,0.00373125,0.01811825,0.00881825,0.01877875,0.01797575,0.0234565,0.0047875,0.0054915,0.0322895,0.00520825,0.01…	0.0314466666666667,0.01991975,0.03278675,0.01103175,0.01168425,0.0704705,0.0329975,0.025725,0.02381125,0.0112395,0.035291,0.0314215,0.031329,0.01105925,0.01405,0.02155175,0.020408,0.00728325,0.02082575,0.0295535,0.039113,0.0171705,0.028363,0.0180085,0.01263575,0.01478075,0.010525,0.01577325,0.018391,0.01416575,0.01985,0.01824375,0.0749055,0.0070825,0,0.03824075,0.026092,0.015252,0.01832275,0.0247…	-0.00749703	0.00233886	0.589922
chr6	118972095	118972275	0.00955236842105263,0.0116883157894737,0.0180901052631579,0.0152019473684211,0.0103769473684211,0.0110777368421053,0.0138527894736842,0.0154382105263158,0.0114285263157895,0.00849473684210526,0.0107181578947368,0.0146389473684211,0.017369,0.0159494736842105,0.0143307894736842,0.0261924444444444,0.0183961578947368,0.00656333333333333,0.015499,0.0144286666666667,0.029412,0,0.0158030555555556,0.0225…	0.0164455555555556,0.0119384736842105,0.0117936666666667,0.0156167894736842,0.0295830714285714,0.0133016111111111,0.0208998823529412,0.0106692105263158,0.00899376470588235,0.010183,0.00308773333333333,0.004788,0.00390625,0.0058824,0.00587027777777778,0.0151550588235294,0.00145138461538462,0,0.0164694736842105,0.00541127777777778,0.00378561111111111,0.00941335294117647,0.00557546153846154,0,0.0049…	0.00448944	0.0022523	0.589922
chr7	158936693	158936700	0.0188685,0.0180005,0.022093,0.018463,0.0242195,0.0153995,0.026484,0.022761,0.093681,0.01408,0.025428,0.01389,0.0337685,0.023115,0.0213065,0.021384,0.0358345,0.006609,0.029725,0.0203935,0.0222125,0.030547,0.024566,0.025755,0.023916,0.026081,0.032869,0.023335,0.0180035,0.0086865,0.026647,0.042194,0.019875,0.025413,0.0177165,0.014815,0.013968,0.012129,0.0068025,0.021283	0.038961,0.0235215,0.019114,0.021518,0.026578,0.0174785,0.0146025,0.0092495,0.0263075,0.014363,0.01373,0.021031,0.064502,0.0474455,0.0376555,0.0333335,0.033024,0.050333,0.0483745,0.047684,0.0444445,0.0204005,0.046565,0.0239975,0.018845,0.0453575,0.012582,0.0075355,0.0456875,0.0233135,0.0216245,0.010544,0.05282,0.0313315,0.04489,0.0393185,0.0133965,0.029691,0.0235355,0.0250835,0.039547,0.02186,0.0…	-0.00763944	0.00213942	0.589922
chr11	113185124	113185131	0.01275175,0.0058095,0.01425,0.00860025,0.01388375,0.01339075,0.01234875,0.0142925,0.009499,0.0245765,0.01471625,0.0157515,0.01469925,0.008981,0.01944975,0.01768925,0.0115025,0.008179,0.0163285,0.005,0,0.016881,0.004491,0.0036765,0.0170375,0.01391375,0.00681325,0.006313,0.0009615,0.009094,0.007193,0.010891,0.00569375,0.0131945,0.014806,0,0.002911,0,0,0.0143105	0,0.00716725,0.007188,0.011334,0.0138595,0,0.00702975,0.00945925,0.0060185,0.000859,0.01299525,0.007353,0.02230575,0,0.0067325,0,0,0.00515475,0.019807,0.0022215,0,0.00495725,0.004874,0.00688325,0.00362325,0.00396825,0.008952,0.00415375,0.02906975,0.01133875,0.00201,0.00702,0,0.00751325,0.003817,0.02214075,0.00443775,0.01647,0.00987225,0.00300425,0.007054,0.00625,0.01056375,0.00843525,0.004016,0.0…	0.00312368	0.00264475	0.652542
chr11	64510513	64510659	0.0149012,0.0367404,0.0181816666666667,0.0126642857142857,0.0033898,0.03080125,0.0325861666666667,0.0276115,0.0101674,0.0243571666666667,0.00850075,0.015504,0.04750225,0,0.017544,0.01699575,0.0187878,0.0504768,0.0166666666666667,0,0.0117648,0.0300438,0.039009	0.0065995,0.0133622857142857,0.0052632,0.015625,0.00530855555555556,0.01041675,0.0287698333333333,0.003957,0.010101,0,0.0033334,0.0084745,0.00480775,0.0078125	0.0122069	0.00277684	0.653566
chr19	21325284	21325350	0.0069445,0.031994,0.0281745,0.00881333333333333,0.016439,0.008241,0.0267406666666667,0.031298,0.0194001666666667,0.0194588333333333,0.0184703333333333,0.0182385	0.010929,0.018355,0.00362325,0.00514766666666667,0.009629,0.0149403333333333,0.0177433333333333,0.015865,0.005251,0.02541275,0.0140668,0.00652433333333333,0.0230918333333333,0.0279256666666667,0.0406323333333333,0.00398266666666667,0.00803733333333333,0.009009,0.00622716666666667,0.00789875,0.00846575,0.0130696666666667,0.006698,0.005917,0.00672083333333333,0.0128086666666667,0.0141123333333333,0…	0.00810726	0.00280173	0.653566
chr2	39187487	39187496	0.0281426666666667,0.0221803333333333,0.0863226666666667,0.051614,0.0723353333333333,0.0407016666666667,0.0484283333333333,0.102944666666667,0.143149333333333,0.0640506666666667,0.059011,0.03827,0.0733596666666667,0.044169,0.0343303333333333,0.0844303333333333,0.068724,0.0422303333333333,0.0613393333333333,0.0725626666666667,0,0.266171333333333,0,0.0524193333333333,0.0551303333333333,0.0353603333…	0.107788333333333,0.145036,0.111062333333333,0.057074,0.0948846666666667,0.065605,0.02476,0.0950953333333333,0.0540206666666667,0.120404,0.077778,0.173051,0.0826923333333333,0.0667123333333333,0.147769333333333,0.105508333333333,0.0320933333333333,0.0659156666666667,0.0670973333333333,0.0516266666666667,0.16129,0.043057,0.069511,0.116877333333333,0.0707256666666667,0.0411356666666667,0.0396453333…	-0.026952	0.00275877	0.653566
chr1	25256187	25256226	0.005814,0,0.0201587142857143,0.00818157142857143,0.01071,0.00230414285714286,0.0109655714285714,0.0104101428571429,0,0.0232556666666667,0,0.00453514285714286,0.0111578571428571,0.00174214285714286,0.005924,0.007752,0.005,0.0175707142857143,0.0209671666666667	0.0235526666666667,0.013158,0.044118,0.00616242857142857,0.0261808333333333,0.01675675,0.019536,0.020468,0.011628,0.010101,0.00708171428571429,0.0359578333333333,0.0211671666666667	-0.0109217	0.00312134	0.681473
chr14	61788172	61788238	0.010344125,0.00098425,0.0093715,0.0225855,0.006207625,0.01303825,0.012402125,0.006307125,0.014589125,0.00080125,0.00997725,0.005543625,0.011444125,0.01676525,0.011214875,0.008218125,0.0094515,0.01047675,0.00641325,0,0.0133055,0.0083334,0,0.007367875,0.020558625,0,0,0.044568,0.013889	0.003276125,0.013701125,0.006767625,0.010498625,0,0.0061305,0.0134408333333333,0.011383125,0,0,0.0133334,0,0,0.00184775,0,0,0,0,0,0,0,0,0.01511825,0,0.0162458333333333,0.01439,0,0,0.012826125,0,0.0042554,0,0	0.00580354	0.00313382	0.681473
chr15	83621691	83621714	0.032299,0.0343848,0.0289214,0.032103,0.025626,0.0301176,0.0337402,0.0239394,0.0249036,0.0366754,0.0315866,0.0294828,0.0257534,0.0372006,0.0437116,0.0377632,0.0289846,0.0162706,0.0132396,0.0235416,0.0177672,0.0234294,0.0211438,0.0044218,0.019301,0.0287896,0.018489,0.0090712,0.011122,0.0232712,0.0160794,0.0212716,0.023492,0.0135072,0.0313928,0.0266922,0.0244544,0.0157174,0.025365,0.020317	0.0135354,0.0230726,0.029835,0.027726,0.0262072,0.0290846,0.029214,0.0211186,0.038172,0.0156474,0.019769,0.0135846,0.0226516,0.0234564,0.011754,0.0157678,0.0137938,0.0329884,0.0186372,0.022,0.0478888,0.0115614,0.0171916,0.0233326,0.0233686,0.0150474,0.0205346,0.0219442,0.0182024,0.0230598,0.0171008,0.0224454,0.020175,0.01235,0.0625,0.0256264,0.0151272,0.014014,0.012763,0.0173486,0.0250176,0.02468…	0.00410889	0.00297857	0.681473
chr4	55097943	55098129	0.0166781666666667,0.0177505,0.0194533333333333,0.0150673333333333,0.0185956666666667,0.0277081666666667,0.0231905833333333,0.0156394166666667,0.0195635833333333,0.0121700833333333,0.01870875,0.0078365,0.0179614166666667,0.0147745,0.023357,0.0173045833333333,0.013817,0.010958,0.00794733333333333,0.00964933333333333,0.00384477777777778,0.0190814166666667,0.00955691666666667,0.0214966666666667,0.00…	0.0264423333333333,0.013123,0.0261915833333333,0.02460725,0.01935,0.0246712222222222,0.03058025,0.00869125,0.0219219166666667,0.0114861666666667,0.00666611111111111,0.0213671666666667,0.0209466666666667,0.00895066666666667,0.0190845,0.0222368888888889,0.023648625,0.0247929166666667,0.0164518333333333,0.0331465,0.00813744444444444,0.0208999166666667,0.0112566666666667,0.0134685,0.0068495,0.0281986…	-0.00600513	0.00311074	0.681473
chr1	38512400	38512439	0.018901625,0.01052125,0.026398125,0.020256875,0.007803375,0,0.00116825,0.003205125,0,0.003787875,0.004902,0.011048,0.016211,0.002907,0.003373625,0.005208375,0.0351496	0,0.004467,0.01473225,0,0,0,0,0,0	0.00791629	0.00592542	0.693607
chr1	46768828	46768839	0.0435175,0.041088,0.052719,0.0534725,0.041266,0.0529335,0.0369095,0.05139,0.03381,0.0543235,0.046626,0.046166,0.0259615,0.029012,0.0500995,0.0528445,0.03585,0.0066665,0.032258,0.0417295,0,0.0215355,0.045093,0.0128205,0.031527,0.0356085,0.0398525,0.004348,0.0425,0.0267095	0.02906,0.0416515,0.034476,0.0381225,0.016129,0.0355175,0.0284355,0.0368395,0.011905,0.0458335,0.0202705,0,0.0046295,0.0253015,0.029049,0.024411,0.03576,0.0108695,0.0334595,0.033934,0.0516665,0.0377455,0.0326085,0,0.013158,0.019069,0.0463745,0.0212765,0.0076925,0.0238095,0.038007,0,0.046154,0	0.0106051	0.00424291	0.693607
chr1	145382444	145382498	0.10698525,0.142478,0.13521225,0.1360705,0.20287,0.15720725,0.2163475,0.194602,0.2007605,0.147201,0.2255435,0.12942875,0.2171005,0.12074175,0.13838175,0.2885045,0.16067975,0.181253,0.26953275,0.1665415,0.2287745,0.37715775,0.209519,0.371855,0.145521,0.2880695,0.37094525,0.21530375,0.1076805,0.1219405,0.3235795,0.0757355,0.3944555,0.13248325,0.08013275,0.1503545,0.230384,0.28324725	0.478221,0.1886445,0.236319,0.16984625,0.2374265,0.3712935,0.200025,0.1644185,0.197522,0.13381025,0.229623,0.12998075,0.106281,0.16438275,0.3739315,0.50072525,0.313034,0.37286725,0.275837,0.1083325,0.34103475,0.45003075,0.41432375,0.18729475,0.2034385,0.1197575,0.12102375,0.2146575,0.377222,0.48367225,0.25410025,0.20328275,0.198471,0.16436725,0.4030875,0.15544925,0.1542895,0.2524085,0.34249075,0.…	-0.0735084	0.00389295	0.693607
chr1	165204918	165205149	0.0125595,0.01265075,0.012228,0.0173056666666667,0.0153255833333333,0.0250875,0.0229935,0.0163124166666667,0.0223055,0.0126889166666667,0.0211490833333333,0.0165275833333333,0.0154690833333333,0.0201994166666667,0.0181096666666667,0.0157185,0.0223173333333333,0.0121060833333333,0.01221875,0.0127668333333333,0.0110723333333333,0.0158431666666667,0.01923,0.0118524166666667,0.01987175,0.00988525,0.0…	0.0159344166666667,0.0177586666666667,0.01744525,0.0224628333333333,0.017525,0.02245875,0.0177820833333333,0.0165320833333333,0.0261100833333333,0.0127039166666667,0.0167603333333333,0.0199879166666667,0.00763391666666667,0.0236424166666667,0.0146995,0.0169620833333333,0.0221724166666667,0.0196733333333333,0.0230036666666667,0.0423800833333333,0.0183310833333333,0.0110316666666667,0.0231805,0.014…	-0.00393681	0.00369459	0.693607
chr1	247171429	247171489	0.0105125,0.0081305,0.017922,0.017723,0.0071675,0.0146565,0.010015,0.027741,0.0142885,0.016765,0.015834,0.0072085,0.0180535,0.019388,0.0168645,0.0164985,0.02368,0.00912,0.011126,0.0133365,0.0104205,0.0242545,0.0063955,0.0212995,0.0123105,0.0115645,0.0069165,0.0223045,0.008299,0.0108105,0.014078,0.0137405,0.0090835,0.030949,0.016821,0.015988,0.0028025,0.012406,0.013581,0.0170965	0.015789,0.0264395,0.0215185,0.014865,0.013743,0.0284575,0.0244465,0.0254995,0.031638,0.0052605,0.0185325,0.013606,0.005312,0.0258165,0.0229205,0.014266,0.0790735,0.011464,0.0151095,0.027621,0.009788,0.012657,0.028504,0.024226,0.007888,0.0137975,0.0205095,0.011337,0.017106,0.015433,0.006269,0.016415,0.014709,0.0102185,0.0391325,0.0289645,0.009768,0.015494,0.017714,0.0121015,0.0199565,0.0097825,0.…	-0.00513829	0.00561433	0.693607
chr10	49864143	49864198	0.0154146666666667,0.022769,0.0300942,0.016598,0.0174066666666667,0.0271378,0.011662,0.0204383333333333,0.025331,0.0278784,0.030283875,0.019412,0.0151471666666667,0.022757,0.0132726,0.0111462,0.0306966,0.0141168,0.0128795,0.005,0.0108108,0.0281816,0.009179,0.0154596,0.0059342,0,0.0119508,0.0037736,0.0165512,0.0093024,0.0194578,0.0189578,0.0289554	0.0219328,0.02207,0.030603,0.01389175,0.026755,0.032062,0.0252806,0.0312318,0.0022988,0,0,0.0321982,0.0377754,0,0.019493,0.03981,0.0223986,0.0178994,0.0189524,0.0133598,0.019091,0.0317148,0.008895,0.0315528,0.0253936,0.030898,0.04103,0.01796175,0.0463978,0.0199858,0.0386832,0.0495828,0.017814,0.0721246666666667,0.0175888,0.045796,0.023032,0.040404,0.0159098,0.0210672,0.0190476666666667,0.0055556	-0.00773061	0.00628402	0.693607
chr10	64577639	64577680	0.019135,0.043182,0.0488715,0.034241,0.0531065,0.0476755,0.044195,0.0224935,0.03475,0.024666,0.0223635,0.035891,0.0361315,0.011236,0.0322605,0.0148855,0.026636,0.0122575,0.017575,0.035016,0.0331435,0.006024,0.01448,0.020055,0.0065215,0.021778,0.0159695,0.0040985,0.003623,0.007353,0.017493,0.0072345,0.018682,0.01824,0.0096775,0.025,0.0138035,0.020751,0.0172415,0.0245235	0,0.0097275,0.0418345,0.0471435,0.031741,0.025641,0.019662,0.0282945,0.0358225,0.0150445,0.016529,0.005263,0.0167125,0.0153845,0.006276,0,0,0.0072465,0.016895,0.005696,0.0069775,0.0212765,0.0156405,0.0067135,0.0200015,0.0104975,0.009454,0.016779,0.019602,0.0064935,0.0204025,0.015707,0.051071,0.0095755,0.0130475,0.0160135,0.0214875,0.003762,0.0083675,0.025643,0.007874,0.0173545,0.0180555,0.009983,…	0.00694089	0.004376	0.693607
chr10	104169141	104169175	0.0202935,0,0.00568175,0.020458,0.0135635,0.01719275,0.00819675,0,0.01339275,0.03628125,0.01076375,0.013158,0.00431025,0.01923075,0,0.004717,0.0520833333333333,0.0026595,0.0060975,0.0096155,0.015625,0.014706,0.025727,0.00531925,0	0,0.039324,0.00848425,0,0,0.0080645,0.019525,0,0,0,0.0187355,0,0,0,0.01190475,0,0.00211875,0.00352125,0.02234825,0,0.0110935,0,0,0,0	0.00695813	0.00489437	0.693607
chr10	126107714	126107843	0.0167043636363636,0.0133440909090909,0.0209775454545455,0.017809,0.0141656363636364,0.0137651818181818,0.0142688181818182,0.0132624545454545,0.0195409090909091,0.0177398181818182,0.0167766363636364,0.0190792727272727,0.0188629090909091,0.0151166363636364,0.0178193636363636,0.0161753636363636,0.0161226363636364,0.0109217272727273,0.011114,0.0114681818181818,0.0101262727272727,0.0178998181818182,0…	0.00843963636363636,0.0103918181818182,0.0270964545454545,0.0200493636363636,0.0178066363636364,0.0161448181818182,0.016268,0.0144640909090909,0.020901,0.00947181818181818,0.0141206363636364,0.0156919090909091,0.0109364545454545,0.00429627272727273,0.0143390909090909,0.00946627272727273,0.00864263636363636,0.0126209090909091,0.0126849090909091,0.00974590909090909,0.008809,0.0122154545454545,0.018…	0.00157419	0.00419603	0.693607
chr11	1568579	1568610	0.0120625,0.023001,0.03567825,0.025831,0.0204045,0.02116075,0.01828075,0.0253955,0.036938,0.02369375,0.02480125,0.01871025,0.01888475,0.0254445,0.02336,0.0361045,0.0213925,0.006579,0.01475775,0.014706,0.0180735,0.0060975,0.00641025,0.020755,0.01594225,0.0055555,0.02027025,0.01896175,0.03294875,0.0205005,0.04101875,0.01762725,0,0.02658125,0.0121685,0.01654	0.0185105,0.02340575,0.00980475,0.0192685,0.02920575,0.012313,0.013581,0.01978525,0.01170175,0.002841,0.00726525,0.014546,0.03488375,0.0489805,0.01224975,0.00333325,0.022195,0.011905,0.01698675,0.01378225,0.024183,0.014921,0.01549375,0,0.0143495,0.0130685,0.01828725,0.02183525,0.021387,0.0150535,0.0162425,0.0079365,0.1271885,0.00873825,0.014836,0.017509,0.02780125,0.013889,0,0.011674,0.012462,0.0…	0.00348376	0.00406311	0.693607
chr11	72929247	72929267	0.0207626666666667,0.022212,0.0144096666666667,0.0147096666666667,0.00414066666666667,0.0141843333333333,0.019281,0.0158733333333333,0.0225646666666667,0.00701766666666667,0.012384,0.003446,0.00737566666666667,0.029016,0.0205146666666667,0.0167606666666667,0.0107293333333333,0,0.0158756666666667,0.0339956666666667,0.062343,0.00666666666666667,0.0129806666666667,0.016129	0.016461,0.004386,0.0347223333333333,0.007097,0.00724633333333333,0.00427366666666667,0.00444433333333333,0.013546,0,0,0.017094,0.00724633333333333,0.00925933333333333,0,0.0126746666666667,0.009804,0.0123866666666667,0,0.0114943333333333,0	0.00820039	0.0066472	0.693607
chr11	72929282	72929699	0.00720147368421053,0.0130097368421053,0.0091527,0.01535515,0.01723505,0.0240108235294118,0.01941225,0.0138461,0.0147627368421053,0.0300778333333333,0.0122674,0.0146397368421053,0.01277475,0.0178344,0.02068965,0.0268128235294118,0.0152983684210526,0.0116345882352941,0.0157166153846154,0,0,0.0110394,0.0133025294117647,0.032258,0.0156593636363636,0.0398185,0.0076596,0.0158941,0.0129032,0.0132386666…	0.0135930555555556,0.0103620588235294,0.00924158823529412,0.0117740476190476,0.00593175,0.00728,0.00672335294117647,0.0150296470588235,0.00527782352941176,0.00996925,0.00949464705882353,0.0138678333333333,0.0122456470588235,0.0050308125,0.0130923888888889,0.00824085,0.0132489411764706,0.00945070588235294,0.0130915,0.0164672857142857,0.00939645,0.0182287058823529,0,0.00978909090909091,0.0128251,0.…	0.00592171	0.00664954	0.693607
chr11	118965830	118966275	0.0113795333333333,0.009228125,0.0149063090909091,0.0105830877192982,0.0112069677419355,0.00894088679245283,0.00956822033898305,0.0124410545454545,0.00988253703703704,0.01137554,0.00927158823529412,0.0116591923076923,0.009586625,0.0144856363636364,0.0123862711864407,0.0132758653846154,0.00999423728813559,0.0069186,0.00605779166666667,0.010466525,0.00512707142857143,0.0112815227272727,0.0114131346…	0.00459554545454545,0.00804427118644068,0.00673285714285714,0.0109976481481481,0.0110013333333333,0.00739895744680851,0.00877914814814815,0.00653862264150943,0.0126273529411765,0.00730688,0.005848475,0.00703572093023256,0.00430403448275862,0.00494830434782609,0.00824778,0.00521833333333333,0.0172235454545455,0.00557075,0.00876490566037736,0.00475020454545455,0.00500829545454545,0.0088025,0.010713…	0.00152153	0.00573056	0.693607
chr12	30975435	30975578	0.0185185,0.024537,0.0207285,0.018232625,0.016546,0.02783375,0.0131175,0.0141196,0.039012,0.031024,0.018182,0.013158,0.0607315,0.021876,0.0133487142857143,0.0685425,0.034385,0.009458,0.0387115,0.0028625,0.0060606,0.0022728,0.0165864444444444,0.034953,0.012807,0.0249744285714286,0.00466471428571429,0.0156875714285714,0.012025,0.022711625,0.0239067142857143,0.019389,0.0282678,0.0252111666666667,0.0…	0.0041036,0.0247255,0.002809,0.0192687142857143,0.0104176,0.025404,0.00869466666666667,0.012198,0.0153231666666667,0.035504,0.0078606,0.0300001428571429,0.00984075,0.004444,0.0133764,0.009434,0.023077,0.00642514285714286,0.0189416666666667,0.0119061666666667,0.0113966666666667,0.0123423333333333,0.002439,0.007188,0.00511363636363636,0.00664985714285714,0.0136151666666667,0.0094532,0.012502,0.0091…	0.00683881	0.00345734	0.693607
chr12	113573329	113573460	0.027862,0.02717175,0.021220125,0.02322825,0.0211205,0.0274971428571429,0.024104875,0.028403875,0.02678025,0.0242758571428571,0.0314134285714286,0.0259448571428571,0.025872125,0.029886,0.025908125,0.026005,0.03152925,0.019845625,0.025933375,0.012648,0.058312,0.0241702857142857,0.05232275,0.006510375,0.02484875,0.03764025,0.022494375,0.00857142857142857,0.040724875,0.0363871428571429,0.0157385,0.0…	0.018590375,0.015935,0.013513625,0.026747125,0.0294492857142857,0.020894,0.0356325714285714,0.0286825714285714,0.014745625,0.020172,0.0308658571428571,0.0350876666666667,0.015659625,0.0438692857142857,0.0139635714285714,0.01854,0.0873015,0.025446375,0.017154125,0.00802725,0.00997671428571428,0.013608,0.0145677142857143,0.01539575,0.015505375,0.0191015,0.0221674285714286,0.019569625,0.015310625,0.…	0.00501387	0.00452214	0.693607
chr13	53226809	53226824	0,0,0,0,0	0.027778,0.02439,0.0581395,0.012195,0.02,0.0260135	-0.028086	0.00549411	0.693607
chr13	114898280	114898491	0.0144677692307692,0.0134107692307692,0.0160909615384615,0.0138719583333333,0.0174152142857143,0.00801420833333333,0.0144106153846154,0.01136668,0.01149488,0.0179821666666667,0.0161668,0.01271848,0.0147092142857143,0.0129572,0.0192144166666667,0.017509,0.01223108,0.0067342380952381,0.00969415,0.00626758333333333,0.00809107142857143,0.0186848333333333,0.0314266428571429,0.012987,0.0166909523809524…	0,0.00833567857142857,0.012002037037037,0.0118757083333333,0.0145086428571429,0.0061725,0.0120869166666667,0.0146442173913043,0.0102835,0.00817085,0.00324626315789474,0.00753835,0.00913977777777778,0.0117677894736842,0.00280114285714286,0.0126824761904762,0.0074583,0.00469042105263158,0.0153207857142857,0.0154944705882353,0.00768803448275862,0.00813995,0.00455235,0.00677015789473684,0.00756936842…	0.00276225	0.00536	0.693607
chr15	78556797	78556893	0.0127219285714286,0.0118351428571429,0.0275342857142857,0.0168374285714286,0.0165980714285714,0.0245387142857143,0.0111095,0.0226662142857143,0.0116375,0.0158018571428571,0.0142459285714286,0.0140559285714286,0.0198342857142857,0.0142158571428571,0.0181570714285714,0.0202842857142857,0.0248210714285714,0.00896592857142857,0.0148100714285714,0.00256408333333333,0.0046512,0.2109375,0,0.01683984615…	0.042727,0.0280623571428571,0.00977978571428571,0.018809,0.0161924285714286,0.0163030714285714,0.0238974285714286,0.0237287142857143,0.0273125,0.0375543571428571,0.0216747857142857,0.0421608888888889,0.0299386666666667,0.0442965,0.0169693571428571,0.0421666153846154,0,0.0406649285714286,0.0355072142857143,0.0171783571428571,0.0207797857142857,0.00662875,0.03771325,0.0107984,0.0135358571428571,0.0…	-0.00883402	0.00380263	0.693607
chr16	48399812	48399979	0.0173246,0.0123521333333333,0.0218061538461538,0.0197405333333333,0.0164820625,0.018053,0.0124464666666667,0.01321325,0.0268521333333333,0.0118211333333333,0.0152233846153846,0.0177595333333333,0.0164576666666667,0.0249898,0.0217945333333333,0.0178837272727273,0.014444,0.00550606666666667,0.0158086,0.00862273333333333,0.0207628571428571,0.022587,0.0177142307692308,0.04315475,0.0142383846153846,0…	0,0.0120256666666667,0.019475,0.0183203076923077,0.0174143125,0.00546885714285714,0.00942693333333333,0.0193913636363636,0.0238916428571429,0.00900194117647059,0.00718966666666667,0.0062319375,0.0207909090909091,0.00416666666666667,0.01254225,0,0.009757375,0.0186782352941176,0.00526306666666667,0.0152826923076923,0.00118057142857143,0.0074364375,0.0119112,0.0132730666666667,0.00627647058823529,0.…	0.0045953	0.00476049	0.693607
chr17	8925089	8925106	0.0101763333333333,0.00322633333333333,0.009119,0.009987,0.009991,0.00512166666666667,0.012783,0.00258366666666667,0.006635,0.0113646666666667,0.013114,0.00196466666666667,0.006181,0.010716,0.00950166666666667,0.00623,0.00408433333333333,0.00215566666666667,0.002937,0.00220766666666667,0.00740733333333333,0.00462966666666667,0.00370466666666667,0.00724633333333333,0.0168393333333333,0.00554,0.011…	0,0.00613333333333333,0.00723466666666667,0.007384,0.00418233333333333,0,0.00220833333333333,0.0155,0.00990966666666667,0.00375866666666667,0.000955,0.000872666666666667,0,0,0.00190466666666667,0,0,0.025919,0.0152783333333333,0,0.003367,0.00297633333333333,0.00295,0.005963,0,0.004679,0.007849,0.006772,0,0.018033,0,0.00685,0.00432,0.00397433333333333,0.0238095,0.0111596666666667,0,0.009056,0.00473…	0.00181279	0.00374052	0.693607
chr17	20059089	20059105	0.044686,0.0175595,0.0389265,0.024636,0.025911,0.0207175,0.028785,0.0339285,0.053944,0.0208335,0.0380365,0.036414,0.0181755,0.015565,0.0344795,0.0396335,0.0581035,0.0227275,0.0239585,0.053728,0.013889,0.034372,0.0464345,0.0380325,0.0704335,0.030769,0.004425,0,0.0070425,0.0460525,0.044887,0.025235,0.0546215,0.034664,0.019044,0.0340225,0.015625,0.01719	0.011628,0.045057,0.0406215,0.015,0.0181625,0,0.0256695,0.0346925,0.025995,0.015911,0.018868,0.0117645,0.022146,0.012195,0,0.0064105,0.004673,0.01822,0,0.0204425,0.020548,0.043217,0.010204,0.0224745,0.0234375,0.0238095,0.012195,0.0324075,0.053316,0.03242,0,0.030622,0.046875,0.009091,0.010204,0.027958,0.055248,0.0171455,0.026468,0.0300725,0.0077035,0.025433,0.0204135,0.016949,0,0.0163935,0.0935735…	0.00800668	0.00520507	0.693607
chr17	40834528	40834636	0.02221275,0.026317375,0.023939625,0.022569375,0.027707,0.0399755,0.02331275,0.025528125,0.021800875,0.016717625,0.028586875,0.02477375,0.02762425,0.0242025,0.026564875,0.0260205,0.02777575,0.009710875,0.0211925,0.021792875,0.010523375,0.0196085,0.019471375,0.0396174,0.0073745,0.01209175,0.0130495,0.0150595,0.01198825,0.0170005,0.0098865,0.024644875,0.013895125,0.02411375,0.0258095,0.0210165,0.02…	0.007386375,0.019449625,0.022313625,0.01584325,0.030818625,0.0108365,0.020561,0.009479,0.023073125,0.01208175,0.017302375,0.0132425,0.016915875,0.00797171428571429,0.017815375,0.0062275,0.00507525,0.010958125,0.0135485,0.02773525,0.0328655,0.010607,0.0084765,0.018759625,0.00976125,0.02090775,0.017007875,0.01751325,0.01630825,0.023673125,0.016855,0.014423625,0.007060375,0.014264,0.09870225,0.02465…	0.00255302	0.00573056	0.693607
chr17	46894627	46894643	0.0204355,0.03406075,0.02282375,0.0254145,0.016909,0.007223,0.01922325,0.017928,0.01231725,0.013705,0.01038325,0.007455,0.0143715,0.02156,0.017277,0.01670675,0.02057525,0.01404075,0.02047675,0.01,0.0151515,0.017442,0,0.015377,0.00702225,0.0086915,0.025942,0.02383775,0.0182305,0.00320525,0.00710575,0.02305775,0.02697575,0.0329465,0.01584675,0.0066975,0.04651675	0.01140425,0.0171355,0.02191675,0.00537825,0.009402,0.01458025,0.01766275,0.0116615,0.00423725,0.019629,0.0135955,0.02292625,0.016129,0.00362325,0.003012,0.016561,0.007353,0.0277776666666667,0.01163475,0.00508925,0.0055705,0.01506075,0.014151,0.04407175,0.0061225,0.01544475,0.004717,0.00908825,0.01387675,0.004386,0.01515875,0.017376,0.010101,0.0099375,0.004717,0.03947925,0,0.013889,0.02258075,0.0…	0.0041366	0.00600544	0.693607
chr19	920541	920572	0.0038462,0,0.01428575,0.0152596,0,0,0.01063825,0.016787,0,0,0,0,0.0214285,0.0122044,0.0151515,0	0.02514125,0.024309,0.046875	-0.0252583	0.00633577	0.693607
chr19	10531528	10531563	0.0105933333333333,0.0197743333333333,0.00466666666666667,0.0146216666666667,0.015597,0.0112613333333333,0.0122323333333333,0.014284,0.01571,0.00533133333333333,0.0328296666666667,0.0276563333333333,0.018693,0.011875,0.0323653333333333,0.0322863333333333,0.024652,0.0184026666666667,0.014877,0.020202,0.044758,0.018265,0.028373,0.00392166666666667,0.0107336666666667,0.002604,0.006173,0.060606,0.011…	0.0153813333333333,0.011401,0.021987,0.0169263333333333,0.0122323333333333,0.00365533333333333,0.013889,0.00689733333333333,0.03,0.003367,0.0130573333333333,0,0.004975,0.0104166666666667,0.0178116666666667,0,0.0143963333333333,0.01006,0.0225656666666667,0.00394466666666667,0,0.025641,0,0.006173,0.0273476666666667,0.018133,0.006909,0.0133333333333333,0.0130936666666667,0.009662,0.0106616666666667,…	0.007016	0.00552642	0.693607
chr19	11909942	11910051	0.00763366666666667,0.01084,0.021876,0.028324,0.0101925,0.0126383333333333,0.0318473333333333,0.0129193333333333,0.0278356666666667,0.0064935,0.00625,0,0.0229476666666667,0.036667,0.0402543333333333,0.022398,0.021964,0.0181616666666667,0.00606066666666667,0.033084,0.0150505,0.0106763333333333,0.0279686666666667,0.016949,0.00289866666666667,0.0180753333333333,0.00973066666666667,0.00969,0.017476,0…	0.00262466666666667,0.0212513333333333,0.0109426666666667,0.01114675,0.0135135,0.00250633333333333,0,0,0.0431863333333333,0.007194,0.0086955,0.004,0.0107525,0.0065165,0.007576,0,0.0137253333333333,0.00457325,0,0.0315215,0.00512833333333333,0.0308743333333333,0.006873,0.007924,0.03439,0.017094,0,0.0245823333333333,0.015971,0.0404613333333333,0.004535,0.014151,0.004386,0.019231,0,0.007326,0.0130157…	0.00556998	0.00473875	0.693607
chr19	37997353	37997585	0.003235,0.00717988888888889,0.0105014444444444,0.01109775,0.00805936363636364,0.00778357142857143,0.01032975,0.013762125,0.00147142857142857,0.00790628571428571,0.00475485714285714,0.00364685714285714,0.00612646153846154,0.00301,0.00999246153846154,0.0197648888888889,0.00886911111111111,0.0029,0.00619285714285714,0.01336225,0.00352814285714286,0.0130683333333333,0.00842666666666667,0.00357142857…	0.0330128571428571,0.0116249090909091,0.0126162857142857,0.00443044444444444,0.0100750714285714,0.00417714285714286,0.00887566666666667,0.00446425,0.0108568571428571,0.00334488888888889,0.0151133333333333,0.001063375,0.016467375,0,0.00576975,0.0335452857142857,0.0646043333333333,0.0135414444444444,0.0172407692307692,0.00435422222222222,0.00785042857142857,0.001891875,0.0080603,0.0129533636363636,…	-0.00435944	0.00357797	0.693607
chr19	39226893	39226922	0.0491404,0.023473,0.0503106,0.0420166,0.0582018,0.0278408,0.0348284,0.0298972,0.0304634,0.0202754,0.0383762,0.0286034,0.0284116,0.0404612,0.0410246,0.0423184,0.0287,0.0288522,0.0622476,0.0230448,0.04977,0.0037736,0.025375,0.0273546,0.0228588,0.0246936,0.0625302,0.023781,0.0548914,0.0254458,0.0210988,0.037276,0.01739,0.0480888	0.0111314,0.0696374,0.0148,0.0222522,0.0323808,0.0538102,0.0162796,0.0772016,0.01315,0.0210066,0.0244216,0.0103914,0.0219366,0.0316442,0.031847,0.0109788,0.0054054,0.0125158,0.0242844,0.0154954,0.0093184,0.039742,0.0188604,0.0150346,0.044125,0.0211262,0.0218136,0.0648164,0.025324,0.0389932,0.0302564,0.0155124,0.0028986,0.0285862,0.05,0.0145454,0.060398,0.0398454,0.0148274,0.0205196,0.0172078,0.00…	0.00793255	0.00332702	0.693607
chr19	57018925	57019021	0.019994625,0.02054975,0.021126875,0.023021375,0.0254385,0.02248275,0.038772625,0.017246625,0.021608125,0.020175,0.022195625,0.021074875,0.020083125,0.020660875,0.024447875,0.022997,0.025846,0.01449325,0.015587875,0.043442875,0.0134695,0.028974,0.046694625,0.052592375,0.024653,0.025653625,0.01106875,0.0257035,0.02265675,0.0085535,0.025429125,0.0286325,0.013906375,0.02972475,0.01467875,0.022166125…	0.02833775,0.022523875,0.02789775,0.021930125,0.029576875,0.02495775,0.035610875,0.02139875,0.028402625,0.0111495,0.025380875,0.012601375,0.066026375,0.035593875,0.016169375,0.028295,0.0953155,0.030970625,0.037365,0.018540125,0.05897375,0.023722,0.026798875,0.023409125,0.018941875,0.0194725,0.02661525,0.0207055,0.04412525,0.0309125,0.033924,0.030590625,0.043122875,0.015344375,0.018478125,0.029870…	-0.00668683	0.00361652	0.693607
chr19	58446458	58446469	0.0205895,0.0152145,0.0294395,0.0478145,0.013349,0.0271315,0.0377105,0.0217315,0.03627,0.025684,0.049264,0.026991,0.012792,0.0246845,0.0163195,0.029617,0.018529,0.03859,0.018603,0.03211,0.0046295,0.034351,0.0441645,0.05,0.0357145,0.0246445,0.0091185,0.042535,0.0106745,0.00678,0.024165,0.014636,0.0234655,0.037079,0.02381,0.0771285,0.011778,0.0235005,0.005747,0.0637825	0.0405405,0.025319,0.03258,0.0461885,0.0508085,0.036517,0.0400765,0.0498835,0.012195,0.022264,0.0245015,0.0363525,0.043042,0,0.0280105,0.0384615,0.066487,0.018068,0.026299,0.0492715,0.033019,0.0033785,0.0244565,0.054866,0.0380295,0.0245485,0.0430285,0.0437245,0.0080095,0.044568,0.0358335,0.020674,0.045527,0.0686275,0.022291,0.0289855,0.0244215,0.0207715,0.0377665,0.08421,0.0625,0.0417515,0.038820…	-0.0119619	0.0065751	0.693607
chr2	25563579	25563724	0.0296603076923077,0.0297703076923077,0.024012,0.0379159230769231,0.0302836923076923,0.0241435384615385,0.021727,0.0207654615384615,0.0198868461538462,0.0292005,0.017204,0.0207856153846154,0.0367350769230769,0.0200947692307692,0.0283578461538462,0.02791,0.0232096153846154,0.0203202307692308,0.0251313846153846,0.0094747,0,0.0241974,0.0113032727272727,0.0146717692307692,0.0136316153846154,0.0105716…	0.025935,0.0209992307692308,0.0236635,0.0314198461538462,0.0145566363636364,0.0207573846153846,0.0336691666666667,0.0300396666666667,0.0148992307692308,0.0141749230769231,0.0280963333333333,0.004386,0.0230283333333333,0.0104337,0.00790715384615385,0.0134101538461538,0.007887,0.0127016,0.0035714,0.0214274615384615,0.011493,0.014711,0.0129301538461538,0.00873236363636364,0.00684809090909091,0.02097…	0.00592066	0.00385919	0.693607
chr2	75185608	75185666	0.0171307142857143,0.0258765714285714,0.0287592857142857,0.0198408571428571,0.0297741428571429,0.0179222857142857,0.0215444285714286,0.0209328571428571,0.0180488571428571,0.023267,0.0232987142857143,0.0250784285714286,0.0205004285714286,0.0271452857142857,0.0284567142857143,0.0287277142857143,0.0315027142857143,0.0151232857142857,0.0125252857142857,0.0335366666666667,0.0018692,0.033512,0.01616057…	0.0167858571428571,0.0282692857142857,0.0176661428571429,0.0247038571428571,0.034311,0.0181458571428571,0.0240205714285714,0.0272881428571429,0.0150067142857143,0.015556,0.0268508571428571,0.04215625,0,0.0172905714285714,0.046875,0.0103071666666667,0.01188,0.0172285714285714,0.0211147142857143,0.0086678,0.0101611428571429,0.0137891428571429,0.0176667142857143,0.0139007142857143,0.0142524285714286…	0.00457478	0.00350192	0.693607
chr20	13201325	13201335	0.0051195,0.0031545,0.0068025,0.022736,0.009568,0,0.0167175,0.0116265,0.004,0.010067,0.0050505,0.001923,0.009452,0.0070425,0.014768,0.0292855,0.0039685,0.0347525,0.034198,0.0125,0.0135135,0,0.014493,0.003817,0.100036,0,0.043011,0.0185185,0.003096,0.0425535,0.0126405,0,0,0.0068495,0.014496	0.0080325,0.0053955,0.0119095,0.0118715,0.03,0.009317,0,0.02768,0,0,0,0.064916,0,0,0,0,0.0076725,0,0,0,0,0,0,0,0.03,0,0.004926,0,0.014342,0.011905,0,0,0.0555555,0.06025,0.080338,0.007093,0,0,0,0,0,0,0.005814,0,0.0104165,0.0483065	0.00374153	0.00646867	0.693607
chr20	43374380	43374400	0.0413365,0.0320955,0.046316,0.042863,0.0454565,0.0393925,0.0409525,0.044851,0.03349,0.051584,0.037398,0.0469995,0.0373625,0.0504795,0.0326625,0.063915,0.041704,0.0300355,0.030143,0.032451,0.008427,0.0471595,0.008695,0.0095665,0.0356295,0.0503565,0.0352605,0.033934,0.028362,0.026211,0.0481645,0.0439585,0.0346525,0.0371895,0.044009,0.0295675,0.0468205,0.0318885,0.0555365,0.036139	0.0438595,0.039631,0.043023,0.042845,0.054716,0.0392195,0.04803,0.039696,0.0533405,0.031829,0.0352875,0.0279085,0.025647,0.026329,0.0395845,0.042735,0.009524,0.008143,0.037331,0.0353055,0.0161615,0.030973,0.0328875,0.0410585,0.025779,0.032331,0.027552,0.024961,0.0225185,0.03126,0.0239745,0.0319265,0.0196145,0.037167,0.0476005,0.0393495,0.0166665,0.032209,0.040343,0.0297785,0.0278205,0.030504,0.04…	0.00532911	0.00609236	0.693607
chr22	36851135	36851461	0.0114506923076923,0.0162058461538462,0.0133469230769231,0.00860030769230769,0.0156523125,0.00836411111111111,0.0146815833333333,0.0117235333333333,0.0142387,0.02371175,0.00870914285714286,0.0136396,0.0130289,0.00628376923076923,0.00878153846153846,0.0162162,0.0198164615384615,0.01586075,0,0,0,0.014629875,0.0189016666666667,0.0033333,0.027041,0,0.0316855,0.0109249,0.024121,0.00778492307692308,0.0…	0.0185481538461538,0.004884,0.00784925,0.0156203125,0.0118190769230769,0.0041666,0.0127764615384615,0.0198532,0,0.0122342857142857,0.0239467142857143,0,0.0244685,0.01304925,0,0.01973675,0.0146944615384615,0.0173255,0,0.01064075,0,0,0.00424184615384615,0.01332625,0,0.006547625,0.00429307692307692,0,0.00726646153846154,0.00282483333333333,0.0050505,0,0,0.0074026,0.00694433333333333,0.0078432,0.0083…	0.00508423	0.0045764	0.693607
chr22	39239476	39239715	0.0069445,0.0112395,0.0140071428571429,0.00961781818181818,0.0192718461538462,0.0285715,0.0136750666666667,0.00530258333333333,0.0149236363636364,0.0141665454545455,0.0155858333333333,0.0244333636363636,0.00972225,0.0140894545454545,0.0190675,0.0116531,0.00106954545454545	0,0.00162336363636364,0.00920546153846154,0,0.007752,0,0.0108108,0.00410990909090909,0.0204868181818182,0.002008	0.00812632	0.00529792	0.693607
chr3	13324759	13324827	0.0164464545454545,0.0203548181818182,0.0214641818181818,0.0181671818181818,0.0187286363636364,0.0135759090909091,0.0149141818181818,0.0179319090909091,0.0187759090909091,0.0170227,0.0129371818181818,0.0143140909090909,0.0188031818181818,0.0243223636363636,0.0179831818181818,0.01752925,0.0130509090909091,0.0135803636363636,0.0127880909090909,0.00681136363636364,0.0223675454545455,0.01240983333333…	0.00666675,0.0122434545454545,0.0161567,0.0151212727272727,0.0226853636363636,0.0145962222222222,0.0169443636363636,0.0139859090909091,0.0297607,0.00455063636363636,0.00874409090909091,0.00857154545454545,0.00165016666666667,0.0184769,0.0183650909090909,0.0188836,0.0176536666666667,0.0049395,0.0292292727272727,0.00786845454545454,0.0152051818181818,0.0056774,0.0121958181818182,0.0133524545454545,…	0.00363326	0.0050645	0.693607
chr3	79067831	79067934	0.00781866666666667,0.0107465,0.0137056666666667,0.0139025,0.0142583333333333,0.0113941666666667,0.0117766666666667,0.0099085,0.00577866666666667,0.0163188333333333,0.009812,0.00909366666666667,0.00967916666666667,0.0127921666666667,0.00979366666666667,0.0128398333333333,0.0163646666666667,0.00711833333333333,0.007312,0.0110865,0.0062785,0.013618,0.01481,0.0115085,0.0110945,0.00723066666666667,0.…	0.0082185,0.0130376666666667,0.0112915,0.00992483333333333,0.0126165,0.013157,0.0100425,0.0250248333333333,0.017475,0.006962,0.012063,0.00817216666666667,0.0112715,0.0225901666666667,0.0134861666666667,0.0101895,0.0177038333333333,0.0163316666666667,0.0202856666666667,0.006264,0.0182965,0.00481966666666667,0.0165891666666667,0.0126206666666667,0.0122316666666667,0.0112213333333333,0.0073643333333…	-0.00226148	0.00660675	0.693607
chr3	123603337	123603383	0.0263115,0.005302,0.027286,0.010684,0.008254,0.0048075,0.015036,0.013979,0.0142855,0.0075,0.010978,0.0141395,0.016464,0.0023255,0.012666,0.0278795,0.011577,0,0.0031055,0.0167695,0.0136365,0.016667,0.0304055,0.0267855,0.019531,0.003546,0.008371,0.0054945,0.0099135,0.022688,0.0051835,0.003663,0.00687,0.013698,0.015469,0.0037315,0.0044445,0,0,0.0096725	0,0.003655,0.001279,0.0108385,0.009642,0.0052085,0.008762,0.0150375,0.012026,0.0064105,0.0119615,0.0057145,0,0.019465,0,0,0.013205,0.011208,0,0.0238095,0.0078125,0.0277155,0.0025705,0,0,0.0019085,0,0.019779,0.003125,0,0.0064155,0.0030865,0,0,0.0101575,0.0080645,0.0168,0.005658,0.0068495,0,0.0123965,0.0111525,0.0023585,0.007519,0.008097,0,0,0,0.0128685,0.0094785,0.0416665,0.0220045,0,0,0.0172415,0…	0.0039593	0.00611282	0.693607
chr3	183735451	183735729	0.014503375,0.00873644444444444,0.0156975,0.0180649,0.0152098,0.0118999090909091,0.012246,0.0221134,0.0126127777777778,0.0130618888888889,0.0094885,0.01437275,0.0117387,0.0139487,0.0137309090909091,0.0145714444444444,0.0263512,0.053692,0.010369125,0.008046625,0,0.035103,0.0144147,0.011503375,0.012104625,0.005920625,0.00908844444444444,0.0159939090909091,0.00945475,0.011979,0.0131718,0.0089165,0.0…	0,0.010508,0.007688,0.009935625,0.0141018181818182,0.006433125,0.0175486,0.0068979,0.014691875,0.00660575,0.0061538,0.003333375,0.0018935,0,0.0132539,0,0.00143675,0.0174919090909091,0.00999572727272727,0.00441925,0.014167625,0.004124125,0.01363775,0.0100228,0.012624625,0.00595728571428571,0.0108695,0.01126075,0.011553625,0.011345,0.001667,0.006389625,0.003160125,0.008086,0.0117648,0.017306875,0.0…	0.00418871	0.00407009	0.693607
chr3	192126719	192126743	0.014368,0.0133695,0.0286885,0.009721,0.0211445,0.0349455,0.016695,0.0091225,0.0096835,0.0234205,0.008108,0.014851,0.0183485,0.018062,0.030786,0.0344345,0.01391,0,0.0130225,0.0104165,0.0185185,0.0080645,0,0,0.0113635,0.0054945,0.027027,0,0,0.00827,0,0,0,0.024828	0.018869,0.0059225,0.004902,0.020129,0,0.006173,0.0072465,0.0543125,0,0.0089285,0.0045045,0.0081965,0.022614,0.008772,0,0.033868,0,0,0.0189485,0.007576,0,0,0,0,0,0,0,0,0.0118985,0.0076925,0.004132,0,0.0080215,0.0182925,0,0.0083375,0.0333335,0,0.007576,0,0.008547,0.069613,0.005263,0,0,0,0.0079365,0.0078125	0.00419094	0.00610139	0.693607
chr4	468009	468133	0.012195,0.0265155,0.0142855,0.012987,0.00555566666666667,0.008772,0.001773,0.006135,0.0088495,0.006135,0,0,0.0144255	0.020548,0,0,0.032258,0,0,0,0.005595,0.0202705,0.005814,0,0.001894,0.012085,0,0,0.003026,0,0,0,0.00376633333333333,0,0.00150833333333333,0.012195,0.013158,0,0,0,0,0,0.004762,0,0.003876,0,0.006135,0.005319,0.0064105,0.005,0,0.0037595	0.00475656	0.00620458	0.693607
chr4	74864169	74864180	0.0509983333333333,0.0490726666666667,0.0408303333333333,0.0434393333333333,0.058246,0.045943,0.074211,0.0425003333333333,0.0277776666666667,0.0580296666666667,0.0314276666666667,0.0364053333333333,0.0454993333333333,0.0345353333333333,0.0236753333333333,0.043005,0.119716666666667,0.03194,0.0415333333333333,0.0423386666666667,0.0837646666666667,0.0179723333333333,0.0384486666666667,0.029038333333…	0.115143666666667,0.0713653333333333,0.0577246666666667,0.0613146666666667,0.161115,0.0226623333333333,0.010101,0.0637756666666667,0.04686,0.106907,0.0261216666666667,0.063004,0.0681063333333333,0.0426303333333333,0.115870666666667,0.0602763333333333,0.0752346666666667,0.0507843333333333,0.0920303333333333,0.0626343333333333,0.0632946666666667,0.105053333333333,0.0475923333333333,0.09585466666666…	-0.0240031	0.00645847	0.693607
chr4	74864189	74864253	0.0327882,0.0384656,0.028056,0.036647,0.0433706,0.0348534,0.0563534,0.0379806,0.0242696,0.045311,0.0288904,0.0313906,0.0416976,0.0210934,0.0365852,0.0453466,0.0641196,0.0131782,0.0277824,0.0371372,0,0.047782,0.110721,0.030594,0.0287038,0.0075134,0.012703,0.0530798,0.0302383333333333,0.0180172,0.0354458,0.0434994,0.0231482,0.0386004,0.0213026,0.0504142,0.03822,0.0669278	0.060696,0.0577464,0.0614758,0.0337258,0.1183148,0.0269044,0.0014492,0.0906958,0.0568748,0.0670182,0.0525168,0.1366206,0.0658436666666667,0.0390986,0.0251148,0.027289,0.0384352,0.00934425,0.028889,0.0576918,0.0687142,0.0520546,0.0333042,0.0457018,0.06167,0.0514274,0.0541314,0.064255,0.0586598,0.0350136,0.0587416,0.0590926,0.020008,0.0425564,0.013158,0.0369868,0.048012,0.0362172,0.0114218,0.01,0.0…	-0.0169509	0.00630972	0.693607
chr4	156129726	156129775	0.009617,0.0107625,0.01122575,0.01666775,0.015195,0.00531425,0.01365275,0.017078,0.014882,0.01473875,0.02237375,0.009804,0.013913,0.0193385,0.01381175,0.013864,0.0157335,0.0096505,0.005167,0.008974,0.011801,0.0131025,0.019802,0,0.00918575,0.0111025,0.0096015,0.00209675,0.01243675,0.00381675,0.011762,0.0091365,0.01028925,0.0141345,0.01353875,0.00615375,0.01006675,0.00730025,0.01416975,0.01594125	0.007653,0.00814375,0.01911875,0.01964,0.0163235,0.03525825,0.01450375,0.02315025,0.01824225,0.00705925,0.00450475,0.015551,0.010657,0.02488425,0.01232425,0.00789475,0.028846,0.02573275,0.01795575,0.0119085,0.024331,0.0214205,0.01361825,0.00917275,0.03152225,0.01424675,0.008349,0.00827225,0.0354785,0.01242225,0.004849,0.01508575,0.0202555,0.020159,0.0125965,0.024685,0.01424675,0.01288775,0.008903…	-0.00457153	0.00550011	0.693607
chr5	38846173	38846182	0.0124555,0.0046555,0.013055,0.019425,0.013151,0.0112595,0.0284755,0.00883,0.013873,0.007143,0.011204,0.0069395,0.009619,0.0083335,0.003049,0.0359305,0.018786,0.007312,0,0.02439,0.0212765,0.0214285,0.0070425,0,0.0089285,0.0180725,0,0,0.0079365,0,0.0071345,0,0.0167695,0,0.037999,0,0.012	0.0132745,0.007905,0,0.0150585,0,0.016636,0,0.0112995,0.00289,0,0,0,0.005747,0,0,0.0033785,0,0.012448,0,0,0.0025255,0,0,0.003891,0,0,0.004902,0.014509,0,0.0040825,0.006757,0.017781,0,0.0553875,0,0.0082805,0,0,0.0202705,0.0338385,0.0106,0,0.029724,0,0,0,0,0.059091	0.0037503	0.00483068	0.693607
chr6	26172207	26172218	0.0197616666666667,0,0.0238095,0.011026,0.0234136666666667,0.011696,0.010929,0.0337606666666667,0.00666666666666667,0.013889,0.0263973333333333,0.0232043333333333,0.024671,0,0.025103,0.008547,0.018018,0.00694433333333333,0.0135135,0,0,0.017857,0.0425926666666667,0.00813,0,0.0149253333333333,0.036827,0.0308313333333333,0.016129	0,0.037571,0,0,0.007752,0.004762,0,0,0,0.0153596666666667,0.00520833333333333,0.004975,0,0.00512833333333333,0.01627,0,0.00628933333333333,0.00881033333333333,0,0.0151515,0,0.032035,0.007752,0.019608,0.011696,0	0.00853055	0.00341792	0.693607
chr6	26197211	26197320	0.00544918181818182,0.008203,0.0137369090909091,0.00689427272727273,0.0123585454545455,0.00714327272727273,0.00832390909090909,0.00956009090909091,0.00593318181818182,0.00682153333333333,0.00536690909090909,0.00740809090909091,0.00459978571428571,0.0112894,0.00453481818181818,0.0115137272727273,0.00938445454545454,0.00362936363636364,0.00350218181818182,0.0143881818181818,0.00358545454545455,0.01…	0.0123112,0.00983518181818182,0.0122774090909091,0.00615336363636364,0.0107978181818182,0.00842445454545455,0.0270665454545455,0.0121238181818182,0.00993918181818182,0.00909309090909091,0.00432445454545455,0.00447027272727273,0.00415590909090909,0.006254,0.0196017727272727,0.0151810666666667,0.0348690909090909,0.0191933181818182,0.0105063636363636,0.0899753636363636,0.00774081818181818,0.01052836…	-0.00617687	0.00435544	0.693607
chr6	27840657	27840956	0.015598875,0.01887975,0.0145507142857143,0.02393325,0.0142084,0.0213534285714286,0.02178425,0.018196,0.014011,0.04799175,0.0503151428571429,0.012311,0.017798875,0.010132,0.0151844444444444,0.0311835,0.0148781111111111,0.009362875,0.008841125,0.0121284,0.0170945,0.034645,0.01267175,0.01944525,0.0193075,0.01791975,0.0187335,0.0140178888888889,0.0082606,0.0294125,0.01612025,0.011156625,0.0121301666…	0.0397985,0.017393,0.0388145714285714,0.021416875,0.0239809,0.035742,0.0366115555555556,0.03388525,0.0164054285714286,0.0209913333333333,0.0147493333333333,0.018135,0.1219792,0.0396955,0.083297,0.041891,0.074016,0.0295014,0.0162723333333333,0.0177198333333333,0.0362482,0.0177196,0.0131865714285714,0.015745,0.0143102,0.013219,0.00817,0.00736942857142857,0.048239,0.0221688888888889,0.01204033333333…	-0.0102936	0.00419603	0.693607
chr6	31830456	31830529	0.0186130769230769,0.0202664615384615,0.017249,0.0188523846153846,0.0187572307692308,0.0210940769230769,0.0189361538461538,0.0166574615384615,0.0182136923076923,0.0135267692307692,0.0186360769230769,0.0222164615384615,0.0210484615384615,0.0219760769230769,0.016941,0.0153333846153846,0.0186935384615385,0.0132276153846154,0.0120846153846154,0.0193413846153846,0.0174696923076923,0.0178003076923077,0…	0.008924875,0.0193913076923077,0.0173693846153846,0.0177382307692308,0.0193196153846154,0.0137787692307692,0.0177515384615385,0.0144923846153846,0.0207162307692308,0.0112753846153846,0.0180346153846154,0.0135812307692308,0.0460084615384615,0.0106672307692308,0.0132903076923077,0.008967375,0.00219776923076923,0.0137352307692308,0.0129253846153846,0.0129634615384615,0.0102573846153846,0.02230276923…	0.00228374	0.00485855	0.693607
chr6	62996198	62996458	0.00538942857142857,0.0140904285714286,0.0217838571428571,0.0140241428571429,0.0102744285714286,0.0252327142857143,0.0224164285714286,0.0124216666666667,0.013559,0.0097106,0.0101581666666667,0.0126948333333333,0.021787,0.0122901428571429,0.00579428571428571,0.0182062,0.016619,0.00361833333333333,0.00485271428571429,0.0106287142857143,0.00893166666666667,0.0170261428571429,0.0137852857142857,0.016…	0.0290656,0.0116944285714286,0.022668,0.026273,0.014312,0.0046315,0.00875414285714286,0.00583171428571429,0.020973,0.00821957142857143,0.0051904,0.0135518333333333,0.0237482857142857,0.0111632,0.0144052857142857,0.0316948,0.0129051428571429,0.0185652857142857,0.0140331428571429,0.0440498333333333,0.0175052857142857,0.00508433333333333,0.0155413333333333,0.0114184285714286,0.004386,0.0174832,0.021…	-0.00699666	0.00402241	0.693607
chr6	91005179	91005212	0.0092215,0.00959566666666667,0.0177703333333333,0.017018,0.0145795,0.01380925,0.0096475,0.0114275,0.0090645,0.02299625,0.005523,0.017414,0.013759,0.033606,0.0219885,0.0117173333333333,0.012459,0.010101,0.025641,0.017857,0.018813,0.0283275,0.00848425,0.0240385,0.005291,0.0222223333333333,0.01614575,0.015625,0.0084085	0.01722475,0.0242593333333333,0.013072,0.0238245,0.027374,0.002907,0.004902,0.0259316666666667,0,0.0036765,0.008547,0.0036765,0.0542123333333333,0.00952366666666667,0.02133125,0,0,0.0181373333333333,0.007752,0,0.00833333333333333,0.005,0.018873,0.0277776666666667,0.00793666666666667,0.008772,0.01006025,0.014706,0,0,0.010101,0.00857775,0.00409825,0.00681075,0,0.00403225	0.00445438	0.00602029	0.693607
chr6	114177201	114177340	0.01495425,0.01115675,0.01789525,0.0110125,0.02239475,0.0096355,0.01612075,0.0261875,0.011139,0.0196925,0.0147535,0.0081175,0.01443525,0.0077375,0.01471425,0.0178475,0.01926925,0.00940475,0.01468825,0.014124,0.00972375,0.03068775,0.01851175,0.020385,0.027478,0.013636,0.01235275,0.012173,0.005758,0.0175865,0.020672,0.02342025,0.00720075,0.017876,0.0140475,0.00959075,0.007962,0.02619,0.00829975,0.0…	0.03666575,0.02585675,0.03113025,0.01604775,0.0119215,0.06302225,0.01601,0.0260495,0.02413,0.01145025,0.0176445,0.01440875,0.01120325,0.02074325,0.02548525,0.03473425,0.0147535,0.025404,0.013209,0.0527655,0.01820975,0.008672,0.01537525,0.0262795,0.0090485,0.01071625,0.01542125,0.0116095,0.02181725,0.01334725,0.0293245,0.0252885,0.0268705,0.0099475,0.04268275,0.02071325,0.0198315,0.02254325,0.0212…	-0.00481352	0.00590883	0.693607
chr6	159590471	159590510	0.0276587777777778,0.0262143333333333,0.0367078888888889,0.0215866666666667,0.0267911111111111,0.06152925,0.0251204705882353,0.0325723333333333,0.0230432222222222,0.0068984,0.014654,0.0118147272727273,0.0614604444444444,0.0147187058823529,0.0190673529411765,0.00796733333333333,0.0626414444444444,0.038831,0.02682475,0.015771625,0.0235433333333333,0.0148851764705882,0.002551,0.00906066666666667,0.0…	0.0120951176470588,0.0446567058823529,0.00680266666666667,0.00637964705882353,0,0.0375852222222222,0.018315,0.00606066666666667,0.0258685,0.0247942222222222,0.0121491176470588,0.02926525,0.00833333333333333,0,0,0.0334487777777778,0,0.0119272941176471,0.01433675,0.00400041176470588,0.00797129411764706,0,0.03565125,0.008459625,0	0.0111216	0.00587397	0.693607
chr6	163148464	163148809	0.0139990384615385,0.0147484642857143,0.0147685,0.0146009259259259,0.0167885185185185,0.0170756315789474,0.019602,0.01361825,0.015542347826087,0.0135590434782609,0.0228232,0.01481872,0.0135198148148148,0.0219316296296296,0.01990216,0.0165718947368421,0.01377036,0.00955521739130435,0.0114052777777778,0.0161428571428571,0.0203681176470588,0.0219656470588235,0.0193559411764706,0.0100705263157895,0.0…	0.0128854,0.0182167777777778,0.0154758333333333,0.0150978518518519,0.0112576470588235,0.0198790869565217,0.0180121481481481,0.0162855217391304,0.011552625,0.0138149375,0.0116033333333333,0.0059525,0.00749388888888889,0.005433,0.0122170588235294,0.0116671,0.0528992666666667,0.00803316666666667,0.0104268333333333,0.0119564074074074,0.00799924,0.0119700476190476,0.0166813684210526,0.0133870625,0.015…	0.00257007	0.00604217	0.693607
chr7	64254743	64254809	0.0186903333333333,0.0156245833333333,0.0262109166666667,0.0110870833333333,0.01453525,0.0146843333333333,0.0132946666666667,0.0159448333333333,0.0198035,0.00575114285714286,0.0156473333333333,0.0223395,0.00775025,0.015873,0.0136709166666667,0.0134576666666667,0.01506025,0.0139953636363636,0.0100295833333333,0.004065,0.00715666666666667,0.0131889166666667,0.0108511666666667,0.0130898333333333,0.0…	0.0218962222222222,0.0125578333333333,0.0209569166666667,0.0103775,0.00994,0.0102135,0.0144325833333333,0.0199105833333333,0.0174830833333333,0.006294,0.00919708333333333,0.00736971428571429,0.00828266666666667,0.0196091666666667,0.01157225,0.0192897777777778,0.003747,0.0109734166666667,0.012026,0.0102771666666667,0.00569033333333333,0.0122118,0.0127721666666667,0.0127603333333333,0.00934225,0.00…	0.0027651	0.00659818	0.693607
chr7	73184535	73184544	0.012733,0.013763,0.019824,0.0235825,0.027637,0.0117595,0.025068,0.032776,0.011739,0.0428255,0.0205395,0.0060445,0.0206285,0.0259735,0.003537,0.020844,0.017295,0.015123,0.006579,0.0142855,0,0,0,0.02,0.007194,0.0356095,0.0259665,0.003788,0.015306,0.048913,0.029412,0.01348,0.0298275,0.021734,0.0096155,0.0226845,0.023917,0.0580355,0.0317245	0.022294,0.0163485,0.028544,0.0313165,0.0486625,0.0296185,0.0628215,0.0247675,0.023474,0.0146525,0.0159075,0.025,0.062195,0,0.0289435,0.055212,0,0.0357145,0.020443,0.0152855,0.0260775,0.031089,0.043563,0.025,0.0241935,0.010489,0.0190985,0.0685265,0.038224,0.0364945,0.059273,0.0172225,0,0.0650645,0.016129,0.050614,0.0136985,0.019231,0.024169,0.034231,0.011111,0.055206,0.009434,0.0518825,0.0105265,…	-0.0108334	0.00544449	0.693607
chr7	134143169	134143181	0.0412275,0.030789,0.030451,0.021428,0.026778,0.0144635,0.0260415,0.0454245,0.0151515,0.0238095,0.023248,0.0146475,0.021967,0.027625,0.0215775,0.0335455,0.02876,0.0103095,0.035555,0.0300595,0.011905,0.0446425,0.0153845,0.0079365,0.01352,0.016825,0.0221845,0.017485,0.014219,0.022222,0.025824,0.008362,0.0183935,0.023605,0.016087,0.014493,0.0300565,0.0280145,0.041476,0.032094	0.023972,0.04421,0.07316,0.010402,0.0400345,0.041571,0.02726,0.0333335,0.00878,0.011141,0.0137105,0.0254635,0.007138,0.02187,0.016828,0.0214645,0.0074625,0,0.0077565,0.011523,0.0054645,0.0083995,0.015977,0.037532,0.0055795,0.0210135,0.0124525,0.0089265,0.012019,0.0019685,0.0104605,0.018361,0.031479,0.014383,0.086842,0.012931,0.003937,0.0174875,0.019879,0.0251155,0.020869,0.0053765,0.036713,0.0146…	0.0043084	0.00550024	0.693607
chr7	155325879	155325884	0.016444,0.0269295,0.0453425,0.040153,0.0309095,0.051319,0.0347175,0.028889,0.0223195,0.0651875,0.024053,0.0268285,0.0332285,0.03264,0.0501055,0.02598,0.037615,0.018177,0.0172925,0.019699,0.0351085,0.046701,0.042006,0.018673,0.030261,0.0425115,0.006117,0.02012,0.017379,0.0289285,0.0233625,0.0261905,0.017194,0.0252245,0.025433,0.0127895,0.0233335,0.025483,0,0.0165395	0,0.03491,0.027889,0.035125,0.0336225,0.0206965,0.0327455,0.0361735,0.0305745,0.0173085,0.027211,0.0096605,0.0104165,0.0045455,0.014041,0.004673,0.007576,0.007513,0.014195,0.02383,0.0777745,0.007476,0.0093715,0.032212,0.0159645,0.019509,0.0224855,0.0298105,0.018196,0.0127155,0.015436,0.0341695,0.049255,0.0225925,0.0186745,0.0241405,0.013677,0.021353,0.01069,0.0298035,0.016743,0.008547,0.0333565,0…	0.00685994	0.0055569	0.693607
chr8	29207355	29207385	0.0109035,0.0042595,0.017143,0.011962,0.010811,0.009602,0.013727,0.0163075,0.009238,0.0050635,0.013341,0.0084125,0.0129925,0.010987,0.0131475,0.0242145,0.010965,0.0107815,0.008819,0.0044645,0,0.012195,0,0,0,0.008546,0.0089285,0.0060535,0.002924,0.014151,0.032385,0.014354,0.0146465,0.010135,0,0,0.0041305,0.00785,0,0.0122845	0.0182455,0.013013,0.008135,0.01578,0.0074255,0.01111,0.0208335,0.023965,0.0076245,0.0174825,0.035027,0.0140845,0.0320445,0.009901,0.0560785,0.0040815,0,0,0.0137075,0.017685,0.0033615,0.009542,0.0074285,0.0241935,0.012658,0.007627,0.008613,0.0101215,0.0086205,0.0097535,0,0.005291,0.0151515,0.013867,0.009807,0.02439,0.005453,0.020548,0.0306415,0.009083,0.019231,0.016522,0.0142855,0.029315,0.015180…	-0.00595615	0.00380972	0.693607
chr8	72987912	72987938	0.0213549,0.0171255,0.0240196,0.025451,0.0242612,0.00736957142857143,0.0168596,0.0253098,0.0154648,0.0204004,0.0272575,0.0226547,0.0160264,0.0379377,0.0330439,0.0304036,0.0211068,0.0166651111111111,0.0092473,0.026781,0.0104351,0.0372192,0.0343208,0.0221527,0.0130521,0.0182186,0.0156031,0.0128746,0.0207214,0.0163713,0.015057,0.0150218,0.0192005555555556,0.015084,0.0094705,0.0166466,0.0159266,0.050…	0.084503,0.0148219,0.0370617777777778,0.020017,0.02179,0.0470078,0.0271147,0.0574522,0.0267307,0.015489,0.0252631428571429,0.0129008888888889,0.031857,0.071849,0.0387789,0.083457,0.0471022,0.023686875,0.0991552,0.0556515,0.0315261111111111,0.0417971111111111,0.0146763,0.0078932,0.0196366,0.0173875,0.0283421,0.0481186,0.0313642,0.0269826,0.0340207,0.0239206666666667,0.0240265,0,0.0216102,0.0339772…	-0.00964143	0.00560135	0.693607
chr8	114449978	114450064	0.008597,0.0191965,0.0253205,0.014427,0.0225395,0.0151395,0.0072995,0.015625,0.014451,0.017483,0.007843,0.0091745,0.016554,0.0190385,0.012612,0.0213925,0.0165065,0.0194595,0.006796,0.0054995,0.0136045,0.013845,0.009049,0.0057145,0.0225505,0.016471,0.0087705,0,0.004626,0.0059055,0.0159095,0.0124715,0.005085,0.0137505,0.0143245,0,0.002744,0.0159915,0.010172,0.010378	0.0064625,0.012664,0.006201,0.007297,0.013238,0.005814,0.012485,0.007838,0.0066455,0.005566,0.004129,0.0076975,0.010923,0.004902,0.0208335,0.006435,0.00838,0.020364,0.0158175,0.0102615,0.0039085,0.0114075,0.0143935,0.0140575,0.0023585,0.011104,0.0052085,0.0135595,0.010956,0.007062,0.0015875,0.005319,0,0.005594,0.024989,0.011004,0.0024155,0.015713,0.013202,0.0067865,0.011976,0.0080645,0.015387,0.0…	0.00308015	0.00573004	0.693607
chr9	93955702	93955727	0.009967,0.015898,0.029573,0.0165075,0.021489,0.0187895,0.0187355,0.0174235,0.013661,0.028384,0.017989,0.0201805,0.012329,0.0169365,0.0288665,0.0064105,0.0241255,0.0104105,0.0185315,0.007506,0.017734,0.0189725,0.0219975,0.012931,0.026104,0.00941,0.0157295,0.015671,0.013592,0.004132,0.0102005,0.0172545,0.005383,0.01088,0.0091535,0.022599,0.024363,0.018271,0,0.019302	0.012446,0.0082875,0.012958,0.0257805,0.0102475,0.0136365,0.0245405,0.018564,0.0171765,0.0142865,0.0082525,0.010101,0.007576,0.0048075,0.0154815,0.0082665,0,0.006818,0.0080025,0.012632,0.015567,0.005854,0.0026315,0.0087745,0.024399,0.0064515,0.0048255,0.0047065,0.01445,0.013265,0.0072145,0.004167,0.012342,0.018359,0.0106385,0.0080645,0.0162465,0.013634,0.0214645,0.0044445,0.016369,0,0.0115025,0.0…	0.00382485	0.00369422	0.693607
chr9	98278382	98278425	0.04166125,0.04691775,0.046587,0.0334465,0.03761925,0.029161,0.04649975,0.04160375,0.03268225,0.02692325,0.0293775,0.0373825,0.0400765,0.04851375,0.0384795,0.0448645,0.03872075,0.0234705,0.02185475,0.023167,0.01915225,0.02164725,0.01792325,0.0375935,0.04269775,0.023643,0.02867175,0.026073,0.021818,0.0364645,0.02151575,0.02561,0.03045225,0.02368325,0.045933,0.0198395,0.03090025,0.0300985,0.0142295…	0.01086125,0.0333115,0.04283375,0.03306075,0.03442,0.047796,0.036409,0.03498525,0.04026025,0.02433475,0.03661575,0.01599825,0.026059,0.0540935,0.03039475,0.00709575,0.00320525,0.0199275,0.03881675,0.0236005,0.0452075,0.013028,0.02205525,0.02858025,0.014086,0.0260635,0.0277315,0.01487925,0.0193675,0.016052,0.02369675,0.021521,0.019124,0.015974,0.0089285,0.0382915,0.02096725,0.02139075,0.0178775,0.…	0.00589835	0.00466021	0.693607
chr1	55352501	55352519	0.00782725,0.0073365,0.0096325,0.007435,0.011365,0.0147245,0.00806175,0.00873725,0.0127805,0.0160425,0.01048025,0.010808,0.00887225,0.008351,0.00673975,0.00354625,0.0166055,0,0,0,0,0.004386,0.009434,0.00277775,0.0076735,0.00833325,0.007732,0,0.03149675,0.0031645,0.003237,0.019411,0.00716675,0.026221,0.0032985,0,0.00899275	0.001634,0.00288125,0.01488325,0,0,0.01182425,0.008427,0.0161645,0.00167775,0,0.01042875,0,0.01333325,0,0.0036765,0.001202,0,0,0.006579,0.00157225,0.008022,0,0.00441175,0,0.0204425,0.00716375,0.009967,0,0,0.0026595,0,0.00519675,0.02000325,0,0.01124225,0,0,0.00480775,0.008032,0,0,0.014881,0.005814,0.00719575,0,0,0.00373125,0,0,0.00633025,0.01041675,0.0294116666666667,0	0.0032805	0.00733731	0.697316
chr1	145473391	145473466	0.0084582,0.0098446,0.0233928,0.014071,0.0130682,0.005054,0.009929,0.0411008,0.0127476,0.0084704,0.0132,0.0074844,0.0217984,0.0075514,0.0060462,0.014771,0.025011,0.0069178,0.0089028,0.0085622,0.005747,0.0072404,0.0459054,0.0053908,0.0012578,0.0106704,0.019767,0.0102136,0,0.0162716,0.0171774,0.00793,0.0331786,0.0124724,0,0.0087756,0.010032,0,0.012432	0.0361216,0.018154,0.0111668,0.0142238,0.0617294,0.0200882,0.0152428,0.0143638,0.0167402,0.011304,0.0220542,0.00666675,0.0151242,0.0140482,0.026892,0.0031406,0,0.03195,0.0209,0.037379,0.0046374,0.0218568,0.0066364,0.0032724,0.01333325,0.013783,0,0.025529,0.010814,0.0088848,0.046875,0.0102238,0.0162596,0.0231084,0.025768,0.0177166,0.0249706,0,0.0115522,0.0116924,0.0066784,0.026786,0.00684925,0.027…	-0.00535338	0.00699617	0.697316
chr1	220702156	220702173	0.0102125,0.010227,0.022623,0.0142353333333333,0.00220766666666667,0.013667,0.00357133333333333,0.00634333333333333,0.0153845,0.012105,0.01639,0.0105605,0.0062895,0.011312,0.0096575,0.0108695,0.0126825,0.007161,0.002451,0.061264,0.0153845,0,0,0,0.0148176666666667,0,0,0.0206195,0.0156865,0.0101813333333333,0.0712975,0.011236,0.005102,0.002146,0,0	0.01623,0.02719,0.0490205,0.011978,0.023682,0.0130003333333333,0.003906,0.006993,0.0025775,0.021776,0.0107145,0,0.04717,0.014706,0.0142855,0.018613,0.021978,0.0151515,0.05594,0.002439,0.0290405,0.0513435,0,0.005102,0.047619,0.00541525,0.0205515,0.028169,0.027419,0.0157595,0.040416,0.02396675,0.0089285,0.0113635,0,0.0150185,0.099669,0.00664533333333333,0.005747,0.017523,0.0106385,0.056368,0.019608…	-0.00836068	0.00718623	0.697316
chr11	2906670	2906956	0.0140645,0.0179078888888889,0.0196875882352941,0.0147896956521739,0.02126385,0.0107804666666667,0.01955315,0.01681585,0.0265497142857143,0.0266444666666667,0.0192681818181818,0.0193624,0.0190758125,0.0172332272727273,0.0142918823529412,0.0161915,0.0275363125,0.0188816153846154,0.0125226363636364,0,0.00755857142857143,0.0201366,0.016406,0.0105540909090909,0.01314545,0.0129824545454545,0.0140532,0…	0.0121900666666667,0.0204420625,0.0093081,0.0208866086956522,0.0209509,0.02381225,0.011353875,0.0363875454545455,0.0385009090909091,0.0214018,0.0155629090909091,0.0282008,0.03125,0.02127,0.02386175,0.0250855,0.08068925,0,0.0103995714285714,0.0112099375,0.0213455,0.0249678,0.0196518181818182,0.0144491666666667,0.0166295789473684,0.028641,0.027611,0.0169882,0.0210707333333333,0.0158873,0.0153701739…	-0.00561678	0.00680768	0.697316
chr12	22094366	22094372	0.024656,0.0585135,0.026172,0.0368205,0.0465445,0.045465,0.0498515,0.0146895,0.012036,0,0.074078,0.059183,0.0135505,0.027332,0.0439115,0.0350505,0.0380115,0.041982,0.032592,0.0174315,0.0326165,0,0.0466995,0.04086,0.0410305,0.038268,0.046814,0.023747,0.0317685,0,0.027215,0.030963,0.0423915,0.0378785,0.0270105,0,0.022391,0.0385165,0,0.046436	0.0085565,0.0505715,0.029449,0.0304795,0,0.0743325,0.035294,0.050056,0.0105905,0.039886,0.021536,0.189072,0.1625,0.032371,0.0689495,0.0765665,0.0434115,0.066883,0.0480435,0.0515465,0.0977575,0.0080445,0.02881,0.056998,0.0586,0.037783,0.024107,0.0268595,0.0311355,0.0286035,0,0.038217,0.0576925,0.0464735,0.028699,0.0343555,0.044675,0.0794835,0.0361655,0.030612,0.0661925,0.0366205,0.0069445,0.058716…	-0.0188619	0.00727021	0.697316
chr13	111267884	111267916	0.0109455,0.0229655,0.01869375,0.01871825,0.017746,0.0173075,0.019135,0.0253785,0.005137,0.015873,0.004902,0.01844475,0.00970625,0.00553825,0.007353,0.00215525,0.02141225,0.00711875,0.0110295,0.01452875,0.007353,0.006579,0.014151,0,0.01086475,0.00641025,0.01224825,0.013677,0.00159225,0.0114085,0.01157275,0.01241025,0.016546,0,0.00787675,0.0054945,0.03404825	0.00881675,0.020889,0.00823575,0.023155,0.03240625,0.01125225,0.00167775,0.01064375,0.01417425,0.0080645,0.00709325,0.02631575,0,0,0.003937,0,0.00641025,0.011021,0.0084745,0.00523575,0.010402,0,0,0.0048785,0,0.01158975,0,0.01413675,0,0.00574875,0,0.01136375,0.02756125,0,0.00864125,0,0.00223225,0.02441775,0,0,0.02173925,0.00403225,0.0138665,0.0022125,0.002174,0,0.01001375,0,0.010416,0.003012,0.04,…	0.00361758	0.00679697	0.697316
chr14	102026639	102026661	0.012566,0.0118946666666667,0.021918,0.0165343333333333,0.021485,0.0180023333333333,0.0188846666666667,0.0169586666666667,0.022844,0.006432,0.0122413333333333,0.019212,0.020416,0.0276403333333333,0.01513,0.0195946666666667,0.00967366666666667,0.0118406666666667,0.014602,0.00271,0.0162596666666667,0.0164013333333333,0.039788,0.004386,0.00479733333333333,0.011498,0.00548566666666667,0.0207976666666…	0.0166666666666667,0.0131303333333333,0.0184126666666667,0.0178446666666667,0.0191626666666667,0.017159,0.026891,0.015437,0.027333,0.0226143333333333,0.009034,0.0125143333333333,0.0251553333333333,0.040873,0.0297346666666667,0.0151516666666667,0.034188,0.0388606666666667,0.045943,0.0300906666666667,0.022013,0.0496083333333333,0.0329996666666667,0.0127833333333333,0.00934233333333333,0.015273,0.01…	-0.00708706	0.00686596	0.697316
chr17	48619766	48619821	0.012978375,0.014053625,0.020592,0.0248042857142857,0.01561425,0.018712,0.01874675,0.01893175,0.0130555,0.018257125,0.017286875,0.013769625,0.017497,0.0224432857142857,0.018675875,0.017123125,0.016700875,0.010276625,0.01016775,0.014944875,0.01506925,0.015047875,0.019248,0.010067875,0.015003375,0.014017125,0.014267625,0.01818775,0.00920275,0.01157175,0.016617625,0.01858275,0.0143707142857143,0.017…	0.013057875,0.01073825,0.0178532857142857,0.022136125,0.015919875,0.012108375,0.021081375,0.0209815,0.026912625,0.00899875,0.011610625,0.011249625,0.009291375,0.007018125,0.016454125,0.01182375,0.01628525,0.01495075,0.01852175,0.009491125,0.011834375,0.014372125,0.014409875,0.010576875,0.01569575,0.0099655,0.01211025,0.01233825,0.021488,0.015881375,0.0133335,0.012301375,0.01121225,0.00898225,0.00…	0.00192261	0.00730447	0.697316
chr19	47524881	47524919	0.0208208888888889,0.0208564444444444,0.0308847777777778,0.0238837777777778,0.0279798888888889,0.0269405555555556,0.0227731111111111,0.0262391111111111,0.0248253333333333,0.0294083333333333,0.0216285555555556,0.0202731111111111,0.0199312222222222,0.0177014444444444,0.0322583333333333,0.0277717777777778,0.022716,0.0191816666666667,0.011113,0.0441408888888889,0.0259972222222222,0.0383812222222222,0…	0.0257092222222222,0.0334647777777778,0.0287942222222222,0.0297773333333333,0.0349987777777778,0.0340497777777778,0.0282408888888889,0.0270245555555556,0.0288686666666667,0.0519141111111111,0.0159378888888889,0.0326138888888889,0.012605,0.0324284444444444,0.0452991111111111,0.0525754444444444,0.0727968888888889,0.0272754444444444,0.0446462222222222,0.0211358888888889,0.0548388888888889,0.02387522…	-0.00764299	0.00724331	0.697316
chr3	48701552	48701561	0.008794,0.00877925,0.01200475,0.013719,0.012762,0.005121,0.0040065,0.01499875,0.0126695,0.01235375,0.00342875,0.0107165,0.0103205,0.01140975,0.0118535,0.01307,0.012059,0.00896875,0.00189075,0.00369525,0.006098,0.0181845,0.00537975,0.00178575,0.0082305,0.00489925,0.0104365,0.00638075,0.003649,0.00632175,0.01051775,0.01056675,0.006081,0.0202485,0.00719675,0.003267,0.00172075,0.004965,0.004386,0.01…	0.022059,0.021967,0.01260675,0.0060585,0.01754375,0.01472125,0.01833225,0.01894625,0.01477075,0.00379925,0.0071385,0.017154,0.00452475,0.01241125,0.01881175,0.02027025,0.041966,0.0115455,0.01878025,0.00449525,0.0168515,0.0088255,0.006765,0.02018075,0.0033895,0.00711125,0.00603575,0.00750525,0.01233325,0.00744,0.00193675,0.01326025,0.003304,0.0026575,0.05603475,0.00862125,0.007609,0.01608025,0.011…	-0.00426807	0.00715986	0.697316
chr3	179754528	179754536	0.0118645,0.005062,0.0187705,0.0136685,0.012864,0.017891,0.018362,0.017714,0.024808,0.01012,0.0188485,0.011089,0.014253,0.018173,0.0107925,0.0211505,0.0230225,0.006445,0.0134235,0.00897,0.020257,0.0317905,0.0390815,0,0.01488,0.0107885,0.009105,0.0097005,0.006005,0.0133235,0.0227345,0.0201875,0.0143525,0.0100805,0.01182,0.0039105,0.0044805,0.0150965,0.006,0.022341	0.021739,0.01435,0.0354475,0.0059965,0.018444,0.02007,0.030374,0.010367,0.0213755,0.004367,0.0176815,0.013095,0.0176275,0.0092035,0.024521,0.020349,0.0376755,0.0279475,0.0140935,0.0371645,0.022736,0.0055375,0.0268245,0.014054,0.0119195,0.0155705,0.008807,0.0180105,0.018933,0.013759,0.011894,0.0186075,0.008357,0.012462,0.031592,0.028198,0.015655,0.027927,0.0223835,0.0219105,0.017355,0.0371095,0.02…	-0.00722204	0.00715986	0.697316
chr6	127439902	127440048	0.01777635,0.01483355,0.01725795,0.0198641,0.0156683,0.02992055,0.0293222,0.02064435,0.01508725,0.0203886,0.02251485,0.01297595,0.0172346,0.02097675,0.0234695,0.01859285,0.0212556,0.01090925,0.0131061111111111,0.03126025,0,0.0210342727272727,0.0227272352941176,0.0056068,0.0060868125,0.01260675,0.011035,0.0159722631578947,0.00625,0.00800558823529412,0.005067625,0.01080955,0.022375,0.02028625,0.028…	0.0229263,0.0206608333333333,0.0133406842105263,0.0173787,0.013913125,0.0122676,0.014696,0.0144927894736842,0.0058064,0.0114636111111111,0.0144127,0.00744146153846154,0.01400875,0,0.0232945714285714,0.00493822222222222,0.00709221052631579,0.0104470625,0.0175666666666667,0.0081792,0.0228722,0.01418185,0.0113609444444444,0.00846205,0.0196535333333333,0.012195,0.0109855625,0.0158765,0.0054975,0.0059…	0.00391355	0.00732417	0.697316
chr1	936099	936129	0.0115358,0.0146914,0.0238942,0.0173426,0.0187744,0.0084826,0.0104368,0.007241,0.0022472,0.0027028,0.011512,0.004,0.0130594,0.0146706,0.0177678,0.0037736,0.0141204,0,0.0081822,0.0025974,0.0178354,0.029706,0.0098244,0.0420732,0.002961,0.015009,0.00625,0.0138392	0.0070588,0,0.0076924,0.0176868,0,0.0020834,0.0135592,0.024516,0,0.02027025,0,0.0326382,0.0039216,0.0095238,0,0.0067796,0.002985,0,0.0039216,0,0,0.0057972,0.0114382,0,0.01895,0,0.0071352,0,0.00714275,0.0045454,0.0185186,0	0.00523703	0.00751064	0.702467
chr1	1976423	1976540	0.0128205,0.0043615,0.014635125,0.011984,0.0171915555555556,0.009801875,0.0088015,0.005983,0,0.011161,0.015191,0.00736225,0.0132117777777778,0.0115452222222222,0.01152125,0.00352125,0.0119974444444444,0.003788,0.030303,0,0.005747,0.0195063333333333,0.0297895,0,0.0213573333333333,0.0120388,0.010101,0.00329377777777778,0.00793666666666667,0,0.0263246666666667,0.00709233333333333	0.0055555,0.00373125,0.008547,0.0112618888888889,0,0.00268825,0,0,0.004717,0.0558035,0,0.005,0,0,0.00456633333333333,0,0,0.0076995,0,0.0075472,0.0264945,0.0135848888888889,0.00838833333333333,0,0.00174977777777778,0.048387,0,0,0.0226226666666667,0.00813	0.0026707	0.00951499	0.702467
chr1	110754293	110754306	0.027027,0,0,0,0.0135135,0.0227275,0.1138595,0,0,0.0145695	0.048387,0.0185185,0.1378675,0.057239,0.050858,0.05733,0.0225,0.0384615	-0.0347255	0.0105023	0.702467
chr1	161369085	161369647	0.0199961666666667,0.019835,0.0194776666666667,0.0162778571428571,0.0101436666666667,0.0112668,0.0152126,0.0105266666666667,0.0211083333333333,0.0236546,0.023715,0.0153686,0.0241138333333333,0.0260005,0.0143587142857143,0.02071,0.0225944,0.0392195,0.0034432,0.0169531666666667,0.025773,0.00891442857142857,0.015931625,0.04403625,0.0125605714285714,0.031893,0.0182425,0.0225648571428571,0.0171704,0.0…	0.008658,0.00990971428571429,0.0222462,0.0356468,0.0118163333333333,0.0129734,0.0170993333333333,0.0109086,0.0164698,0.0150337142857143,0.005,0.00603425,0.0197998,0.032366,0.0124947142857143,0.012603,0.019676,0.0255812857142857,0.009897,0.022382,0.0270343333333333,0.0106046,0.018851,0.009022,0.0130634,0.019456,0.017317,0.00911533333333333,0.0159848,0.0267025714285714,0.0167481666666667,0.0250426,…	0.00388593	0.0133047	0.702467
chr1	167424558	167424595	0.01345,0.0122686666666667,0.0157136666666667,0.0286813333333333,0.021874,0.0148366666666667,0.024191,0.0120656666666667,0.023398,0.017793,0.00850433333333333,0.0143973333333333,0.00601133333333333,0.013055,0.016039,0.00867533333333333,0.009543,0.00692133333333333,0.002801,0.00421933333333333,0,0.0133333333333333,0.0181083333333333,0.019086,0.0126983333333333,0.00805033333333333,0.009710666666666…	0.0112993333333333,0.003738,0.018407,0.0136766666666667,0.00740733333333333,0.0113566666666667,0.0183533333333333,0.03705,0.003788,0.00822533333333333,0,0.00921533333333333,0.015504,0.0307466666666667,0.01084,0.00207033333333333,0,0.007752,0,0.00894466666666667,0,0.00883166666666667,0.002398,0.0236986666666667,0,0.0260783333333333,0.0106406666666667,0.0115526666666667,0,0.00252533333333333,0.0178…	0.00390786	0.0101403	0.702467
chr1	202679302	202679368	0.0157745714285714,0.006532125,0.01136625,0.018335125,0.011755,0.00823585714285714,0.0140585,0.022141375,0.020353,0.00665228571428571,0.042002,0.0063085,0.02552725,0.0237275,0.02853575,0.0274182857142857,0.024102,0.00657042857142857,0.009329,0,0.00611633333333333,0.0235373333333333,0.0149504,0.0215053333333333,0.0046512,0.010813,0.01526375,0.0303465,0.0115212,0,0.0334576,0.019215375,0.007296125,0…	0.013134,0.01505625,0.031414125,0.0122385,0.03325475,0.033908125,0.04336675,0.0112338571428571,0.0109398571428571,0.0071152,0.015394,0,0.0133861428571429,0,0.0182925,0.00228316666666667,0.00439183333333333,0,0,0.0043016,0.012943875,0.00601266666666667,0.0095558,0.002997,0.0038462,0,0.013543,0.006055,0.0070722,0.0327674,0.002174,0,0.005452375,0.014423,0.015437,0.00231483333333333,0.017324,0.002881…	0.00423458	0.0120366	0.702467
chr1	207842657	207842690	0,0.0998035,0.0325265,0.0277265,0.0678735,0.0428205,0.0128205,0.0781925,0.039912,0.0211315,0.022388,0.022249,0.1244475,0.0408515,0.028363,0.0194175,0.031421,0.041952,0.0290455,0.049496,0.0318595,0.0552435	0.0689325,0.0934205,0.0369435,0.094697,0.28125,0.141369,0.034897,0.0427865,0.032654,0.140228,0.057297,0.138316,0.0437135,0.0390625,0.0412635,0.0206865,0.0153775,0.092463,0.0989545,0.045121,0.032258,0.0445885,0.088305,0.04211,0.0404995,0.0602245,0.0064935,0.0481475,0.0451215,0.022037,0.061454,0.2044135,0.106927,0.0088495,0.2753805,0.315984,0.089732,0.0672435,0.0458715,0.0454545,0.0367855,0.069436,…	-0.0359018	0.00896802	0.702467
chr1	228645175	228645247	0.00974978571428571,0.00668228571428571,0.0126322857142857,0.0111169285714286,0.0122157857142857,0.00930471428571429,0.0117122857142857,0.0224257857142857,0.0156979285714286,0.011465,0.00897978571428571,0.00979978571428571,0.0103649285714286,0.0103663571428571,0.0112365714285714,0.0141730714285714,0.0148207857142857,0.00603192857142857,0.0148971428571429,0.0158715714285714,0.0153648571428571,0.02…	0.015645,0.021545,0.0326052857142857,0.0131804285714286,0.00740578571428571,0.0182730714285714,0.0156587857142857,0.0111937857142857,0.0188066428571429,0.0103015,0.0303845714285714,0.00889207142857143,0.0110957142857143,0.009575,0.0216692857142857,0.0170802857142857,0.01216475,0.0117585,0.0140364285714286,0.0381702142857143,0.0135422142857143,0.0188613571428571,0.0161317857142857,0.02063821428571…	-0.00450914	0.0114401	0.702467
chr1	232941054	232941073	0.0536053333333333,0,0.0473543333333333,0.0308773333333333,0.022826,0.0796296666666667,0.041687,0.0729166666666667,0.0219363333333333,0.033072,0.0297266666666667,0.00925933333333333,0.038019,0.00641033333333333,0.010101,0.00520833333333333	0.00666666666666667,0,0,0,0,0.0285713333333333,0,0.00628933333333333,0.019608,0,0.0163933333333333,0.025,0.032258,0.0686276666666667,0.0178683333333333,0,0,0.0273465,0.016835	0.0174425	0.00875392	0.702467
chr1	237206447	237206481	0.031163,0.0217463333333333,0.0285093333333333,0.0237023333333333,0.0266596666666667,0.0334746666666667,0.038676,0.0206646666666667,0.0217453333333333,0.0127256666666667,0.0238856666666667,0.0224223333333333,0.0321906666666667,0.0398213333333333,0.0333963333333333,0.0418846666666667,0.0304853333333333,0.028386,0.0188926666666667,0.0110686666666667,0.034188,0.0521093333333333,0.0478936666666667,0.…	0.0312666666666667,0.05369,0.0448823333333333,0.0344056666666667,0.0307463333333333,0.0466336666666667,0.0227823333333333,0.042699,0.0216253333333333,0.047648,0.039499,0.156746,0,0.030684,0,0.032639,0.054676,0.0620066666666667,0.0484256666666667,0.0279613333333333,0.0402653333333333,0.0352773333333333,0.021811,0.0726416666666667,0.0151053333333333,0.033527,0.068259,0.0244046666666667,0.030807,0.0…	-0.00943738	0.00849513	0.702467
chr1	244081051	244081062	0.006145,0.0061715,0.0109035,0.007038,0.0093135,0.004979,0.019909,0.0163925,0.0149055,0.006887,0.007463,0.0143425,0.0067675,0.008845,0.0130775,0.0077455,0.0111625,0.011057,0.0041745,0.012303,0,0.0204445,0.012993,0.01741,0.0241705,0.0014495,0.002222,0.006024,0.0016395,0.0042195,0.004884,0.009485,0.009657,0.025807,0.002703,0.0022125,0.0048695,0.017473,0.024793,0.0158425	0.049107,0.011215,0.013232,0.010995,0.011736,0.027655,0.019784,0.0124225,0.0095355,0.0062435,0.0173625,0.00375,0,0.026986,0.0185475,0.047883,0.0294115,0.0203045,0.0151065,0.0360315,0.030825,0.012491,0.0206785,0.0116095,0.0099485,0.007866,0.009951,0.001613,0.032169,0.005209,0.0072315,0.0222525,0.0147785,0.001002,0.0495935,0.0068305,0.0042195,0.011768,0.01505,0.009091,0.0196395,0.018243,0.0092395,0…	-0.00521564	0.0101956	0.702467
chr10	12390923	12390980	0.0154576666666667,0.0134883333333333,0.0200863333333333,0.0163431666666667,0.01423,0.00963583333333333,0.0129223333333333,0.013705,0.0219981666666667,0.0162465,0.0148661666666667,0.0139818333333333,0.015345,0.0127583333333333,0.0158863333333333,0.0179768333333333,0.0121415,0.00559933333333333,0.00764616666666667,0.00768,0.00702216666666667,0.0103761666666667,0.0181736666666667,0.0123293333333333…	0.023286,0.005789,0.0128191666666667,0.0118,0.0181988333333333,0.0113096666666667,0.0186735,0.00698183333333333,0.0135263333333333,0.006178,0.005583,0.0084335,0.0105633333333333,0.002924,0.0093215,0.0244043333333333,0.0163398333333333,0.00933016666666667,0.0100778333333333,0.00656233333333333,0.00848633333333333,0.00761933333333333,0.00590516666666667,0.0058095,0.00692133333333333,0.0058428333333…	0.00206629	0.0119435	0.702467
chr10	35415484	35415623	0.00804177777777778,0.0044203,0.0285297777777778,0.0207282666666667,0.00830566666666667,0.00487833333333333,0.0169549166666667,0.01013075,0.0102005,0.035335125,0.0328582222222222,0.00883425,0.0088202,0.0212596,0.0371656,0.022787375,0.00387977777777778,0.011504875,0.0066149,0.00653566666666667,0.00741181818181818,0.0152070909090909,0.0057258,0.005952375,0.017013875,0.006079,0.013591,0.030487625,0.…	0.00835866666666667,0.02040275,0,0.005949,0,0.0135803333333333,0.0121985,0.010890125,0.0111112222222222,0,0.012249125,0,0.003787875,0,0.0055555,0,0.01093075,0.00814853333333333,0.004611375,0,0.019625,0,0.00420171428571429,0.0100542,0.0112796,0.0143194444444444,0,0.0197783,0,0.0137435833333333,0.0171478888888889,0.0192131,0,0.00446428571428571,0.015026125,0.0249875,0.023293,0.0120057,0.011748875,0…	0.00571661	0.012833	0.702467
chr10	63422538	63422554	0.89951,0.932634,0.9664225,0.959511,0.97212,0.9114795,0.860271,0.8356865,0.8969595,1,0.8555555,0.9363635,0.912758,0.916082,0.811265,0.674167,0.825893,0.85884,0.697222,0.7926715,0.8348415,0.84061,0.8814105	0.9249035,0.8159725,0.8241545,0.797965,0.708436,0.7625,0.666909,0.864865,0.868421,0.7562805,0.80576,0.6827065,0.9,0.768293,0.636213,0.9137195,0.8056055,0.7740645,0.9027775,0.8154165,0.893971,0.915215	0.063428	0.0129085	0.702467
chr10	105615057	105615077	0.0025705,0.001355,0.006173,0.007401,0.004682,0.0034845,0.0053335,0.0039475,0.004739,0.0197155,0.0052355,0.013812,0.0013405,0,0.0016555,0.0062415,0.0012595,0,0.009804,0,0.011111,0.012987,0,0.020885,0,0,0.00625,0,0.0060975,0.0054945,0.025007,0,0,0,0.009259	0.0016445,0.004121,0,0.001957,0.015748,0.004568,0,0.0019455,0,0,0,0,0.008772,0,0.0084035,0,0,0.0015775,0.0037035,0.0064105,0.004348,0,0.005263,0.016017,0.0039685,0,0,0,0.011111,0,0,0,0.019231,0,0.003896,0,0.0055555,0,0,0,0,0,0,0,0	0.00274566	0.00934472	0.702467
chr11	46299412	46299486	0.00429575,0.00373125,0.0019138,0.009565,0.028349,0.0088495,0.022185,0.0308415,0.01482375,0.029397,0.0220615,0.0078238,0.00534075,0.012879,0.01267375,0.02690475,0.0076795,0.0257513333333333,0.0042735,0.0444445,0,0.0190025,0.0030865,0.029412,0.004717,0.0546875,0.021321,0.0295525,0.017217,0.0416666666666667,0.0114486666666667,0.0305556666666667	0.013042,0.02664075,0.00798275,0.0224911666666667,0.017544,0.0203265,0.008651,0.01427975,0,0.00757575,0.007576,0,0.01168475,0.00370375,0,0,0,0,0.004902,0.006579,0.01932625,0.0210771666666667,0,0.013889,0.00708,0,0.010989,0.00154325,0.0096155,0.0319916,0.0235523333333333	0.00826068	0.0119824	0.702467
chr11	46354842	46354920	0.0199199333333333,0.0174062272727273,0.0159942,0.015139652173913,0.0231666956521739,0.0413770555555556,0.0218534545454545,0.0260896923076923,0.017156875,0.0159637272727273,0.0157458461538462,0.0222606666666667,0.0235258421052632,0.0313501818181818,0.0202205333333333,0.040206,0.0402782666666667,0.0155164545454545,0.0222497272727273,0.029412,0.0254415833333333,0.0281745,0.00520833333333333,0.01959…	0.0363835294117647,0.065614,0.0256974444444444,0.0286457826086957,0.0446764,0.0242763529411765,0.02187225,0.0485197272727273,0.0310395384615385,0.04670925,0.0501556,0.0275037142857143,0.0074304,0.03264125,0.0141185833333333,0.105640666666667,0.036702,0,0.02902845,0.0239419166666667,0.0107639166666667,0.0451491111111111,0.0613104285714286,0.0472222,0.0400322857142857,0.028925,0.0483755,0.0243312,0…	-0.00905071	0.0118491	0.702467
chr11	61595396	61595464	0.00638185714285714,0.00560228571428571,0.00713228571428571,0.0107145714285714,0.00822514285714286,0.000686857142857143,0.0177781428571429,0.00895942857142857,0.00499071428571429,0.0114711428571429,0.00806514285714286,0.00510728571428571,0.0107584285714286,0.009728,0.0173991428571429,0.009759,0.00482785714285714,0.00168071428571429,0.00381142857142857,0.00851542857142857,0.00492614285714286,0.010…	0.00573614285714286,0.0168678571428571,0.0120915714285714,0.00879128571428572,0.00162342857142857,0.00727371428571429,0.00424428571428571,0.00531885714285714,0.003734,0,0.00840342857142857,0,0.026537,0,0,0.00553985714285714,0,0.0109525714285714,0.00895057142857143,0,0.0064516,0.00687771428571429,0.00259742857142857,0,0.00589942857142857,0.00285714285714286,0,0.015841,0,0,0.00607485714285714,0.003…	0.0029572	0.0111828	0.702467
chr12	110718484	110718787	0,0,0.00709233333333333,0,0,0.012648	0.014706,0.0493316666666667,0.0357145,0.017556,0.04177,0.00694433333333333	-0.0243804	0.0115189	0.702467
chr12	133136400	133136459	0.0251553636363636,0.0215422727272727,0.0359573636363636,0.0351426363636364,0.0358611818181818,0.0254048181818182,0.0289513636363636,0.0267483636363636,0.0228930909090909,0.0237726363636364,0.0218895454545455,0.0263422727272727,0.0184829090909091,0.0194710909090909,0.031525,0.0234965454545455,0.0201668181818182,0.0129151818181818,0.0181696363636364,0.0157862222222222,0.03033375,0.024518625,0.0186…	0.046875,0.0126032727272727,0.0238486363636364,0.017416,0.0237768181818182,0.0499340909090909,0.0401673636363636,0.0302976363636364,0.0397215454545455,0.00615909090909091,0.0278165454545455,0.0131799090909091,0.017560375,0.045635375,0.0175570909090909,0.03125,0,0.0176151818181818,0.0164697272727273,0.0181602727272727,0.018662,0.018428,0.0104297272727273,0.0110147272727273,0.0159485454545455,0.016…	0.00266238	0.0124096	0.702467
chr13	21277392	21277567	0.0095165625,0.0101965,0.0099895625,0.0073975,0.0125687058823529,0.00674441666666667,0.0116049166666667,0.006949125,0.00830554545454545,0.00429454545454545,0.0180323571428571,0.00842118181818182,0.0094276,0.01026,0.00947217647058824,0.011153,0.00620276923076923,0.00687683333333333,0.00405518181818182,0.00523027272727273,0.0107222,0.014673,0.00572583333333333,0.0164487272727273,0.0159077142857143,…	0.0212765555555556,0.00881733333333333,0.005426,0.00738836363636364,0.00746205882352941,0.00699781818181818,0.0059591875,0.0107697272727273,0.0207259230769231,0.00145866666666667,0.00145336363636364,0.00608458333333333,0.00139518181818182,0,0.005956,0.0239651111111111,0.009009,0.00505335714285714,0.00720888235294118,0.00254391666666667,0.00469654545454545,0.00197627272727273,0.0028334375,0.009552…	0.00193779	0.0130568	0.702467
chr13	53424985	53425515	0.0145216666666667,0.00746394117647059,0.00984858333333333,0.0203891176470588,0.0164195294117647,0.0270486666666667,0.009813,0.0573263571428571,0.0093984,0.00720716666666667,0.0099434,0.0322538333333333,0.00562993333333333,0.0099922,0.0234265882352941,0.0304624,0.0192002352941176,0.0145267692307692,0.0206661333333333,0.03864,0.02630625,0.1152732,0.0789674,0,0.0196492,0.0101065,0.0199375882352941,…	0.05279825,0.0227513529411765,0.026999,0.0201521764705882,0.0112837647058824,0.0191536,0.0230883846153846,0.029952,0.03597825,0.0075554,0.0327356,0.0180631666666667,0.0206352,0.106383,0.0196095625,0.073002,0.0289915,0.0246089230769231,0.01380525,0.0300215,0.0517053333333333,0.00409825,0.0196937058823529,0.0241972941176471,0.0198865,0.006579,0.0195345,0.0031282,0.1096385,0.0298546666666667,0.00285…	-0.00906596	0.0130568	0.702467
chr13	95201847	95201906	0.0092455,0.0033085,0.00507775,0.00951625,0.007762,0.01539775,0.00763975,0.004835,0.0339245,0.00568875,0.00876075,0.0100405,0.007311,0.00995925,0.00661525,0.003304,0.00613325,0.0058655,0.0010865,0.0042475,0.003709,0.0171665,0.03481525,0.008395,0.00600925,0.00917225,0.028664,0.023065,0.00246175,0.01464025,0.009254,0.01785875,0.00242175,0.00749625,0.004331,0.003451,0.00559825,0.00730025,0,0.0079245	0.01584425,0.00799725,0.0178405,0.00292275,0.0037905,0.0050845,0.01098275,0.02387425,0.02497725,0.0039795,0.00090175,0.009094,0.04158625,0.0261765,0.02042175,0.01382025,0.004804,0.00885375,0.01059475,0.0054845,0.00733875,0.0879445,0.0150365,0.0085425,0.0078265,0.01415075,0.007145,0.000252,0.0655025,0.01009775,0.003793,0.000641,0.02109,0.004593,0.0248825,0.01201575,0.012141,0.02182625,0.03069625,0…	-0.00741341	0.0131805	0.702467
chr14	52327239	52327383	0.0111284285714286,0.0119967142857143,0.0117388571428571,0.005741,0.0119128571428571,0.00459285714285714,0.0147782857142857,0.0159448571428571,0.0206922857142857,0.0102767142857143,0.00929916666666667,0.008238,0.00744371428571429,0.00460957142857143,0.00804785714285714,0.0283792857142857,0.0124527142857143,0.00703928571428571,0.0135881428571429,0.00669114285714286,0.0022624,0.0209421428571429,0.0…	0.020916,0.0176694285714286,0.0229598571428571,0.0127481428571429,0.0103058571428571,0.023731,0.007439,0.0195508,0.0260551428571429,0.00635514285714286,0.0221294285714286,0.001816,0.00686285714285714,0.0135463333333333,0.0227641428571429,0.0205642,0.0333302,0.00808657142857143,0.00513575,0.0231624285714286,0.00384733333333333,0.014491,0.0135481428571429,0.0163578571428571,0.00209971428571429,0.01…	-0.00397817	0.0104964	0.702467
chr14	58862516	58862666	0.0181818,0.0315461428571429,0.0193773333333333,0.0139863636363636,0.0177759,0.0166932,0.0185606,0.0191753636363636,0.00520833333333333,0.00952366666666667,0.023874,0.0167138,0.0308016666666667,0.017007,0.0207810833333333,0.014706,0.0202041818181818,0.00539085714285714,0.0282705,0.00356185714285714,0.0171005714285714,0,0	0.0164623333333333,0.0104165,0.006828,0.0416734,0.0104166666666667,0.0208333333333333,0,0.0114858571428571,0,0.0182956666666667,0,0.004329,0.004386,0.0161321428571429,0,0.00576928571428571,0.00809485714285714,0,0,0.00641033333333333	0.00694247	0.00864244	0.702467
chr14	103987919	103987953	0,0.0060794,0.0156212,0.019574,0.0119916,0.025,0.0119626,0.024862,0.0083334,0,0.038252,0.012107,0.0016394,0.0051356,0.0170388,0.0058824,0.0084508,0,0.029412,0.0094836,0.0105264,0,0.0128205,0.0135135,0.0222612,0.0173038,0.00813,0	0.0129752,0.0027398,0,0.0141464,0.0085106,0.0201002,0.0083904,0.0095454,0,0,0,0.0146042,0,0.0149756,0,0,0,0.0104166666666667,0.0036364,0.0078926,0,0,0.0028986,0.0107526666666667,0.0223158,0.0029412,0,0,0,0	0.00641651	0.00835223	0.702467
chr14	103988622	103988832	0.0180501739130435,0.0158050869565217,0.0255494347826087,0.0268200869565217,0.0222769565217391,0.0173067826086957,0.0230128695652174,0.0241585217391304,0.0280800869565217,0.0311999565217391,0.0234638695652174,0.0212489130434783,0.0190916086956522,0.0261205217391304,0.025585,0.0187909130434783,0.0281076956521739,0.0204759565217391,0.0126787826086957,0.0108598333333333,0.0243518823529412,0.04840230…	0.0252267391304348,0.0233355652173913,0.0242251304347826,0.0246465217391304,0.0232922173913043,0.0318675652173913,0.027181,0.0313948260869565,0.0124032173913043,0.0257872173913043,0.0169229565217391,0.046668,0.0482570869565217,0.0257414444444444,0.0473112173913043,0.0370225217391304,0.023394,0.0354114210526316,0.0361128888888889,0.0247527826086957,0.0140672608695652,0.0228448260869565,0.021144086…	-0.0079978	0.00999507	0.702467
chr14	103988835	103988933	0.0223215555555556,0.0188519090909091,0.0312852222222222,0.0313488181818182,0.0323586666666667,0.01914925,0.016434,0.0219515555555556,0.0220284444444444,0.0290136666666667,0.030319875,0.0220835555555556,0.0303234444444444,0.0267385555555556,0.0331666666666667,0.0245724444444444,0.0262056666666667,0.044848375,0.014311625,0.032258,0.0719378,0.010815625,0.0168665,0.0281370909090909,0.035012,0.008547…	0.032860625,0.0399883333333333,0.0427364444444444,0.0229423636363636,0,0.0517516666666667,0.0835266,0.049830125,0.040624,0.0884944,0.0989616666666667,0.0347568,0.0511578,0.108108,0.171875,0.0255043333333333,0.0257778,0.039822375,0.0318154,0.021721625,0.0190154444444444,0.0324618,0.0563705,0.0326860909090909,0.00412744444444444,0.0176812,0.0399937272727273,0.0527066666666667,0.08755,0.021428454545…	-0.0175362	0.0103274	0.702467
chr14	105559492	105559600	0.0142696666666667,0.009832,0.00878973333333333,0.0123855333333333,0.00998546666666667,0.009493,0.0103564666666667,0.0154814666666667,0.00979946666666667,0.006028,0.0084638,0.00888866666666667,0.0113906,0.0109545333333333,0.0109218,0.0124843333333333,0.0118902,0.0009662,0.00739193333333333,0.0166921111111111,0.0196864444444444,0.00493215384615385,0.00460946666666667,0.009525,0.0078788,0.005244769…	0.0121381333333333,0.0106511333333333,0.0133877333333333,0.0127274,0.00544893333333333,0.00817633333333333,0.0113466,0.0164916,0.00735426666666667,0.00309973333333333,0.00738193333333333,0,0.004625,0.00475753846153846,0.00452492307692308,0.0115318,0.00705086666666667,0.00178286666666667,0.00460213333333333,0.00747484615384615,0.00521966666666667,0.00816093333333333,0.00496276923076923,0.010803214…	0.00278113	0.012368	0.702467
chr15	22892183	22892306	0.0169373333333333,0.0167103333333333,0.0184204,0.0183148,0.0178820666666667,0.0213622666666667,0.0143964666666667,0.0157303333333333,0.0168016,0.0193899333333333,0.0157098666666667,0.0178377333333333,0.0196543333333333,0.0212314666666667,0.0191195333333333,0.0246089333333333,0.0158751333333333,0.0121073333333333,0.0074898,0.0274823076923077,0.0151098333333333,0.0207203333333333,0.012268533333333…	0.0100541428571429,0.0126115333333333,0.0173861333333333,0.0208902,0.0165598666666667,0.0180188666666667,0.0162748666666667,0.0176732,0.0189262666666667,0.0080536,0.0104618666666667,0.0102994666666667,0.0114986666666667,0.0114377777777778,0.0116562666666667,0.00968342857142857,0.0076716,0.0154736,0.0139414666666667,0.00817826666666667,0.0121916923076923,0.0186632307692308,0.0165004666666667,0.013…	0.00210971	0.0121103	0.702467
chr15	69452503	69452517	0.012016,0.0159435,0.007862,0.0133235,0.0106965,0.004972,0.0097485,0.014659,0.0132235,0.0238775,0.0111825,0.0110805,0.0087155,0.010494,0.016299,0.023175,0.017396,0.0039725,0.0035045,0.0120685,0.0085325,0.0109325,0.018515,0.0178315,0.012084,0.0101015,0.0090155,0.010285,0.005513,0.002782,0.0142005,0.0075825,0.0076585,0.013277,0.0042265,0.007894,0.0059945,0.003745,0.048227,0.0126465	0,0.0045845,0.0049205,0.0092015,0.011109,0.019172,0.0164455,0.008596,0.0117225,0.002741,0.005155,0.005988,0.0109385,0,0.0153565,0,0,0.012195,0.0096505,0.005765,0.012083,0.000868,0.01661,0.0045055,0.0060365,0.014245,0.0055085,0.0062895,0.005707,0.0083015,0.0046675,0.0085075,0.0044675,0.0078655,0,0.0050355,0.004747,0.013668,0.010008,0.0131285,0.0181375,0.0054055,0.0070545,0.0131445,0.0103445,0.0100…	0.00352075	0.0107957	0.702467
chr15	83378687	83378826	0.0350153333333333,0.0264821428571429,0.0236448333333333,0.0191277142857143,0.0125565714285714,0.0402591666666667,0.0196383333333333,0.0179152857142857,0.0253843333333333,0.0129275,0.0206811666666667,0.0274086666666667,0.0187691428571429,0.0160008333333333,0.026278625,0.0167405,0.0231952857142857,0.00488928571428571,0.06674575,0.0391365,0.06506075,0.03676475,0.0124033333333333,0.0080502,0.0262214…	0.0220995,0.0195313333333333,0.0110435,0.0154303333333333,0.015625,0.003643,0.00715383333333333,0.0267093333333333,0.00288744444444444,0.008772,0,0.0111865,0,0,0.00700614285714286,0,0.0192746666666667,0.0206905,0.00649566666666667,0.0117857142857143,0.0166694285714286,0.00498785714285714,0.0159977777777778,0.0134986666666667,0.0317324,0.0454545,0.0180050909090909,0.010072,0.0360798333333333,0.018…	0.00752498	0.0118681	0.702467
chr16	1458493	1458535	0.0384025,0.0184665,0.029829,0.024672,0.0195435,0.029903,0.0172765,0.0181715,0.014399,0.009974,0.032193,0.0165605,0.0342285,0.026817,0.0238445,0.045323,0.0227705,0.0354975,0.0164395,0.0367645,0,0.0333335,0.0092595,0.0194805,0.0286355,0.045511,0.013091,0.0253565,0.0075795,0,0.008905,0.0160865,0.020547,0,0.0071505,0.0074075,0.052497,0.017699	0.0232225,0.0209505,0.009462,0.024464,0,0.026145,0.0027625,0.0145245,0.017774,0.0382945,0.018535,0.0200275,0.0269585,0,0.026368,0.0060215,0,0.010989,0.0108695,0.018358,0.009325,0.01874,0.0047845,0.0136365,0.0135135,0.020901,0.0204395,0,0.01224,0.032422,0.009353,0.0101215,0.014161,0.016987,0.0282325,0,0.027447,0.0697675,0.0134695,0,0,0.0151515,0.0239985,0.010352,0,0.007576,0.012048,0.0187065,0.006…	0.00676257	0.0102247	0.702467
chr16	47177577	47177628	0.0484257272727273,0.0187323636363636,0.0630839090909091,0.0658553636363636,0.0692192727272727,0.0507376363636364,0.0456505454545455,0.102330636363636,0.142514636363636,0.0256737272727273,0.0536459090909091,0.0489958181818182,0.0632849090909091,0.039159,0.0358916363636364,0.0757680909090909,0.0604247272727273,0.0346585454545455,0.0730750909090909,0.031586,0.0282552727272727,0.0872878181818182,0.0…	0.151559363636364,0.137601636363636,0.0511352727272727,0.0441775454545455,0.0422568181818182,0.0782945454545455,0.0492779090909091,0.106331,0.074574,0.0660243636363636,0.0639723636363636,0.0500994545454545,0.0562443636363636,0.0420790909090909,0.0647618181818182,0.126634,0.149401454545455,0.0227594545454545,0.0591369090909091,0.052669,0.0570079090909091,0.0490528181818182,0.071418,0.1219964545454…	-0.0158779	0.0119987	0.702467
chr16	47178365	47178398	0.0305265,0.0338626666666667,0.029249,0.031315,0.0157133333333333,0.0187346666666667,0.0159206666666667,0.0277788333333333,0.0394865,0.0280038333333333,0.0116691666666667,0.0167196666666667,0.0243721666666667,0.0222846666666667,0.0168901666666667,0.0299893333333333,0.0258945,0.0155163333333333,0.0325751666666667,0.0198194,0.015137,0.038748,0.02556625,0.020408,0.0101168,0.0185683333333333,0.009197…	0.0648506666666667,0.0365905,0.0248826666666667,0.0183513333333333,0.0136196666666667,0.0268481666666667,0.0282013333333333,0.020501,0.0455953333333333,0.0283153333333333,0.0349633333333333,0.0411451666666667,0.04388375,0.098297,0.0657892,0.0804526666666667,0.0121856666666667,0.01952025,0.0343921666666667,0.022187,0.0375282,0.0069255,0.032736,0.0371921666666667,0.0102841666666667,0.0358475,0.0344…	-0.0121487	0.00855904	0.702467
chr16	51185054	51185092	0.00819675,0.0083385,0.009804,0.0149213333333333,0,0.00901566666666667,0.0319268333333333,0.025337,0,0.009804,0.00424783333333333,0.0064935,0.0203035,0.0357148,0.02382125,0.006852,0,0,0,0,0.004254,0,0.0108863333333333,0.0152433333333333,0,0.00205766666666667,0.016854,0.0046295,0.00362316666666667,0.0157875,0.00358416666666667,0.017458,0.00899216666666667	0,0.020855,0.00681416666666667,0,0.0341188333333333,0.01627,0.0306385,0.016129,0.027778,0,0.0311938333333333,0.0257246666666667,0.013338,0.0495885,0,0.022618,0,0.00403225,0.0079365,0.00375716666666667,0.006329,0.0285985,0.0193635,0.0330816666666667,0.0526315,0.00427366666666667,0.021111,0,0.0212141666666667,0.0513653333333333,0.00648866666666667,0.0149255,0.0118713333333333,0,0.063174,0.06542925,…	-0.0111001	0.0124897	0.702467
chr16	58018723	58018855	0.0189112307692308,0.0142696666666667,0.0232872727272727,0.021432,0.0110205384615385,0.0148129,0.0136337692307692,0.0345567692307692,0.00163063636363636,0.002717375,0.0238722727272727,0.0200593846153846,0.0167071538461538,0.00155766666666667,0.0107185454545455,0.0110351,0.0169867272727273,0.0325454545454545,0.0022728,0.0332226,0,0.010909,0.0153156666666667,0.1174806,0.01066925,0.00711961538461538…	0.0264089166666667,0.0572003076923077,0.00765092307692308,0.0168128461538462,0.0447463846153846,0.00563914285714286,0.0132847142857143,0.00556525,0,0,0,0.0070607,0,0,0.0288720769230769,0.00113375,0,0,0.0183674285714286,0.00357238461538462,0.021005375,0.005291,0.0128622,0,0.012348375,0.006579,0.06850275,0,0.0115126923076923,0.00849975,0,0	0.00713525	0.0126515	0.702467
chr16	86541895	86541941	0.02439,0.0444443333333333,0.0357145,0.0252396,0.030303,0.0135135	0.018868,0.018682,0,0.0066666,0,0.003125,0.02102625,0.0227273333333333	0.0175473	0.0117285	0.702467
chr16	88878685	88878831	0.0062934375,0.00933794117647059,0.014882,0.00791352941176471,0.0113247058823529,0.00366764705882353,0.007682,0.00847117647058824,0.00493576470588235,0.00923582352941177,0.00655158823529412,0.0167500666666667,0.006377,0.00330123529411765,0.00937005882352941,0.0148491875,0.00640882352941176,0.00489877777777778,0.00571025,0.0078125,0,0.00389164705882353,0,0.010466375	0.002899,0.00870570588235294,0,0.00889347058823529,0,0.00489776470588235,0,0.0148586470588235,0.0073529375,0.00358422222222222,0,0.00277241176470588,0,0.00396828571428571,0.0025641,0.0036702,0.003125,0.0129149411764706,0,0.0160081764705882,0.00420171428571429,0.00409758333333333,0.0054054	0.00272637	0.0121878	0.702467
chr17	8925121	8925130	0.0147365,0.0066625,0.005009,0.0123005,0.014348,0.0089875,0.009689,0.0102295,0.0047325,0.003966,0.009029,0.0090595,0.0071735,0.009261,0.015239,0.0114085,0.013016,0.005152,0.0013055,0.0120135,0,0.0117645,0.004782,0.0104165,0.0116615,0.0008605,0.0024015,0.016205,0.006724,0.002907,0,0.011382,0.0044275,0.009238,0.0145925,0.0050505,0.002333,0,0.0254775,0.010643	0,0.001884,0.0074455,0.00654,0.011291,0.006394,0.0045185,0.0012195,0.014843,0.001692,0.0008975,0.0030425,0,0,0.009477,0,0.015625,0.0151515,0.0124015,0.001613,0.0073065,0,0.0147785,0.0020495,0.002511,0,0.0076325,0.008159,0.003268,0.003514,0.003383,0.0039015,0,0.0133375,0.0172415,0.006937,0.0037315,0.006368,0.0026605,0.0201785,0.0069465,0,0.003205,0.004673,0.014419,0.005076,0,0,0,0,0.0071395,0.0061…	0.00229971	0.0120773	0.702467
chr17	45401270	45401291	0.004064375,0.004400375,0.01183475,0.014746,0.005164125,0.0042685,0.0100685,0.007814125,0.002023875,0.003564875,0.011221125,0.013258625,0.006103375,0.008420375,0.0083965,0.008066875,0.0120105,0.0181818,0.003378375,0,0.004121875,0.0237755,0,0,0.010404,0.00630725,0.008975625,0.0084006,0,0.0230054285714286	0.0031135,0.0160965,0,0.012907,0.00362316666666667,0.008679625,0.00384,0.005109,0.00297625,0.0089285,0.00304875,0.005,0.00757575,0,0,0,0,0.002950125,0.003012,0.00304875,0.0036765,0,0.0043716,0.01198725,0,0.003426625,0,0.017367,0,0.011142125,0.0233612,0.006129875,0,0,0,0,0.0042735,0.0332638333333333,0	0.00270928	0.0108821	0.702467
chr17	52978047	52978247	0.0114375,0.0145789090909091,0.01084075,0.01081875,0.0228305,0.00897866666666667,0.0189415454545455,0.0052632,0,0.0022727,0.011857,0.0165176666666667,0.014737,0,0.0221404,0.0112975714285714,0.008892875,0.0154838,0.0127216,0.0078637,0,0.0147236666666667,0.0113635,0.00320525,0.0302612,0	0,0,0.0205665833333333,0,0.0208561111111111,0.0171485,0.002985,0,0.006536,0,0.00995033333333333,0,0,0,0.0098592,0,0.006006,0.0188980909090909,0.00555566666666667,0.00246911111111111,0.00340142857142857,0.00837814285714286,0.00519477777777778,0.00376644444444444,0	0.00537667	0.00884739	0.702467
chr17	64831309	64831319	0.0915183333333333,0.116663666666667,0.0767586666666667,0.117485333333333,0.122355333333333,0.0911586666666667,0.095126,0.119501666666667,0.0818983333333333,0.124665,0.114091333333333,0.11042,0.0988906666666667,0.114927333333333,0.096094,0.090723,0.122126333333333,0.0961733333333333,0.103760666666667,0.124353666666667,0.111659,0.167629666666667,0.0708783333333333,0.106282666666667,0.136583,0.1156…	0.0982216666666667,0.165420333333333,0.128488333333333,0.137080666666667,0.123141666666667,0.135052333333333,0.146819666666667,0.168832,0.127732666666667,0.114763333333333,0.146614333333333,0.121395,0.243458,0.192054333333333,0.157088333333333,0.219943333333333,0.112887,0.257454,0.225051666666667,0.0706326666666667,0.0795256666666667,0.125981333333333,0.127882666666667,0.150489333333333,0.275329,…	-0.0270644	0.0129081	0.702467
chr17	79918043	79918057	0.0142156666666667,0.021931,0.023832,0.042175,0.0118646666666667,0.0142343333333333,0.0116433333333333,0.0160713333333333,0.030813,0.029293,0.0535773333333333,0.00960466666666667,0.0130856666666667,0.014207,0.00751466666666667,0.0327903333333333,0.003205,0.0194823333333333,0.0296296666666667,0.008547,0.0160853333333333,0.0191166666666667,0.0149253333333333,0.0308573333333333,0.0128206666666667,0.…	0.016336,0.0303006666666667,0.0106006666666667,0.0148486666666667,0.00564966666666667,0.0182413333333333,0.026515,0.0203613333333333,0.00952366666666667,0.0128206666666667,0,0,0.006173,0.0159893333333333,0.016516,0.0183606666666667,0.0141846666666667,0.064516,0.014086,0.00925933333333333,0.010101,0.00514866666666667,0.00660066666666667,0.008772,0.0229656666666667,0.0650406666666667,0.011301,0,0.0…	0.00547016	0.00917019	0.702467
chr18	5237880	5237921	0.029518,0.013011,0.0161075,0.0165095,0.0195995,0.009542,0.008644,0.01834,0.029393,0.014882,0.013297,0.0103105,0.0254385,0.01585,0.0169545,0.035131,0.01125,0.002841,0.014112,0.010649,0,0,0.0434965,0,0.0137915,0.0078915,0.0114505,0.009841,0.008772,0.003817,0.021739,0.0190495,0.014706,0.00858,0,0.009757,0.004717,0.0124035	0.004348,0.011329,0.032578,0.0128635,0.0560355,0.01792,0.0159275,0.0211865,0.015496,0.004717,0.009524,0,0.0115005,0,0,0.0082435,0.015326,0.0108695,0,0.004115,0.004831,0.0267565,0.002439,0,0,0,0.0034785,0,0,0.009091,0.011428,0.005814,0.0022935,0.005102,0.0065705,0.0241935,0.012987,0,0,0.0075405,0,0.0064105,0.0208335,0.0060975,0.0034965,0.0219185,0.026635,0.0048075,0.0125,0,0,0.019802	0.00416304	0.0129482	0.702467
chr18	42261181	42261224	0.0142363333333333,0,0.004902,0.014337,0.0128386666666667,0.026641,0,0.0133333333333333,0,0,0,0.00512833333333333,0,0,0.0184226666666667,0.0241823333333333,0,0.0275926666666667,0,0.0192623333333333,0,0	0.004762,0.0149573333333333,0.0261436666666667,0.017556,0.0207966666666667,0.024808,0.0926816666666667,0.021127,0.0105043333333333,0.0828283333333333,0.0247946666666667,0.011329,0.0317293333333333,0.0301373333333333,0,0.016949,0,0.0231836666666667,0.0169036666666667,0.011396,0,0.0190476666666667,0,0.00925933333333333,0.00757566666666667,0.0395156666666667,0.004831,0,0.0199403333333333,0.013869333…	-0.0119904	0.00786554	0.702467
chr18	47721269	47721298	0.010924,0.0104486666666667,0.0215103333333333,0.018338,0.00707966666666667,0.0125466666666667,0.016794,0.00756166666666667,0.00490766666666667,0.014245,0.00890333333333333,0.0189093333333333,0.010695,0.00785633333333333,0.0140653333333333,0.009091,0.0146033333333333,0.00380166666666667,0.004207,0,0.03125,0.025428,0,0.025062,0,0.00266666666666667,0,0.00533333333333333,0.0300593333333333,0.001297,…	0.00587133333333333,0.00887333333333333,0.0158366666666667,0.0213583333333333,0,0.007828,0.0211393333333333,0.020726,0,0,0,0,0,0,0.0168163333333333,0,0.0153256666666667,0,0,0.010849,0,0.00833333333333333,0.00231466666666667,0.011449,0.0105306666666667,0,0.012893,0,0.007104,0.007454,0.00628933333333333,0.0148353333333333,0.00746266666666667,0.00372,0,0.0110076666666667,0,0.0100013333333333,0,0,0,0…	0.00460485	0.00935146	0.702467
chr18	74961450	74961558	0.0191336666666667,0.021808,0.0211813333333333,0.0251031666666667,0.0291286666666667,0.020129,0.0294835,0.0231513333333333,0.020056,0.01824,0.027735,0.021958,0.0202778333333333,0.0209746666666667,0.0237741666666667,0.0238685,0.0232405,0.0141108333333333,0.0165768333333333,0.015292,0.0146383333333333,0.0227486666666667,0.0300916666666667,0.016552,0.0244978333333333,0.0171258333333333,0.00980633333…	0.0338361666666667,0.0252821666666667,0.0259675,0.028695,0.0204675,0.032135,0.0130066666666667,0.0156416666666667,0.0235108333333333,0.00851883333333333,0.0260496666666667,0.0299295,0.015455,0.01574,0.0274378333333333,0.0337231666666667,0.0592423333333333,0.0331343333333333,0.0226933333333333,0.0418913333333333,0.0258441666666667,0.00878916666666667,0.0252245,0.026237,0.0122716666666667,0.0174583…	-0.0055874	0.012815	0.702467
chr19	1753564	1753584	0.00895125,0.0055555,0.01078875,0.0501715,0.02305025,0.0492485,0.01454375,0.0376425,0.01849975,0.04724175,0.01638125,0.00741675,0.0198815,0.01394,0.01203875,0.0622025,0.0285985,0.01428575,0.0248715,0.00462975,0.0151515,0.0045455,0.003953	0.03666525,0.0365325,0.10680875,0.022059,0.04601325,0.02983125,0.06474025,0.03355225,0.032258,0.05327875,0.01287575,0.023821,0.01617625	-0.0181251	0.0102019	0.702467
chr19	3095003	3095018	0.0179595,0.017439,0.027094,0.021348,0.013173,0.0191325,0.01187,0.004167,0.017199,0.016228,0.021002,0.023695,0.0223365,0.004081,0.0101755,0.0144385,0.016278,0.007874,0.0051545,0,0.0708335,0,0.0080645,0.0030305,0.0498635,0,0,0.05875,0.054878,0.008028,0,0.0113225,0,0.079412,0,0.046875,0.0036765	0.002584,0.0160625,0.007579,0.0154085,0,0.005576,0.004065,0.0120725,0,0.006579,0,0,0,0,0.004717,0,0,0.0037405,0.014734,0.0044645,0.0037595,0.0348835,0.0474045,0.0026595,0,0.008772,0.021008,0.005297,0,0.010582,0,0.0113435,0.04307,0,0.021635,0.0125,0,0,0.046875,0.003788,0,0.030702,0,0,0,0.028169	0.00917526	0.00904675	0.702467
chr19	5339659	5339670	0.022688,0.028107,0.026219,0.0291125,0.0282905,0.0241605,0.0138235,0.033877,0.025846,0.029853,0.025956,0.0284445,0.0292075,0.0414315,0.024277,0.028383,0.042922,0.0404845,0.0183485,0.0040325,0.0083335,0.04321,0.0083335,0.007576,0.031905,0.040992,0.0489115,0.036581,0.0225225,0.0068495,0.028067,0.0134305,0.006572,0.018981,0.0322135,0.018616,0.0139515,0.0461985,0.021295	0.011628,0.021717,0.039557,0.012561,0.028031,0.022472,0.019978,0.0276095,0.014946,0.0232585,0.0278385,0.0116925,0.0223215,0,0.0093465,0.011111,0.003546,0.012295,0.04721,0.017699,0.027027,0.0190475,0.021661,0.022041,0.032026,0.0124035,0.007519,0,0.017366,0.005319,0.048895,0.0159575,0.0085405,0,0.0257805,0.025641,0.0238325,0.016955,0.032389,0.1394615,0.062892,0.0341625,0.021508,0.007353,0.027707,0.…	0.00393607	0.0131458	0.702467
chr19	8274509	8274555	0.01396275,0.00950775,0.008243,0.015291,0.0233365,0.0163015,0.012821,0.014244,0.0262155,0.010753,0.0091735,0.01594925,0.012325,0.01558675,0.016091,0.0150905,0.018149,0.00342,0.00480775,0.01041675,0,0.01190475,0.006579,0,0.00694575,0.0194405,0.01201925,0.0025,0.0177255,0.00695875,0,0.00892575,0,0.00565925,0.010772,0,0.0048735	0.004234,0.01166675,0.02642825,0.0114475,0.02364875,0.0122735,0.0048445,0.01751375,0.0048785,0.00962,0.0116335,0,0.004386,0,0.003268,0.0031645,0.00480775,0.006327,0.0041825,0.00603975,0.0054815,0.01071425,0,0.010569,0.01448525,0,0,0.00520675,0.0135135,0.00621125,0.01620375,0.00570675,0,0.0192255,0.00531925,0.01181025,0,0.005814,0.00403225,0,0.002,0.01216275,0,0,0.00666675,0,0	0.00350689	0.0100515	0.702467
chr19	36360633	36360690	0.011230625,0.013568625,0.0215215,0.02235,0.014885375,0.007252,0.0132525,0.025242125,0.018198125,0.020011,0.0151905,0.00983175,0.014328125,0.021439125,0.018895,0.02385,0.023006,0.01060425,0.020477375,0.0073275,0.00413925,0.05004825,0.011843625,0.010340875,0.01253975,0.003803,0.00677425,0.013597125,0.008517,0.00304875,0.020598375,0.024314625,0.009419375,0.04346375,0.009525625,0.006432875,0.0085957…	0.047179125,0.03301375,0.02631775,0.01064,0.015757125,0.014544375,0.0284075,0.023552,0.025993625,0.015822375,0.007720125,0.0076165,0.00686525,0.038991625,0.03165875,0.047499625,0.026505625,0.006692875,0.012841625,0.059207375,0.014988875,0.011173125,0.021942125,0.033185375,0.014858625,0.006941,0.009767875,0.010983,0.02400175,0.021989125,0.02259425,0.01801875,0.036967,0.009437625,0.0481585,0.019121…	-0.00552159	0.00925586	0.702467
chr19	36912434	36912509	0.0185999,0.0207454,0.02464,0.0190855,0.0190141,0.0247186,0.0237402,0.0181351,0.0254342,0.0249345,0.0177557,0.022413,0.0286043,0.0360473,0.0311118,0.028556,0.0272828,0.0333924,0.0159938,0.0261551,0.0166481,0.0620045,0.0727011,0.0295202,0.0163322,0.025541,0.0544372,0.0138792,0.0336969,0.0184369,0.0246351,0.0220819,0.0589591,0.0236243,0.0242233,0.0131708888888889,0.030255,0.0134785,0.0418112	0.0296127,0.0336471,0.0253171,0.0285984,0.0236547,0.0236274,0.0319846,0.0405345,0.0187324,0.0300021,0.0216312,0.0208122,0,0.046799,0.0581084444444444,0.0310362,0.0478625,0.0207423,0.036229,0.0223905,0.0315915,0.0295504,0.0270636,0.0215443,0.0401577,0.0220823,0.0858526,0.0283342,0.022633,0.0167008,0.0243917,0.0565702,0.0473856666666667,0.022986,0.0239362,0.0188097,0.0446487,0.0289347,0.1143776,0.0…	-0.00659099	0.0111794	0.702467
chr19	38146773	38147117	0.00580031034482759,0.00886865517241379,0.0113078275862069,0.0103691034482759,0.00996886206896552,0.00648631034482759,0.0109060344827586,0.0144661379310345,0.0110983448275862,0.0108780344827586,0.00907737931034483,0.0086001724137931,0.00987796551724138,0.0106752413793103,0.00983503448275862,0.0168211034482759,0.0134722413793103,0.00702527586206897,0.003847,0.0190912142857143,0.001882,0.0135028928…	0.0148704444444444,0.016733724137931,0.0094658275862069,0.0118106896551724,0.0124703448275862,0.0247257931034483,0.0134635172413793,0.0143203214285714,0.012488275862069,0.00634831034482759,0.00586731034482759,0.00608596551724138,0.008323,0.0125106428571429,0.00962261538461538,0.02978725,0.00782769565217391,0.0120351428571429,0.00504331034482759,0.0102515357142857,0.00773896428571429,0.014202,0.01…	-0.00351364	0.0115464	0.702467
chr19	41857573	41857625	0.005572,0.007847,0.0102363333333333,0.0243226666666667,0.0232753333333333,0.0155373333333333,0.0215023333333333,0.00860433333333333,0.0365686666666667,0.0208516666666667,0.0253966666666667,0.0397986666666667,0.0283366666666667,0.0186446666666667,0.0334456666666667,0.053983,0.0283613333333333,0.0173493333333333,0.013913,0.0211786666666667,0.0275133333333333,0.039024,0.035904,0.0620583333333333,0.…	0,0.0166956666666667,0.016744,0.0165623333333333,0.0134753333333333,0.00374533333333333,0.015255,0.031305,0.0221466666666667,0.014199,0.0132013333333333,0.015176,0,0,0.0123043333333333,0,0.00995033333333333,0.019985,0.0365423333333333,0.009182,0,0.016524,0.013853,0.0128356666666667,0.012554,0,0.0237746666666667,0.0132013333333333,0.0145123333333333,0.00273233333333333,0.008331,0.00793333333333333…	0.0076575	0.0114313	0.702467
chr19	53039659	53039692	0.0288145,0.0121815,0.0320775,0.0281145,0.0279095,0.0422005,0.0130725,0.067247,0.008264,0.026902,0.035006,0.0183245,0.026373,0.0271285,0.03065,0.071798,0.04274,0.0149965,0.030986,0.1193285,0.0284045,0.162791,0.0392175,0.111427,0.045699,0.0203565,0.03815,0.0051435,0.0068765,0.055296,0.1106675,0.035972,0.1039605,0.0172235,0.0076405,0.0100895,0.0442325,0.090909,0.028252	0.081081,0.128115,0.1093075,0.01393,0.0097465,0.0310585,0.022629,0.0306595,0.062552,0.0465965,0.107291,0.031705,0.0780495,0.1863635,0.080014,0,0,0.050602,0.0791785,0.050414,0.014423,0.057975,0.120421,0.024199,0.0409825,0.0316925,0.009009,0.163934,0.0192325,0.0300755,0.137034,0.100368,0.014975,0.5606865,0.0218005,0.210416,0.041163,0.1316625,0.051415,0.0164765,0.0868055,0.1160525,0.0604655,0.022203…	-0.034836	0.0103075	0.702467
chr19	55690904	55690950	0.0054945,0.0245655,0.0053765,0.021729,0.0145175,0.0194805,0.007353,0.015,0.018321,0,0.027778,0.0039685	0.031368,0.0523025,0.035914,0.034594,0.067857,0.010989,0.028034,0.0553155,0.014706,0.031309,0.0268815,0.021518,0.015,0.011905,0.005618	-0.0159221	0.0111575	0.702467
chr19	57018862	57018885	0.018371,0.018425,0.032028,0.026017,0.0340195,0.078585,0.0731145,0.029087,0.048851,0.037555,0.0347795,0.018078,0.028841,0.02722,0.0435715,0.0368545,0.0572175,0.0312125,0.054693,0.0870175,0.0309275,0.080797,0.0336475,0.0068495,0.029882,0.0249885,0.0306915,0.0275265,0.0127175,0.0128205,0.0466855,0.0692585,0.026815,0.0820705,0.052295,0,0.0247635,0.057112,0,0.040205	0.062987,0.0572665,0.05348,0.0885775,0.0436155,0.0119115,0.0240675,0.111702,0.0449375,0.046478,0.0330225,0.02748,0.149037,0.0937055,0.029505,0.0590255,0.101724,0.025885,0.041316,0.0751585,0.12572,0.050348,0.0653835,0.046884,0.015687,0.0335295,0.02782,0.036091,0.106853,0.0201215,0.0335085,0.0426515,0.0536665,0.0284275,0.0720515,0.084098,0.090027,0.0623685,0.052325,0.0885085,0.072356,0.0198425,0.03…	-0.014949	0.0133037	0.702467
chr2	162930747	162930783	0.005591,0.00619225,0.01196675,0.01219775,0.00761225,0.015447,0.0087925,0.0089665,0.007959,0.004491,0.007678,0.011171,0.00944225,0.01062625,0.00508275,0.02256425,0.01039975,0.00865075,0,0.013889,0,0,0.023482,0.00658,0.00640875,0.00342475,0.011547,0,0.0079365,0.027195,0.01211,0.0079365,0.00724225,0.01485225,0.005102,0.00623325,0.023893	0.00732025,0.0088905,0.005147,0.00822775,0.01960775,0.00410325,0.00493425,0.00524425,0.00979875,0.00384625,0,0.00396825,0,0.013889,0,0.01233225,0.00480775,0,0,0.009367,0.0072895,0.00709275,0.0060525,0.00653225,0.01362325,0.0071915,0.00562275,0,0.0048295,0.00232175,0.00729975,0.004436,0.00590675,0.009804,0.003593,0,0.0055555,0,0.004717,0.007234,0,0.00409825,0.00347225,0.048392,0.003199,0.0868025,0…	0.00120257	0.00913854	0.702467
chr2	178257237	178257279	0.013738,0.0117863333333333,0.00976033333333333,0.0130306666666667,0.0128893333333333,0.00391033333333333,0.00670733333333333,0.00772366666666667,0.006028,0.005479,0.0117003333333333,0.0130013333333333,0.0100293333333333,0.011403,0.012317,0.007547,0.00908233333333333,0.00504033333333333,0.00612433333333333,0.00435733333333333,0,0.015668,0.0195046666666667,0.0249776666666667,0.0255243333333333,0.0…	0,0.00415266666666667,0.00841866666666667,0.007186,0.0108153333333333,0.016519,0.00725733333333333,0.010067,0.00950766666666667,0.00666133333333333,0.00116566666666667,0.005066,0.00323633333333333,0,0.005168,0,0,0.002825,0.0192336666666667,0.00334166666666667,0,0.00925933333333333,0.0223166666666667,0.00456166666666667,0.00145866666666667,0.00468233333333333,0.00205366666666667,0.0017826666666666…	0.00273901	0.00932594	0.702467
chr2	198669671	198669680	0.010057,0.016911,0.011131,0.0161493333333333,0.0204,0.00611633333333333,0.007465,0.00988,0.014887,0.0108496666666667,0.0138426666666667,0.00912,0.0147876666666667,0.00589366666666667,0.00490533333333333,0.017371,0.011778,0,0,0.0481793333333333,0,0.0133333333333333,0,0,0.0104166666666667,0.106060666666667,0.003003,0.0148146666666667,0.0129213333333333,0,0.0107526666666667,0.00520833333333333	0.00777566666666667,0.006254,0.0184133333333333,0.0106686666666667,0.00427366666666667,0.0128776666666667,0,0.00995633333333333,0.00680266666666667,0,0,0,0,0,0,0.007662,0.00862066666666667,0.00724633333333333,0,0.00694433333333333,0.005626,0,0.0277776666666667,0.0102426666666667,0.00890666666666667,0.0362953333333333,0.00825533333333333,0,0,0.00926766666666667,0,0.017544,0,0,0,0.0306556666666667,…	0.00642335	0.0115097	0.702467
chr2	242157222	242157233	0.0017545,0.020055,0.009442,0.016502,0.0206035,0,0.017378,0.0076415,0.0067305,0.0153845,0.014707,0.015238,0.0112675,0.006397,0.0146095,0.0252025,0.0083175,0.003817,0,0,0,0,0,0,0.0034245,0.0240965,0,0.028169,0.1184615,0.0041785,0.0083335,0.013102,0,0.003247,0.0278515,0.011771	0.012687,0.0121505,0.007783,0.0127715,0.0040985,0.0092595,0,0.027439,0,0,0.0033785,0,0,0,0,0,0,0,0.012212,0,0,0.017952,0,0,0.0027935,0,0.0357145,0,0.0100865,0,0.0061845,0,0.0025255,0,0.010204,0,0,0.0124315,0.0454545,0.02,0,0,0.0151515,0,0.0361445,0.005435,0,0,0	0.00614489	0.00932708	0.702467
chr22	22011804	22012205	0.0140178965517241,0.011981,0.0169925833333333,0.0173880735294118,0.015854203125,0.0134685283018868,0.012416375,0.0129283333333333,0.00854191803278689,0.0108960833333333,0.0101505,0.00989484745762712,0.0138285333333333,0.013296186440678,0.0165869242424242,0.016495847826087,0.0149113448275862,0.00745629090909091,0.00657164705882353,0.0113487058823529,0.00823414285714286,0.0253741,0.015304542857142…	0.0129255555555556,0.011571649122807,0.0111923023255814,0.0147848142857143,0.0156513902439024,0.0126367037037037,0.00767837037037037,0.0113045777777778,0.00701136734693878,0.00502942424242424,0.00719709756097561,0.00485684848484848,0.0151384,0.006192,0.00402061111111111,0.00637939285714286,0.00423464285714286,0.0102042258064516,0.0151417333333333,0.00567441818181818,0.00761686363636364,0.00530559…	0.00264827	0.0105577	0.702467
chr3	9993906	9993923	0.013228,0.028109,0.0157895,0.0276395,0.049307,0.016192,0.0241465,0.026375,0.0326295,0.0229045,0.0271955,0.030792,0.022623,0.065277,0.0676895,0.0191665,0.0390765,0.0246915,0.021277,0.023088,0,0,0.0300805,0.030449,0.0443605,0.0240285,0.0416665,0.034588,0.022472,0.0472325,0.0166665,0.015364,0.039608,0.011628,0.0319295,0.009805	0,0.0303695,0.0657305,0.036229,0.024706,0.086052,0.080977,0,0.0153845,0.0276785,0.0151515,0.027778,0,0,0,0,0.0132745,0.019608,0.0541035,0.0517245,0,0.034515,0.031185,0.04791,0.019231,0.0125,0,0.018018,0.0202705,0.027212,0.0103095,0.017647,0,0.0086975,0.0040325,0.007576,0.0107525,0.014547,0.0104165,0.034634,0.0143615,0.0079365,0.0394735,0.0373675,0.0258065,0.0059525,0.0154585,0.0620265,0.021969,0,…	0.00651827	0.0108283	0.702467
chr3	43147385	43147655	0.0099657380952381,0.0135924255319149,0.0149011136363636,0.01284582,0.0119528461538462,0.0184973170731707,0.0127249772727273,0.00997011363636364,0.00984770731707317,0.0100810731707317,0.0114146363636364,0.0149807317073171,0.0150449772727273,0.0149184545454545,0.0147655217391304,0.0143685,0.0109228541666667,0.00985664102564103,0.0061595,0.0126591842105263,0.00444264285714286,0.01107221875,0.011496…	0.00778730769230769,0.00595934090909091,0.0100646097560976,0.009953025,0.0229488823529412,0.0129684166666667,0.0151483902439024,0.008897,0.0115670227272727,0.0055400243902439,0.00895360714285714,0.00809948780487805,0.00611371428571429,0.0144923529411765,0.0121357777777778,0.00802757142857143,0.00382890476190476,0.00986506451612903,0.00882456756756757,0.00837795238095238,0.003534875,0.007249964285…	0.00157825	0.00907707	0.702467
chr3	46934024	46934145	0.004975,0.0348835,0.0470033333333333,0.0343876,0.0282966666666667,0.0364585,0.0205782,0.0182838,0.0052632,0.0405483333333333,0.0354384,0.0390606666666667,0.00924866666666667,0.0343426666666667,0.0173333333333333,0.033183,0.0458946666666667,0.0172413333333333,0.00564966666666667,0.0116186666666667,0,0.01916,0.016233,0.00724633333333333,0.0383525	0,0.0118332,0.032258,0.00793666666666667,0,0,0.0128393333333333,0.016129,0.0107526666666667,0.0292343333333333,0.007752,0.027027,0.0283686666666667,0.045523,0,0,0.0247366666666667,0.0104165,0,0	0.0107869	0.0103066	0.702467
chr3	69788733	69788786	0.0173971428571429,0.002674,0.00859742857142857,0.00949571428571429,0.009382,0.0164455714285714,0.0119612857142857,0.00867471428571429,0.00299928571428571,0.0192144285714286,0.0173152857142857,0.010479,0.00701971428571429,0.0140892857142857,0.00533742857142857,0.00793657142857143,0.00783214285714286,0.00446428571428571,0,0,0.0124754285714286,0.0147575714285714,0,0.00732942857142857,0.006766428571…	0.00496857142857143,0.00680828571428571,0.0177474285714286,0.00594328571428571,0.00689514285714286,0.00548357142857143,0.00193057142857143,0.00605371428571429,0.0225605714285714,0,0.00413114285714286,0,0.102941,0.00201214285714286,0.00340142857142857,0.0113802857142857,0.000618428571428572,0.00381571428571429,0,0.00420171428571429,0.00422314285714286,0.00240771428571429,0,0.00133514285714286,0,0.…	0.00121657	0.0103835	0.702467
chr3	125076150	125076236	0.0394274,0.0100868,0.0337432,0.003237,0.0324057142857143,0.0103588,0.0412626,0.0294331428571429,0.0338632,0.0082552,0.0259475,0.0280222,0.0335044,0.0189912,0.0127942857142857,0.0108094,0.0482904,0.0156311428571429,0.0637894,0.0383712,0.0121212,0.102746666666667,0.0900767142857143,0.0338307142857143,0.0105622,0.0273817142857143,0.0260636,0.0114126,0.013934,0.0408994285714286,0.0430232,0.018298,0.…	0.0653464,0.136363,0.024427,0.0387305714285714,0.0681606,0.0360318,0.0168944,0.078279,0.0311336,0.013542,0.01513,0.1091598,0.1667748,0.0559528,0.0714596,0.0026528,0.084399,0.0455122,0.1092218,0.0610084,0.0125194285714286,0.0243036,0.0333536,0,0.055224,0.024559,0.0460144,0.0546558,0.0061158,0.002355,0.4081084,0.0426456,0.027387,0.0499068571428571,0.114156857142857,0.0606338,0.0305454,0.0039216,0.0…	-0.0298508	0.00834778	0.702467
chr3	140770441	140770524	0.00627033333333333,0,0.00480775,0.022574,0.01172525,0.00694433333333333,0.0111111666666667,0.0035088,0.00660066666666667,0.009091,0.00205766666666667,0.018871,0.00854814285714286,0.02786325,0.0185186666666667,0.014805,0,0.0243383333333333,0,0.047619,0,0.020408,0,0,0,0.0104138333333333,0.00582016666666667,0,0.005814,0	0.030052,0.0209876666666667,0.0137076666666667,0.012457625,0,0.006873,0,0.009804,0.02275225,0.051299,0.00740733333333333,0.01052,0.0706565,0.0237438,0.01673475,0.02128025,0.00543475,0.00641033333333333,0,0.0785985,0.0350564,0.010795,0.0069512,0.02681675,0.016949,0.015238,0.0106385,0.00724633333333333,0.024696	-0.00982712	0.00806646	0.702467
chr3	141121632	141121670	0.01459175,0.01797825,0.0229465,0.02010175,0.02438675,0.01000525,0.01910575,0.02373475,0.02171325,0.014573,0.0200965,0.01341425,0.01536575,0.0240335,0.01459325,0.0363445,0.02469375,0.01196125,0.01943075,0.00811,0.01296525,0.01263725,0.01638975,0.00394225,0.0107425,0.01233175,0.012996,0.0196915,0.0085705,0.010625,0.008288,0.01225375,0.01049825,0.01646525,0.01732675,0.01041925,0.011409,0.01052925,0…	0.0117645,0.00751375,0.01229825,0.02496875,0.022707,0.006643,0.02995525,0.0182145,0.034293,0.012206,0.01645175,0.0071605,0.001912,0.0104065,0.01709525,0.00434775,0,0.00923125,0.0167675,0.019775,0.0048985,0.00838175,0.008902,0.007094,0.0147785,0.01254,0.0142405,0.01489175,0.01267575,0.006909,0.00882575,0.00932975,0.008708,0.018251,0.004491,0.0171785,0.0123155,0.01650425,0.010207,0.0069925,0.011491…	0.00280949	0.0114401	0.702467
chr3	169380099	169380243	0.0210823076923077,0.0152158666666667,0.0251414615384615,0.0201588461538462,0.0213316,0.0222776923076923,0.0217063076923077,0.026218,0.015692,0.0226966923076923,0.0195286153846154,0.0179689166666667,0.0173066923076923,0.0181301333333333,0.0338814615384615,0.0230375384615385,0.0140692307692308,0.00464853846153846,0.0250727,0.00347225,0,0.0191573333333333,0.0127504615384615,0.0188205,0.009670727272…	0.0232533333333333,0.0206065384615385,0.0116204615384615,0.0142504615384615,0.00742607692307692,0.0214943846153846,0.0255480769230769,0.0291976153846154,0.00786569230769231,0,0.00751776923076923,0,0.0183381818181818,0.012195,0.0157149230769231,0.00940246153846154,0,0.01456925,0.0170455,0.0205843333333333,0.00635092307692308,0.00559975,0.0103757,0.0027028,0.0185466666666667,0.0041931,0.00435107692…	0.00455338	0.00783091	0.702467
chr3	187455757	187455783	0.024445,0.029848,0.0234585,0.031546,0.032596,0.0272885,0.0296505,0.030145,0.0225535,0.0231115,0.0211425,0.0372665,0.031492,0.0358245,0.022976,0.0321515,0.035722,0.023189,0.009813,0.015568,0.0157895,0.010046,0.0327435,0.0214285,0.0188885,0.0208605,0.0234115,0.0229285,0.0182455,0.0186915,0.023363,0.0088875,0.0145825,0.019824,0.015873,0.0089285,0.0159025,0.0192585,0.0210085,0.0170505	0.013889,0.0332175,0.0231505,0.015883,0.025771,0.0235605,0.04943,0.0061645,0.0193305,0.016322,0.014257,0.0162975,0.0235745,0.010204,0.008061,0.026316,0,0.0117295,0.0074015,0.023899,0.017082,0.0113435,0.0097825,0.02958,0.024565,0.015815,0.0170935,0.011881,0.010204,0.016137,0.01346,0.0176545,0.0108695,0.018521,0.0071875,0.022765,0.0092665,0.0139335,0.022624,0.0268505,0.036489,0.0240385,0.0118095,0.…	0.00409117	0.0121098	0.702467
chr3	192126690	192126711	0,0.0225625,0,0.0320515,0.003205,0.0166665,0.0193975,0.0329995,0.0608295,0.028409,0.0627665,0.0200775,0,0.0096155,0.0185775,0.0618815,0.0321955,0.03546,0,0,0.054054,0.1016025,0,0.025,0.0208335,0,0.0060975,0.02769,0.020796,0.020833,0.018868,0.0274415	0,0.0284675,0.0153845,0.0186335,0,0.032566,0,0.0423655,0,0,0.00625,0.017857,0,0.0125,0.0149255,0.107177,0,0.0079365,0,0.008856,0,0,0.064935,0,0,0.01302,0.008772,0.013197,0,0,0.0140845,0.0057145,0,0,0.0543475,0.0048545,0.054058,0.00625,0.0416665,0	0.00952676	0.013034	0.702467
chr4	10458575	10458592	0.009127,0.0278104,0.027698,0.021512,0.0171294,0.021856,0.0082122,0.0471598,0.0544262,0.0571806,0.0207498,0.0307982,0.0206082,0.0319466,0.0217244,0.0793634,0.0339376,0,0.024652,0.0321102	0.0428904,0.1726262,0.0586706,0.0224656,0.0111112,0.0478388,0.1001612,0.0912856666666667,0.0470384,0.035166,0.0121632,0.0951558,0.0255066,0.051056,0.0600312	-0.028811	0.0130159	0.702467
chr4	30719538	30719763	0.01292965,0.01185415,0.01477065,0.01534175,0.01758255,0.01676655,0.0159597,0.0145863,0.01729825,0.0170754444444444,0.01561385,0.0135433,0.0146505,0.0127932,0.016806,0.02062945,0.01746525,0.01347825,0.0141547368421053,0.0149324,0.005354,0.0186174,0.03036185,0.0219756875,0.0162777,0.0124671,0.0094291,0.01356065,0.0085921,0.0119708333333333,0.01579275,0.01591215,0.01188645,0.022705,0.01154815,0.008…	0.0019608,0.01820595,0.02714315,0.0146059,0.0120394,0.0246838333333333,0.01539965,0.01358555,0.01754875,0.0077078,0.0134819473684211,0.01355375,0.0146774375,0.0221251428571429,0.023851,0.00289607692307692,0.0276556111111111,0.0320232105263158,0.0226884,0.0122256,0.0258842631578947,0.00773036842105263,0.01753535,0.017529,0.0082785,0.0136856,0.01308845,0.0100859473684211,0.0307331764705882,0.020052…	-0.00363628	0.0110118	0.702467
chr4	103789513	103789519	0.0554635,0.12254,0.055275,0.1729445,0.112587,0.096856,0.142952,0.1155815,0.1796915,0.0974955,0.083525,0.1658335,0.070357,0.174121,0.0942585,0.0952785,0.1843895,0.0908985,0.088308,0.029709,0.040772,0.1455045,0.060587,0.106918,0.1210015,0.093539,0.126962,0.0848095,0.089064,0.0367595,0.066066,0.131089,0.205572,0.0275535,0.174301,0.0954835,0.1170105,0.079333,0.147832,0.189446	0.05724,0.07186,0.1008965,0.090586,0.1184785,0.0549845,0.2195825,0.098039,0.0775465,0.0876415,0.0861345,0.0876695,0.064526,0.0415285,0.0241155,0.047253,0.0979545,0.0948505,0.0757425,0.1015405,0.0651175,0.047604,0.098625,0.067601,0.1239125,0.0461585,0.0565175,0.078541,0.0923915,0.0779895,0.0288995,0.0384735,0.085705,0.0782035,0.1059665,0.028169,0.061786,0.1004025,0.1387,0.1324955,0.025886,0.13104,…	0.0238166	0.0096229	0.702467
chr4	149366893	149366933	0.0250998,0.0291828,0.0289396,0.0338784,0.0264056,0.0168564,0.0312376,0.0293444,0.025529,0.0248372,0.0213276,0.0275518,0.0231734,0.0285156,0.0271666,0.0303568,0.0333814,0.0111456,0.0098508,0.0251522,0.0343852,0.035039,0.0337528,0.0176168,0.0163678,0.0237186,0.0235114,0.0211812,0.0231056,0.0174768,0.014583,0.0170572,0.01917,0.0131124,0.0267908,0.013343,0.0201702,0.0189222,0.0104648,0.0170416	0.0384615,0.0211688,0.0241568,0.0241078,0.0282308,0.0454962,0.0246612,0.0231698,0.0322258,0.014769,0.018881,0.0141452,0.0283092,0.020049,0.0262118,0.0348835,0.0224074,0.0187432,0.0189336,0.017434,0.022309,0.0253786,0.0083894,0.0194428,0.0168196,0.023852,0.0161094,0.0154998,0.022782,0.0166518,0.0071124,0.0238646,0.0179888,0.018261,0.0115714,0.0287752,0.0169158,0.0208764,0.0182154,0.0166886,0.02490…	0.00356771	0.0128147	0.702467
chr5	1004741	1004908	0.0181622,0.01046145,0.0173632,0.0202513,0.01800975,0.01689815,0.01972205,0.0219573,0.01633985,0.0168199,0.0205534,0.013508,0.0145222,0.02082965,0.0204075,0.0142158947368421,0.0169878,0.0112667,0.01282355,0.0118778461538462,0.0106234166666667,0.0200032307692308,0.0172671538461538,0.00681371428571429,0.0131909166666667,0.00443116666666667,0.0064435,0.0126868235294118,0.0065383125,0.009005769230769…	0,0.01330035,0.01976295,0.0232751578947368,0.02220975,0.00964121052631579,0.0130182631578947,0.0109887894736842,0.01705355,0.0055733,0.0087428,0.0066977,0.0084805625,0.00408157142857143,0.0146061538461538,0,0.0078192,0.0131474,0.00848908333333333,0.0254251,0.0200448461538462,0.0165799230769231,0.00709733333333333,0.01195295,0.0094554375,0.0143772222222222,0.012485,0.00872707692307692,0.01418275,0…	0.00282134	0.00790879	0.702467
chr5	6449038	6449152	0.0140808571428571,0.0135065714285714,0.0217214285714286,0.0169555714285714,0.0147331428571429,0.011716,0.0188747142857143,0.0145651428571429,0.0192744285714286,0.0109217142857143,0.0214862857142857,0.0184661428571429,0.0157217142857143,0.024377,0.0109164285714286,0.0119698571428571,0.0174204285714286,0.0136974285714286,0.017445,0.0107727142857143,0.012125,0.0148267142857143,0.0162274285714286,0.…	0,0.0181145714285714,0.017113,0.0173201428571429,0.0198208571428571,0.0336892857142857,0.0216091428571429,0.0189004285714286,0.0228572857142857,0.0166864285714286,0.0184792857142857,0.0130595714285714,0.0202365714285714,0.0212357142857143,0.016885,0,0.0144938571428571,0.016989,0.020172,0.0342602857142857,0.0274115714285714,0.00577714285714286,0.0205462857142857,0.0164691428571429,0.01219285714285…	-0.00317654	0.00872852	0.702467
chr5	37840351	37840373	0.0253265,0.01770975,0.02499625,0.0272005,0.02080025,0.02417375,0.01818025,0.0380995,0.024864,0.03373775,0.021923,0.03297675,0.0175245,0.0229325,0.0245565,0.033772,0.03600525,0.04212,0.04703825,0.00862075,0.020202,0.0239415,0.04121925,0.027027,0.051631,0.02672175,0.01668675,0.0190435,0,0.02013225,0.02469125,0.0354345,0.02070825,0.01821325,0.019244,0.026678,0.04610275,0,0.04002025	0.0264025,0.04077875,0.0387575,0.025012,0.0147515,0.037384,0.02146775,0.03938375,0.007915,0.04564175,0.021765,0.00769225,0.02924675,0.0822755,0.063451,0.02130475,0.03902125,0.026806,0.15295575,0.0345185,0.03026125,0.029832,0.106602,0.03010725,0.03727075,0.04130275,0.036569,0.033487,0.083792,0.0278145,0.02315175,0.04005125,0.04179125,0.01428575,0.06484275,0.04336275,0.02906975,0.0273525,0.021031,0…	-0.0120549	0.0101602	0.702467
chr5	110408745	110408927	0.0142020833333333,0.0158321666666667,0.0138693333333333,0.0193090833333333,0.0160216666666667,0.0154786666666667,0.015407,0.0109075,0.0176225833333333,0.01420225,0.0126441666666667,0.0138925,0.0139804166666667,0.01566475,0.0141389166666667,0.00699125,0.0136285,0.01015575,0.00785758333333333,0.01519475,0.00578291666666667,0.01588425,0.01308975,0.0153945,0.0100894166666667,0.0090515,0.014382416666…	0.025946,0.0122281666666667,0.0213825833333333,0.01346925,0.0152139166666667,0.0266284166666667,0.01708875,0.00920525,0.0160196666666667,0.00727558333333333,0.02068575,0.0155485,0.016845,0.0189968333333333,0.0145364166666667,0.0265122727272727,0.0131746666666667,0.0179619166666667,0.01959225,0.046651,0.0173663333333333,0.00903725,0.0155145833333333,0.0127075833333333,0.00860641666666667,0.0115260…	-0.00300564	0.0118831	0.702467
chr5	138775098	138775374	0.01471703125,0.0144946176470588,0.0164262647058824,0.0140403529411765,0.0173137272727273,0.00985621875,0.0148062121212121,0.01297221875,0.0162645,0.01910784375,0.0138966875,0.01649234375,0.0179573823529412,0.0175844375,0.0134879375,0.01347528125,0.018244875,0.0108281785714286,0.0069572,0.010243,0.0126777894736842,0.01545428125,0.00952018918918919,0.0157185185185185,0.01308046875,0.00784246428571…	0.0147838,0.01326253125,0.01080571875,0.01519071875,0.01534475,0.012103935483871,0.0158900303030303,0.0119437352941176,0.01961134375,0.00430590625,0.00792082142857143,0.0101521785714286,0.007639,0.004347625,0.0148329142857143,0.0166571052631579,0.00554545,0.0165429705882353,0.0135470277777778,0.00752807142857143,0.0112408928571429,0.00776204545454545,0.01250478125,0.01296196875,0.01350225,0.00564…	0.00213077	0.00890136	0.702467
chr5	141293899	141293918	0.0137305,0.0133975,0.015531,0.009483,0.0086375,0.008512,0.0177675,0.0108205,0.0159445,0.004408,0.0157675,0.0120235,0.0188855,0.0089935,0.0129405,0.014358,0.0124925,0.0070465,0.00271,0.0033335,0,0.0040985,0.0403225,0.0266715,0.0459035,0.019231,0.001613,0.012895,0.0037735,0.014899,0.0115605,0.016521,0.0065915,0,0.008557,0.0020575,0.009816,0.0140165,0.004717,0.0075255	0.0081915,0.005986,0.010762,0.017717,0.030927,0.008705,0.0066005,0.0137495,0.0052775,0,0.001437,0,0.011111,0.0124375,0,0.016129,0.006329,0.0094785,0.032458,0,0.007692,0.0090405,0.0023615,0.0048545,0,0.0031645,0.009009,0.0152625,0.003846,0.002611,0.0030865,0,0.0036395,0.0070425,0.0054385,0.0078125,0.0055555,0.011411,0,0.0278045,0.012367,0.0267795,0.0096425,0,0.006024,0,0,0.033557,0.008,0,0.003049,…	0.00362074	0.00808721	0.702467
chr5	156693252	156693326	0.01184975,0.0183093333333333,0.0175858333333333,0.02296575,0.0130129166666667,0.0081205,0.0182094166666667,0.0113513333333333,0.0159425833333333,0.01482675,0.008355,0.00912875,0.0151425,0.0115385,0.0142344166666667,0.0168548333333333,0.005781,0.0103333,0.0192133,0.0185185,0.00796114285714286,0.0139861428571429,0.02203025,0.032258,0.020202	0.01654575,0.00963483333333333,0.00390081818181818,0.0280135833333333,0.0251691,0.01541025,0.00553066666666667,0.0146686666666667,0,0,0.0157468333333333,0.0042124,0,0.01059025,0.00617288888888889,0.01012725,0.01209675,0.0137116666666667,0.0109037,0,0.00717785714285714	0.00512689	0.0105003	0.702467
chr5	157098719	157098738	0.0280586666666667,0.0243913333333333,0.078557,0.065194,0.0413733333333333,0.0672673333333333,0.0493506666666667,0.009877,0.025641,0.077598,0.0644705,0.0317836666666667,0.0411126666666667,0.018924,0.0360626666666667,0.060043,0.015909,0.0437996666666667,0.0912613333333333,0.0454545,0.025866,0.0869786666666667,0.0498676666666667,0,0.0329463333333333,0.0473856666666667,0.0611073333333333,0.089768,0.…	0.0350763333333333,0.054113,0.032258,0.0268426666666667,0.0708133333333333,0.0975286666666667,0.106252666666667,0.027027,0.078125,0.140396,0.178551,0.0915846666666667,0.2868725,0.145532,0.0314103333333333,0.0389643333333333,0.00666666666666667,0.0669436666666667,0.0387976666666667,0.0493826666666667,0.0850233333333333,0.080645,0.0285713333333333,0.1198055,0.117735,0.0649225,0.0671053333333333,0.1…	-0.0334236	0.00812642	0.702467
chr6	26123664	26123978	0.0221763636363636,0.00656205882352941,0.0188409166666667,0.0228544615384615,0.0126826923076923,0.0142633333333333,0.0206171428571429,0.0134976666666667,0.00723225,0.0107984444444444,0.00618263636363636,0.0206037777777778,0.017397,0.0172570833333333,0.0246960833333333,0.0123033636363636,0.0143777692307692,0.0134043636363636,0.0082264,0.0056648,0.0145721111111111,0.00366455555555556,0.01204885,0.0…	0.0113235,0.0131083846153846,0.00976235714285714,0.0185508181818182,0.0152169230769231,0.0167502222222222,0.0149663846153846,0.00508036363636364,0.0229238181818182,0.00493745454545455,0.0109102222222222,0.0046696,0.00460422222222222,0.0152965555555556,0.0153199,0.0099,0.0124902222222222,0.0174652105263158,0.00976475,0.00710909090909091,0.00494435294117647,0.00465007692307692,0.012759,0.0105108571…	0.00300161	0.00822854	0.702467
chr6	26271454	26271479	0.00469725,0.00460125,0.0057445,0.0064525,0.0036845,0.0066455,0.0038945,0.00548225,0.0070605,0.0065715,0.006104,0.00698725,0.01286225,0.01073425,0.00411925,0.01166875,0.00623725,0,0.002174,0.006818,0,0.02002375,0.0065635,0.0097605,0.01534425,0.0042735,0.001349,0.00894425,0.00649075,0.00211875,0.01253475,0.014697,0.01454675,0.00665875,0,0.00882975,0,0.01325875	0.00739125,0.01235775,0.02518,0.012376,0.0121275,0.01229075,0.00615725,0.0041395,0.0056,0.0091375,0.005102,0.0045935,0.0318475,0.021034,0.00566675,0.01551725,0.01108175,0.0100875,0.00860175,0,0.00785425,0.00373125,0.01038275,0.01308325,0.010737,0.0089285,0,0.00285125,0.01187075,0.00630875,0.00347225,0.009434,0.004469,0.004684,0.0135275,0.02569575,0.00213675,0.010337,0.004473,0.00742175,0.005102,0…	-0.00344254	0.0111165	0.702467
chr6	27775479	27775719	0.005747,0.015029,0,0,0,0.0045454,0.011236,0,0	0.043369,0.009804,0.0385186666666667,0,0.010101,0,0.025337,0.0119046666666667,0.021018,0.0241935,0.0670753333333333,0.0143876666666667,0.0078305,0.004902,0.043369,0.003546,0.0161658,0,0.0233175,0.0149255,0.0207374,0.0021978,0.007752	-0.0137838	0.00937782	0.702467
chr6	28602920	28602937	0.01590575,0.0160215,0.0142165,0.01692325,0.01536875,0.0059005,0.01963925,0.018844,0.01910075,0.0080145,0.01073325,0.01195,0.0119415,0.01515975,0.01905475,0.01633025,0.01776575,0.0099115,0.01367525,0.0206975,0.00750625,0.02059625,0.01473525,0.01526125,0.02829825,0.012793,0.013571,0.0165255,0.012377,0.00680725,0.01804775,0.022267,0.01395675,0.018598,0.0155055,0.00737675,0.00946775,0.01513025,0.021…	0.025638,0.016069,0.02929025,0.021246,0.01528975,0.01351275,0.0151855,0.0212155,0.02175025,0.0083665,0.01545575,0.01053375,0.01857825,0.0234575,0.0223815,0.03229275,0.0287765,0.01764125,0.0274625,0.06627725,0.01448975,0.01154625,0.033304,0.017,0.012653,0.02334125,0.0120775,0.00947225,0.021199,0.014557,0.018578,0.01237625,0.02477575,0.00939575,0.0294,0.01494725,0.020851,0.0148005,0.0182885,0.01496…	-0.00378283	0.0116598	0.702467
chr6	29910564	29910634	0.00725391666666667,0.00812866666666667,0.00938025,0.00625858333333333,0.0088075,0.00718208333333333,0.00872525,0.00677808333333333,0.00647658333333333,0.00906508333333333,0.0046715,0.0107469166666667,0.00831425,0.00982983333333333,0.0106790833333333,0.0110984166666667,0.00828466666666667,0.00557141666666667,0.000668,0.00151958333333333,0.00208858333333333,0.0113096666666667,0.01047975,0.032258,0…	0.00537633333333333,0.00289475,0.00476291666666667,0.00187441666666667,0.00724491666666667,0.00181175,0.00693591666666667,0.00799783333333333,0.00925733333333333,0.00362008333333333,0.00233483333333333,0.00335891666666667,0.00354841666666667,0.00480766666666667,0.00903508333333333,0.00317455555555556,0.00581391666666667,0.0110699166666667,0.00465491666666667,0.0020025,0.00242958333333333,0.006122…	0.00234429	0.0125759	0.702467
chr6	73331811	73331826	0.01134525,0.010924,0.00475825,0.01163325,0.0136185,0.00676125,0.01458225,0.0090865,0,0.0147925,0.0084935,0.00902525,0.014626,0.01446625,0.014717,0.012685,0.00662825,0.002451,0.00623125,0.00648325,0.0294445,0.0170455,0.0033785,0.006329,0.0049505,0.0050595,0.00617275,0.00247525,0.01371125,0.00132275,0.02129125,0.00159225,0.00625,0.003597,0.00170075,0.007788	0.00919375,0.006579,0.01109125,0.0085505,0.025,0.02714825,0.003125,0.00728275,0.0113095,0.0026595,0.00615275,0,0.01041675,0,0.00716375,0.003876,0,0,0,0.00804625,0.00186575,0,0,0.00403225,0.00757575,0.014149,0.00261775,0.00435675,0.002809,0.00204925,0.0055555,0.00815125,0,0.00971825,0.01248275,0.0323675,0.00147925,0.00433125,0.007353,0.0023585,0,0,0,0,0.00816875,0.009193,0.004386,0,0.01123725,0,0.…	0.00250671	0.0120503	0.702467
chr6	80247016	80247043	0.01204925,0.01011225,0.0134475,0.00940575,0.010689,0.0094265,0.00819075,0.00921925,0.0126315,0.01677475,0.00889425,0.008642,0.00885475,0.01475275,0.017151,0.0124405,0.01466175,0.00983075,0.00819475,0.017927,0.015306,0.01227275,0.0198295,0.00641025,0.01518075,0.00661775,0.00665575,0.0213265,0.00585325,0.00827825,0.01418,0.0183175,0.0023125,0.01390975,0.01343575,0.0014205,0.00407175,0.0074185,0,0.…	0.009954,0.006357,0.01553075,0.00826725,0.0100065,0.006752,0.01154,0.0132095,0.00602,0.00387025,0.00447325,0.00818625,0.01209675,0.019924,0,0.00924025,0.00940225,0.00221075,0.00452825,0,0.012218,0.00788225,0.00819775,0.002766,0.00359225,0.004727,0.01092175,0.009018,0.0102715,0.005729,0.0025,0,0.013609,0.00267875,0.00924575,0.0070225,0.00558675,0.00705075,0.01495725,0.00938175,0.00602025,0.0087895…	0.00255758	0.012545	0.702467
chr6	99281968	99281981	0.012488,0.0122495,0.007124,0.0169175,0.01123,0.0067155,0.0156075,0.016444,0.009467,0.018525,0.0062275,0.023966,0.0123845,0.0127455,0.012355,0.01746,0,0.0060485,0.003012,0.0133785,0.00886,0.0041855,0.0073115,0.0044645,0.0097595,0.002155,0.0109055,0.0093075,0.012526,0.006757,0.0231705,0.005913,0.0109955,0.011248,0.0084095,0.0075375,0.006826,0.0082195,0.0072845,0.0114455	0,0.01435,0.013276,0.0120165,0.026057,0.0057145,0.010949,0.009091,0.0045045,0.0019155,0.0100595,0.0020745,0.0044445,0.0092025,0.01232,0.0033115,0.0025255,0.0046495,0.0102535,0.00674,0.006473,0.0037035,0.006579,0.0153935,0.004823,0.0085325,0.0055555,0.0076925,0.0062255,0.0060175,0.0015875,0.01452,0,0.0187825,0.0023695,0.013673,0.0025905,0.0147285,0.0051425,0.01209,0.003788,0,0.004471,0.004199,0.00…	0.00244267	0.0123282	0.702467
chr7	30722319	30722360	0.0219675,0.0238735,0.0279055,0.02130075,0.020993,0.018534,0.0244775,0.0393725,0.02873475,0.026403,0.02130075,0.02253075,0.0237355,0.02726575,0.02565,0.02507225,0.03252125,0.01250025,0.03163125,0.028052,0.01308375,0.039713,0.013257,0.0241665,0.01677,0.01951825,0.02314875,0.0207035,0.01442325,0.014037,0.02371375,0.0437045,0.02348975,0.038102,0.022755,0.01912125,0.01684475,0.0123565,0.0075125,0.026…	0.050324,0.0286845,0.04802725,0.016109,0.0230305,0.031507,0.03030975,0.02958625,0.02970325,0.01323775,0.0276775,0.025692,0.02217475,0.02609775,0.02779225,0.04389425,0.04853225,0.0363305,0.04123875,0.02482125,0.02937075,0.02122175,0.023432,0.029177,0.0161945,0.02005325,0.01690875,0.01858375,0.04403825,0.0229575,0.019035,0.03587425,0.026905,0.01308975,0.0373485,0.06015175,0.0168655,0.02633675,0.024…	-0.0055318	0.0105977	0.702467
chr7	42276837	42276942	0.00907033333333333,0.010681,0.0117452666666667,0.0131942,0.00609606666666667,0.0103868666666667,0.00979633333333333,0.00883846666666667,0.009761,0.00927346666666667,0.00894053333333333,0.00966386666666667,0.0098392,0.0129938666666667,0.0110984,0.0162682666666667,0.01054,0.0060968,0.00888793333333333,0.00913686666666667,0.0100393333333333,0.0117446,0.0102882666666667,0.0110571333333333,0.012969,0…	0.0170936666666667,0.0104063333333333,0.00630033333333333,0.0107983333333333,0.0115988,0.01708,0.0120336,0.0151396666666667,0.0144307333333333,0.0066474,0.0079336,0.0103626,0.00923786666666667,0.0156224666666667,0.0104050666666667,0.0175603333333333,0.0121566,0.0151246666666667,0.0111691333333333,0.0100496666666667,0.0113366666666667,0.00923193333333333,0.0145320666666667,0.0106538666666667,0.007…	-0.00164389	0.00806761	0.702467
chr7	51383603	51383625	0.02946225,0.025853,0.03022975,0.0262175,0.0316345,0.0311535,0.0297275,0.025807,0.026005,0.031516,0.0288385,0.035539,0.02938475,0.0248995,0.02727625,0.03379025,0.032101,0.02032075,0.00789075,0.018081,0.0156425,0.02414925,0.02096475,0.0273665,0.02108525,0.02023475,0.01327075,0.02101575,0.018682,0.008126,0.01924325,0.023351,0.0276515,0.02401875,0.019227,0.01905075,0.015344,0.02177725,0.01445875,0.0…	0.0117175,0.02861275,0.02465675,0.01996625,0.034376,0.01484875,0.02977075,0.016765,0.042039,0.01390575,0.0184745,0.015847,0.02076775,0.006821,0.02736075,0.01244125,0.00931675,0.0277055,0.03169725,0.0146765,0.015926,0.01155825,0.0184995,0.02750025,0.02313575,0.01977775,0.0191925,0.0166595,0.017756,0.01827725,0.01992375,0.008318,0.013861,0.028395,0.0130305,0.02141225,0.02161775,0.01946525,0.020943,…	0.00331244	0.0118831	0.702467
chr7	64022988	64023250	0.00848007142857143,0.0358798333333333,0.0148613,0.0172896153846154,0.0146823333333333,0.0172544545454545	0.0081197,0.0025,0.0110414545454545,0,0.00978830769230769,0.00439709090909091,0.00505023076923077,0.0072153,0.0171695,0.0123040909090909,0.00684,0.0179302727272727,0.004487,0.00700245454545455	0.00994279	0.0118831	0.702467
chr7	104624701	104624842	0.0190525,0.0208092307692308,0.0253589166666667,0.0258105833333333,0.0198558333333333,0.0119005,0.0201375,0.0226104166666667,0.0229255,0.0240135454545455,0.021581,0.0239982727272727,0.0191233333333333,0.0241798181818182,0.02775525,0.0250751666666667,0.0260606153846154,0.0144920833333333,0.00808723076923077,0.0149145,0.0112497272727273,0.0139924545454545,0.0167721666666667,0.0215398,0.011078833333…	0.0041949,0.0265770833333333,0.0167129090909091,0.02076675,0.0170373076923077,0.01797925,0.0249690909090909,0.0190100909090909,0.0263786363636364,0.00982021428571429,0.0114868333333333,0.0118437692307692,0.012435,0.0160023636363636,0.00702733333333333,0.00635718181818182,0.00608833333333333,0.00746633333333333,0.0130562142857143,0.0146946666666667,0.0155461818181818,0.00964318181818182,0.00956009…	0.00244338	0.00981125	0.702467
chr7	108096289	108096413	0.011918625,0.009022375,0.007780125,0.016547125,0.0105325,0.005229875,0.0112275,0.01743275,0.01607775,0.020901875,0.014875625,0.0256765,0.007817375,0.014499375,0.018075875,0.010688625,0.009295125,0.0216275,0.005706,0.0052632,0.00595233333333333,0.015844,0.004522625,0,0.0141891666666667,0.00845175,0.009907875,0.007995375,0.007353,0.022484125,0.01475225,0.011925375,0.01249,0.006534,0.01398616666666…	0.005313625,0.00661225,0.00857875,0.0097925,0.00125316666666667,0.009735,0.008183375,0.00699475,0.004418375,0.0024875,0.0134418571428571,0,0.031169875,0.010909,0.00498516666666667,0.0233315714285714,0.0276185,0,0.0120945,0.00484325,0.004059875,0.01307,0.007106625,0.0103125,0.0144953333333333,0.00431,0.002839,0.006153,0.0026666,0.01292,0.012949125,0.00666666666666667,0.021340875,0.011807,0.0088436…	0.00247408	0.0120866	0.702467
chr7	129419271	129419286	0,0.00694433333333333,0,0.0300723333333333,0,0.012195,0,0,0.032258,0,0.00757566666666667,0.014706,0.015504	0.032258,0.0161763333333333,0.030331,0.0311203333333333,0,0.0464975,0.028941,0.0460566666666667	-0.0197491	0.0097952	0.702467
chr7	130792532	130792771	0.014624,0.0191392222222222,0.0205281666666667,0.0181136666666667,0.0155252631578947,0.00724727777777778,0.0189627777777778,0.0123492222222222,0.0157266666666667,0.0199248888888889,0.015612,0.0150105555555556,0.0171886111111111,0.0150512222222222,0.0187868888888889,0.0199963888888889,0.0200693888888889,0.00918244444444444,0.0100191666666667,0.00821983333333333,0.00837405555555556,0.01368352941176…	0.00153846153846154,0.0147685,0.0142970555555556,0.0183855,0.0204584,0.0137195882352941,0.0133122777777778,0.0195117777777778,0.0165375882352941,0.00761247826086957,0.0153931111111111,0.00661036363636364,0.00803144444444445,0.0139595294117647,0.0135390555555556,0.0012019375,0.00514276923076923,0.0105501666666667,0.0171539565217391,0.0105145263157895,0.00585261111111111,0.00773,0.00568341176470588…	0.0022936	0.0125761	0.702467
chr7	151722544	151722988	0.0096598,0.0127833225806452,0.0158004571428571,0.0111902619047619,0.0127820952380952,0.0165855517241379,0.0191940833333333,0.0169976756756757,0.0150796470588235,0.0139515333333333,0.0102061111111111,0.0152953333333333,0.00721345945945946,0.0158975675675676,0.0104314130434783,0.0102527777777778,0.015731064516129,0.0148806551724138,0.00633096428571429,0.0163144545454545,0.0024223,0.0089875,0.00968…	0,0.00891192105263158,0.0110392,0.0110367037037037,0.0118016808510638,0.0187698235294118,0.010229064516129,0.0228143928571429,0.0150787741935484,0.01137621875,0.00678034482758621,0.0107760666666667,0.0090644,0.0137932,0.0174185882352941,0,0,0.0030303,0.0075850625,0.0035348,0.0239399655172414,0.00445544444444444,0.00474625,0.00784330952380952,0.00323629032258065,0.00583863333333333,0.0097616206896…	0.00246803	0.0132998	0.702467
chr7	156803545	156803631	0.029527125,0.02341375,0.038923125,0.035628625,0.027313125,0.035477875,0.01679125,0.04399975,0.0350965,0.0215315,0.031347375,0.02550975,0.03730725,0.04305725,0.033367875,0.03581275,0.036392375,0.0205895,0.0242065,0.035294,0.041904125,0.011998,0.032775,0.029091,0.021392125,0,0.030895875,0.0285715,0.021360625,0.057143,0.034505375,0.010193875,0.025231,0.019895625,0.04827125	0.024836625,0.035202625,0.042243125,0.051524125,0.0170932857142857,0.032755625,0.0348545,0.03735025,0.018998625,0.021677125,0.025407125,0,0.0305465,0.0297256666666667,0.046875,0.02853275,0.01793475,0,0.026598,0.015568375,0.02683075,0.022199875,0,0.035906125,0.02779725,0.024026,0.011049125,0.027905875,0.025394625,0.0197605,0.032125,0.021969625,0,0.03942225,0.0151515,0,0.02165275,0.028787375,0.0263…	0.00695067	0.0100556	0.702467
chr8	55370861	55370896	0.0539951666666667,0.0181635,0.0257465,0.0331305,0.0238471666666667,0.0384415,0.00975375	0.022619,0.021433,0.0122576666666667,0.00674616666666667,0.009804,0.0165966,0.0224148333333333,0.0039216,0.021835,0.0133245,0.00574716666666667,0.0151515,0.0119916,0.017871,0.00520825,0.0161416666666667,0.0136265,0.0236698333333333,0,0.02228175,0.0305143333333333	0.014099	0.0108753	0.702467
chr9	19049903	19049947	0.0088438,0.0110856,0.0055356,0.0080572,0.0132192,0.0073354,0.0059688,0.0094068,0.004508,0.0007326,0.0046416,0.006706,0.0064106,0.0080806,0.0095704,0.0125942,0.0119536,0.0081932,0.0094774,0.0048366,0.0144184,0.0037058,0.0052996,0.005691,0.0088074,0.000414,0.0022364,0.0257652,0.0025396,0.0023166,0.013839,0.0125022,0.0036404,0.008539,0.0050924,0.0073202,0.003023,0.0051108,0.00177,0.0127732	0.0073384,0.0084538,0.0098196,0.0074024,0.010938,0.0199408,0.0046174,0.0027586,0.01568,0.0061452,0.0049468,0.0103376,0.0043112,0.0136708,0.011585,0.0092948,0.0054936,0.0063422,0.0184508,0.005887,0.0059212,0.0084454,0.0203992,0.0081408,0.007731,0.0033344,0.0065308,0.0047098,0.0152536,0.0116048,0.006339,0.007318,0.00333,0.004818,0.009114,0.0093406,0.0104422,0.0081008,0.0124354,0.0079866,0.014674,0.…	-0.00319853	0.0087287	0.702467
chr9	21995664	21995820	0.0140677619047619,0.0176304761904762,0.016592,0.0168870476190476,0.013498619047619,0.0111209523809524,0.0164245238095238,0.0145960952380952,0.013163,0.0148292380952381,0.0120881904761905,0.01704,0.0155929523809524,0.0146170476190476,0.0137609047619048,0.0167631428571429,0.0178835714285714,0.0096506,0.00574194736842105,0.00737181818181818,0.01953125,0.0167146923076923,0.0119124615384615,0.0191871…	0,0.00881747619047619,0.0163245714285714,0.0127039047619048,0.017618,0.026966,0.0163915238095238,0.0074904,0.0209853684210526,0.00648238095238095,0.0159171578947368,0.0190309047619048,0.0221589230769231,0.003521125,0,0,0.023994625,0.0162361666666667,0.00407861904761905,0.0218166428571429,0.001221,0.0264686,0.00945238095238095,0.00687342857142857,0.00859666666666667,0.0124630952380952,0.0054346,0.…	0.00316245	0.00801245	0.702467
chr9	94711096	94711186	0.0192443636363636,0.0226582727272727,0.0258846363636364,0.0222021818181818,0.0269865454545455,0.0207865,0.0233906363636364,0.0184723636363636,0.0191657272727273,0.0195894545454545,0.0219376363636364,0.0251225454545455,0.0251839090909091,0.0244927272727273,0.019782,0.0178643636363636,0.0229933636363636,0.0193587,0.0140939090909091,0.00675675,0.0370173333333333,0.037714,0.014881,0.0271184545454545…	0.0254482727272727,0.0164135454545455,0.020254,0.0225175454545455,0.0071255,0.0344302727272727,0.0187876,0.0184271818181818,0.00713181818181818,0.0122564545454545,0.016974,0.0055556,0.0212086,0.0256917142857143,0.011431,0.00979290909090909,0,0.022338,0.02724925,0.0234327272727273,0.00681409090909091,0.0104437,0.008982,0.00651928571428571,0.0194158181818182,0.0166357272727273,0.0199706,0.015966,0.…	0.00484657	0.00976702	0.702467
chr17	6459312	6459324	0.0127123333333333,0.008836,0.00724633333333333,0.00319,0.00349033333333333,0.026241,0.008399,0.00220766666666667,0.00951833333333333,0.0144926666666667,0.00616966666666667,0.006963,0.0138423333333333,0.002364,0.0128896666666667,0.00444433333333333,0.00961,0.00444433333333333,0.0126406666666667,0,0,0.009009,0.0318093333333333,0.0139563333333333,0,0.00565,0.00999233333333333,0.0283686666666667,0.0…	0.014118,0.00833366666666667,0,0.008266,0.027778,0.005443,0,0,0.00555566666666667,0.00520833333333333,0.00411533333333333,0,0,0,0,0.0181286666666667,0.00287366666666667,0,0.00749066666666667,0.00505066666666667,0.00540533333333333,0.004016,0,0,0.00746266666666667,0,0.0174193333333333,0.00512833333333333,0.003865,0.024846,0.00815533333333333,0,0,0,0	0.00367878	0.0134354	0.70646
chr1	22469058	22469073	0,0,0.0185045,0.0184745,0.0214545,0,0,0.031241,0,0.0523255,0.0096155,0.031994,0.0048545,0,0.005263,0.0434785,0.016949,0.042857,0.008772,0.004065,0	0,0,0,0.0264945,0,0.0185185,0,0,0,0,0,0,0.0081965,0,0,0.007143	0.0109827	0.0140531	0.708405
chr1	244893589	244893717	0.0042555,0.001244,0.005618,0.006085,0.011313,0.0035295,0.004866,0.0085835,0.003597,0.0097975,0.0074785,0.0037035,0.001031,0.0010265,0.004329,0.0085365,0.0082545,0.011764,0.0109025,0.00729,0.0031845,0.004717,0.0086205,0.0264805,0.0130295,0.003856,0.004367,0.006153,0,0.009376,0.002232,0.002451,0.0035335,0.0138635,0,0.002315,0.0076925,0.016129,0.0043555	0.009855,0.0093555,0.0211465,0.022021,0.002364,0.011383,0.002463,0.012894,0.007143,0,0.002519,0.020642,0.0028985,0.002641,0.0035715,0.0280825,0.009488,0.005144,0.0030425,0.0036855,0.0173735,0.0242465,0.010479,0.016698,0.004556,0.0036765,0.005682,0.0174285,0,0.022953,0.0054945,0.0085105,0.0175225,0.001497,0.02437,0.0158395,0.009647,0.0057805,0.0182925,0.01626,0.016427,0.0080645,0.014493,0.012492,0…	-0.00465444	0.0145685	0.708405
chr11	1404507	1404583	0.02378375,0.0166335,0.015629875,0.020620625,0.012882625,0.012860125,0.01666375,0.018316,0.0161705,0.00999575,0.015427625,0.014693375,0.012147375,0.020913375,0.013511875,0.02119525,0.01751875,0.0080495,0.009871875,0.008102625,0.0070965,0.019979875,0.008413375,0.02660075,0.0101025,0.02241675,0.010058125,0.006590875,0,0.008223625,0.012871125,0.009859625,0.0296295,0.013396125,0.01521,0.015464125,0.0…	0.006876625,0.018689,0.01240575,0.017047625,0.01272075,0.013798,0.00289025,0.019575375,0.001463875,0.002381,0.013556125,0.01672975,0.00800925,0.018191625,0.00654875,0.015209875,0.005952375,0,0.0069705,0.0089915,0.015213625,0.008864875,0.0085575,0.010785375,0.0085785,0.007294625,0.002083375,0.004901375,0.011339125,0.009619875,0.0192095,0.005673375,0.017352125,0.012147375,0.023860875,0.0080645,0.04…	0.00265252	0.0147423	0.708405
chr11	119191728	119191742	0.0168655,0.008419,0.0144035,0.0172445,0.010737,0.0054915,0.009613,0.00791,0.0015925,0.011235,0.0018315,0,0.0072825,0.0064515,0,0.0158525,0.0077485,0.0254885,0.007709,0,0,0.021739,0,0.0037595,0.038495,0,0.0125,0.016348,0.0140215,0.0238095,0.0085315,0,0.0040325,0.0182925,0.0185725	0.0023365,0.0035445,0.016197,0.0106655,0.0277515,0.01743,0.0051545,0.0205595,0.007143,0.0140625,0.0034965,0,0.0151515,0,0,0.004673,0,0,0.006961,0.0142855,0,0,0.004078,0,0,0,0.004065,0.01875,0.00896,0,0.016637,0,0.046484,0,0.005359,0,0.007143,0,0,0.004386,0.0064105,0,0,0,0	0.00368889	0.0141745	0.708405
chr12	13044455	13044488	0.01981,0.034666,0.023623,0.0286725,0.02751,0.0252095,0.028897,0.03188,0.0242605,0.019679,0.0216625,0.0316725,0.023555,0.0243565,0.0215655,0.0255375,0.036585,0.0124845,0.02876,0.022635,0.0374655,0.0229165,0.0113235,0.0053765,0.023205,0.0103245,0.012862,0.0154095,0.015634,0.0303255,0.0221265,0.018353,0.0190695,0.012868,0.0318665,0.017143,0.0157625,0.0087175,0.020378,0.0261315	0,0.0272765,0.028845,0.0197325,0.0237745,0.013211,0.0243515,0.013163,0.024561,0.012401,0.0206425,0.0172745,0.012739,0.0154765,0.01024,0,0,0.0099455,0.013201,0.018803,0.035933,0.0277875,0,0.026049,0.0170125,0.014882,0.0237745,0.018316,0.0186075,0.020857,0.015983,0.019408,0.0145725,0.00954,0.017094,0.0225975,0.004747,0.0385665,0.012443,0.015904,0.024346,0.0219305,0.026723,0.019838,0.0098425,0.03075…	0.00429209	0.0145992	0.708405
chr12	52445017	52445021	0.005102,0.0020325,0.0082645,0.010264,0.005516,0.0077335,0.0132,0.0025125,0.002809,0.0091465,0.018919,0.0282255,0.0067675,0.0137385,0.010204,0.0067115,0.011081,0.002451,0.0075485,0,0.0241935,0,0.037037,0,0,0.0066865,0.012422,0,0,0.0208875,0.0162635,0.003373,0,0.008427,0.0066665,0.0051545,0.003012,0,0.019355	0.0021095,0.005435,0.0036495,0.018299,0,0.0026595,0.005682,0.005682,0.0027935,0,0.0098685,0,0.0185185,0.0086205,0,0.002092,0.003623,0,0,0.006,0,0,0.002427,0.01,0.029412,0.009434,0.0081385,0,0,0,0.0084745,0,0.009165,0.009524,0.010274,0,0.020035,0.0069445,0,0.0044645,0,0,0,0.006757,0,0,0.004902,0,0.017366,0,0.0055555,0,0,0.006579	0.00370995	0.0137597	0.708405
chr14	29229394	29229482	0.024682,0.028587,0.0330935,0.0324605,0.045766,0.024115,0.0397875,0.0327155,0.028283,0.0353895,0.019944,0.053021,0.0305985,0.0469505,0.070879,0.0651375,0.0455345,0.028643,0.028362,0.0231025,0.0424045,0.039968,0.0358885,0.037364,0.032954,0.0111115,0.024326,0.0349255,0.034347,0.034675,0.0215815,0.039452,0.026234,0.0351765,0.0558945,0.0329335,0.0458755,0.0467025,0.0355345,0.034536	0.024875,0.035639,0.0493595,0.051227,0.0461405,0.0517855,0.0283045,0.0459545,0.0441265,0.0392455,0.0300335,0.034274,0.0418315,0.061862,0.019003,0.026822,0.035185,0.0205565,0.043648,0.074531,0.038258,0.034632,0.046291,0.037506,0.0618005,0.0686585,0.029967,0.0381435,0.0505135,0.022704,0.022246,0.0517945,0.086946,0.0580525,0.031912,0.0886365,0.0399615,0.0287515,0.0366845,0.020555,0.0579505,0.0145225…	-0.00775712	0.0147126	0.708405
chr14	91282430	91282480	0.01565325,0.0240596666666667,0.0207910833333333,0.0231436666666667,0.0233899166666667,0.0219083333333333,0.0182876666666667,0.01332975,0.0155344166666667,0.0279698333333333,0.0263028333333333,0.0176720833333333,0.0213101666666667,0.0157996666666667,0.0159563333333333,0.019552,0.01845625,0.00746758333333333,0,0.01692,0.0585537142857143,0.0148842,0.002856,0.0201939166666667,0.0400906,0.00280608333…	0.01743125,0.019621,0.020394,0.0243550833333333,0.0115325714285714,0.01907125,0.00455533333333333,0.02371925,0.00953166666666667,0.0090956,0.00333333333333333,0.0151282,0.0144419166666667,0.0112146363636364,0.01713875,0.021258,0.0155166666666667,0.00340275,0.0153234166666667,0.0102726666666667,0.0177874,0.01491175,0.0102184166666667,0.0208536666666667,0.0139938333333333,0.0151515,0.01514683333333…	0.00636078	0.014609	0.708405
chr14	103021703	103021796	0.018039,0.0080645,0.0093332,0.0066678,0.00978,0,0.0035378,0.0160754,0.0050832,0,0,0.005,0.0032786,0.0014245,0.0135692,0.0100152,0.0238496,0,0.004329,0.015625,0,0,0.0192744,0.0107526666666667,0.00583085714285714,0,0.0078478,0,0.0039465,0.0107526666666667,0.0080645,0,0.00813	0.0036364,0.0265956,0,0.0326348571428571,0.0084745,0.0212252,0,0.01875,0.0183748,0.018231,0.0146342,0.00568175,0.0128205,0.0560164,0.0564386666666667,0.0064636,0.0042554,0.015625,0.0093024,0,0.00574585714285714,0.014922,0,0.00925933333333333,0.0201096666666667,0.025641,0.0121173,0.0137972,0.0174016666666667,0,0.0149983333333333,0.0135348,0.011768,0,0.020202,0,0,0.018783	-0.0069627	0.0138545	0.708405
chr15	100882417	100882430	0.005425,0.00246633333333333,0.00556966666666667,0.0149823333333333,0.00737633333333333,0.00892466666666667,0.0102553333333333,0.00602933333333333,0.00111866666666667,0,0.0188003333333333,0.00113,0.0169903333333333,0.00891633333333333,0.0284043333333333,0.016433,0.0111873333333333,0.00966266666666667,0.00768666666666667,0.005111,0.00903633333333333,0.0121456666666667,0.0185743333333333,0.013889,0…	0,0.005812,0.001515,0.007776,0.0166793333333333,0.00952366666666667,0.0202736666666667,0,0.00965333333333333,0.00481333333333333,0.00202033333333333,0.00360366666666667,0,0,0.013278,0,0,0.00636066666666667,0.00983166666666667,0.001443,0,0,0.025886,0.00644866666666667,0,0,0.00516333333333333,0,0.021689,0.008604,0.002381,0.00509933333333333,0,0.001522,0.017857,0.0113536666666667,0,0.006907,0.021062…	0.00235183	0.0143475	0.708405
chr17	59539391	59539411	0.0152705,0.0103295,0.010977,0.0254485,0.016907,0.0192925,0.013368,0.0162675,0.0115625,0.0145195,0.015298,0.007156,0.0117025,0.0101425,0.01865,0.008236,0.014009,0.011683,0.018821,0.0220865,0.009515,0.0271115,0.018778,0.0338605,0.007558,0.018698,0.008603,0.0170875,0.0092095,0.002825,0.0177815,0.0081455,0.01042,0.016319,0.0215295,0.013279,0.0105675,0.013569,0.0234395,0.014302	0.0185485,0.0149345,0.0264225,0.0155505,0.0192995,0.0174355,0.0184645,0.005917,0.0230155,0.0058855,0.0171945,0.007198,0.033535,0.021652,0.009366,0.019407,0.018247,0.0163205,0.01392,0.0207465,0.0173615,0.0101215,0.0245,0.0146705,0.0128205,0.016623,0.0146035,0.012343,0.017055,0.016965,0.0133715,0.015584,0.0266985,0.006,0.0506525,0.023707,0.019399,0.0106395,0.009937,0.0172445,0.0220485,0.0279175,0.0…	-0.00420096	0.0135557	0.708405
chr19	12893179	12893375	0.0142771,0.0159682380952381,0.0178961428571429,0.0300461904761905,0.0256221,0.0143404444444444,0.014459,0.0168648571428571,0.0201515263157895,0.0210206,0.027796,0.0162942380952381,0.0165429047619048,0.0157726842105263,0.0247229,0.0116975833333333,0.0448430555555556,0.0016129,0.0083786,0,0.0189822857142857,0.00291542857142857,0.0152565714285714,0.0186284285714286,0.00635763636363636,0.0098243,0.0…	0.0117512380952381,0.0251784444444444,0.0186169090909091,0.021043619047619,0.00259742857142857,0.0134092307692308,0.00964709090909091,0.0140616363636364,0.0130756,0.00243044444444444,0.00992622222222222,0.0044444,0,0.0189664285714286,0.00600914285714286,0.00552071428571429,0.00491272727272727,0.011579,0.0093024,0.033049,0.0115797619047619,0.0110392727272727,0.00897981818181818,0.00599566666666667…	0.00403136	0.0146881	0.708405
chr19	21657625	21657649	0.009798,0.0098265,0.01885,0.0115275,0.014104,0.0175205,0.0164655,0.038021,0.0166635,0.0304045,0.060128,0.0212035,0.0234175,0.0085105,0.0284905,0.033304,0.012965,0.0042195,0.007862,0.003565,0,0.0261785,0.029625,0,0.0086345,0.018498,0.010682,0.025006,0.0056605,0.0450445,0.0274435,0.0158745,0.0091035,0.0384805,0.005867,0,0.0125485,0.005698,0.0183165,0.0197675	0.0434785,0.0362855,0.038565,0.006346,0.022013,0.0429825,0.0312925,0.0369565,0.0266175,0.01346,0.0120795,0.01,0.0201845,0.04,0.023709,0.031915,0.0059525,0.010658,0.0081905,0.01471,0.0253985,0.0237805,0.0279735,0.044643,0.007575,0.005814,0.0106295,0.013856,0.035988,0.026761,0.022489,0.0202525,0.0115605,0.0044725,0.0377235,0.0280835,0.011905,0.0229395,0.033732,0.0380825,0.0112055,0.0164155,0.029029…	-0.00688677	0.014333	0.708405
chr19	22469041	22469051	0.048052,0.078186,0.092864,0.0782375,0.0496505,0.0668535,0.042048,0.086111,0.044643,0.061158,0.025353,0.0245215,0.044796,0.0757575,0.0802455,0.072954,0.1349105,0.047883,0.064662,0.027027,0.0793375,0.09127775,0.1099575,0.1056865,0.0698055,0.10027,0.06317575,0.0633955,0,0.0767035,0.091725,0.067503,0.1312135,0.0307695,0.1189505	0.0854715,0.068738,0.1030835,0.055871,0.062271,0.058482,0.107581,0.127922,0.090909,0.0654615,0.047949,0.1582815,0.1262185,0.047105,0.066516,0.1631205,0.0400823333333333,0.08604125,0.050575,0.045716,0.14531325,0.0694125,0.0546425,0.0708165,0.165086,0.1130775,0.085732,0.0968475,0.113798,0.112989,0.0801455,0.0492715,0.059715,0.0729365,0.078169,0.0555605,0.079256,0.0531105,0.08253,0.1014475,0.090909,…	-0.0242608	0.0142897	0.708405
chr19	57901091	57901426	0.016578875,0.0135505882352941,0.0143719411764706,0.0144501764705882,0.0163326470588235,0.0185566875,0.0144560588235294,0.015892625,0.0173908823529412,0.013329,0.0150499375,0.022668,0.01250475,0.0138868235294118,0.0195235294117647,0.0122650625,0.0119995294117647,0.00753888235294118,0.00978364705882353,0.00873383333333333,0.0131809285714286,0.0150812941176471,0.0142776470588235,0.0135765,0.0169866…	0.00712814285714286,0.0126808823529412,0.0140455,0.0139786470588235,0.0124154444444444,0.0120591818181818,0.0220158823529412,0.00986252941176471,0.026543,0.00794217647058824,0.00876770588235294,0.0106154117647059,0.00933241176470588,0.00921442857142857,0.0151617647058824,0.009309125,0.0101,0.00782788235294118,0.0100432941176471,0.00651158823529412,0.0112314375,0.00988282352941177,0.02674714285714…	0.00158916	0.0140703	0.708405
chr3	5068291	5068298	0.0330106666666667,0.00999366666666667,0.0148063333333333,0.0125703333333333,0.0117313333333333,0.00316466666666667,0.0116643333333333,0.0164566666666667,0.0194723333333333,0.002442,0.0257756666666667,0.0199966666666667,0.00513833333333333,0.0109026666666667,0.0113763333333333,0.0131463333333333,0.00524666666666667,0.00124366666666667,0.00145566666666667,0,0,0.0080645,0.0114496666666667,0,0.02586…	0,0.0119606666666667,0.00269533333333333,0.011111,0.014131,0.002551,0.0130376666666667,0.00360366666666667,0.00927333333333333,0.00893266666666667,0,0,0,0.122222,0.01912,0,0,0,0.0119046666666667,0.00667733333333333,0,0.005263,0.0039685,0.010188,0,0.0053955,0.00913133333333333,0,0.013794,0.002825,0.00188333333333333,0.00480233333333333,0,0.001355,0,0.00654733333333333,0,0.0250726666666667,0.003316…	0.00225547	0.0145517	0.708405
chr4	52917640	52917650	0.021311,0.0128,0.01994,0.013506,0.014199,0.018688,0.006809,0.0196026666666667,0.0111233333333333,0.0124156666666667,0.014552,0.00980733333333333,0.0195616666666667,0.0180306666666667,0.013539,0.021458,0.0247863333333333,0.009451,0.016552,0.017007,0.0220056666666667,0.0388606666666667,0.028397,0.046422,0.021773,0.0295956666666667,0.023668,0.012519,0.0113156666666667,0.0108226666666667,0.016751,0.…	0.0350876666666667,0.0312263333333333,0.0103593333333333,0.020859,0.0173973333333333,0.012445,0.0254023333333333,0.0261943333333333,0.021211,0.00797133333333333,0.0261583333333333,0.0102046666666667,0.00386466666666667,0.0218636666666667,0.045091,0.034188,0.0337536666666667,0.0509286666666667,0.013539,0.0157386666666667,0.0329363333333333,0.023437,0.0281643333333333,0.0324123333333333,0.006691333…	-0.00595411	0.0145751	0.708405
chr5	110560047	110560108	0.00999272727272727,0.0138743636363636,0.0196960909090909,0.0131555454545455,0.011742,0.0123072727272727,0.00944509090909091,0.0122153636363636,0.00798054545454545,0.0133299090909091,0.0158986363636364,0.0170512727272727,0.0138222727272727,0.0143726363636364,0.0127774545454545,0.0112186363636364,0.014985,0.0100867272727273,0.0240568181818182,0,0.03107925,0.0173312,0.00279718181818182,0.001923125,…	0.0154146363636364,0.0211043636363636,0.00817418181818182,0.0101030909090909,0.0109339090909091,0.00889954545454546,0.0113692727272727,0.0265142727272727,0.002042,0,0.00858381818181818,0,0.00537727272727273,0.0032258,0.0137241818181818,0.00151518181818182,0.00476183333333333,0,0.024661375,0.0142855454545455,0.00156736363636364,0.0110961818181818,0.0139812727272727,0.00112236363636364,0.0136166363…	0.00366933	0.0145884	0.708405
chr6	30457369	30457428	0.0199005,0.019297,0.0194203333333333,0.016799,0.0170093333333333,0.016769,0.0150273333333333,0.0134735,0.0164256666666667,0.0145816666666667,0.0110886666666667,0.017507,0.0166673333333333,0.020824,0.0181233333333333,0.017253,0.0212666666666667,0.011098,0.0049645,0.008933,0.0190676666666667,0.0156861666666667,0.013576,0.015482,0.015515,0.00447133333333333,0.0123613333333333,0.00909033333333333,0.…	0.0134521666666667,0.0134238333333333,0.0169181666666667,0.0183556666666667,0.0130321666666667,0.0130825,0.00829766666666667,0.0254423333333333,0.007338,0.00830783333333333,0.00960033333333333,0.0028075,0.0174895,0.0111493333333333,0.0034482,0.00907783333333333,0.0154863333333333,0.006076,0.00873933333333333,0.006746,0.0212791666666667,0.0128363333333333,0.00549233333333333,0.00651366666666667,0.…	0.00209442	0.0145471	0.708405
chr6	33601727	33601808	0.012195,0,0.012195,0.0503265,0.0384615,0.0520835,0,0,0.009091,0.0407665,0.0135135,0.016949,0,0.0454545,0	0.0987805,0.030303,0.011905,0.027027,0.091751,0.0142855,0.1008165,0.0735295,0.020204,0.075312,0.027778	-0.0325696	0.0143612	0.708405
chr7	15726774	15726808	0,0.0062895,0.021106,0.020575,0,0.0054945,0.007576,0,0.0239865,0.003788,0,0.0083335,0.008598,0.005102,0,0.008108,0,0.020766,0.0364335,0.002985,0.006024,0.0243435,0.0478095,0.019231,0.001818,0.002304,0.0034965,0.0205495,0.0071685,0.0045045,0.0068305,0,0.0091565,0.018368,0.01072,0.0233115,0.0040325,0.027286,0.0268175	0.017677,0.0111895,0.014777,0.0130455,0.013069,0,0.036368,0,0.0105865,0.0081965,0.0096525,0.0045455,0.0045455,0.0813955,0.0123685,0.0206185,0.0387325,0.032822,0.0355845,0.0327665,0.0377195,0.007092,0.0279905,0.011218,0.001984,0.014687,0.032892,0.0360825,0.015161,0.008955,0.004831,0,0.0120775,0.002049,0.041104,0.0428985,0.0189145,0.019459,0.017588,0.0172645,0.0119285,0,0.019368,0.006414,0.004065,0…	-0.00728782	0.014256	0.708405
chr8	70747078	70747126	0.005792,0.002851,0.010299,0.0117675,0.010875,0.0056645,0.0107185,0.0065035,0.006012,0.0193445,0.0075495,0.014163,0.0063725,0.014303,0.015978,0.014,0.0133325,0.0008945,0.0043575,0.003326,0,0.006167,0.018612,0.0230235,0.017151,0,0.001541,0.012871,0.0017765,0.0072725,0.007585,0.0113275,0.004003,0.0184345,0.006296,0.004194,0.005997,0.002222,0.0026455,0.014635	0,0.0073885,0.002572,0.01198,0.015843,0,0.0022605,0.009917,0.008715,0.0031625,0.0029125,0,0.0021275,0,0.0052635,0,0.003205,0.0096955,0.009372,0.001724,0,0.001845,0.0170715,0.008338,0.003903,0,0.0036165,0.0016235,0.003003,0.0061025,0.00078,0.00238,0,0.0009505,0,0.008354,0.0042135,0.0096965,0.0095615,0.014512,0.0096775,0,0.003607,0.0125815,0.015881,0.0110605,0,0.0329245,0.005338,0,0.0070185,0.00674…	0.0025358	0.0136696	0.708405
chr9	79073945	79074086	0,0.010880375,0.00380955555555556,0.009609,0.00374122222222222,0.00390155555555556,0.010582,0,0.0107728888888889,0.0194041428571429,0.00903533333333333,0.00877975	0.0042735,0,0.00320566666666667,0.00813,0,0,0,0.004065,0.00317455555555556,0,0,0.00675675	0.00507586	0.0146469	0.708405
chr1	236445111	236445152	0.006483,0.0135854285714286,0.0188305714285714,0.0128048571428571,0.0134155714285714,0.0121977142857143,0.007328,0.0100015714285714,0.0180862857142857,0.0142057142857143,0.0254564285714286,0.0139508571428571,0.0139295714285714,0.0120724285714286,0.0141,0.019589,0.0149794285714286,0.010334,0.00352057142857143,0,0,0.00207042857142857,0.0123221428571429,0.0112051428571429,0.00556057142857143,0.01014…	0,0.00786614285714286,0.014901,0.016542,0.0123918571428571,0.00697671428571429,0.00820542857142857,0.00371185714285714,0.0130752857142857,0.00653314285714286,0.0173472857142857,0.006068,0.0098825,0.0115855714285714,0,0.0149602857142857,0.0109693333333333,0.00857442857142857,0.00405457142857143,0.007353,0,0.008674,0.00387971428571429,0.006388,0.0140218571428571,0,0.009804,0.0133177142857143,0.0065…	0.00294968	0.0148297	0.709446
chr19	12306248	12306298	0.005161125,0.007078875,0.01973625,0.01071375,0.012635875,0.01096025,0.010851375,0.0195295,0.01139675,0.009320125,0.013295375,0.006453625,0.014514625,0.01402,0.009109,0.01640775,0.00873325,0.00547325,0.0072385,0.00331925,0.01065475,0.01202,0.01214075,0.02894425,0.028401,0.00327875,0.003203125,0.01334475,0.0045435,0.00919075,0.01395325,0.026584,0.008413375,0.01945325,0.011403125,0.01154725,0.00254…	0.01450325,0.017418875,0.013865375,0.00821475,0.009720125,0.007338,0.017687,0.007030625,0.010462375,0.0013045,0.0113095,0.006492,0.03244275,0.02349975,0.010560375,0.01287575,0.01918775,0.01123325,0.015769875,0.035673,0.0115185,0.00901075,0.01976975,0.0159945,0.01000675,0.03377475,0.01189775,0.012939,0.026742875,0.013003875,0.0141545,0.00939025,0.00567525,0.012238125,0.02603575,0.014764375,0.00670…	-0.00513542	0.0148746	0.709446
chr1	219347139	219347153	0.0076925,0.0172415,0.007143,0.012741,0.0083335,0.0214285,0.0053765,0.02701,0.0416665,0.0357145,0.0180725,0.058121,0,0,0.015625,0.029773,0.015505,0.01,0.0135135,0.021127,0.0281525,0,0,0.023148,0,0.003788,0,0.021739,0.0062895,0,0,0.012658,0.011905,0.0089285,0.011835,0.0033115	0.005814,0.0204425,0.006024,0.004065,0,0.0107525,0.068182,0.017857,0.0108135,0,0,0.0083335,0,0,0.005814,0,0.008547,0,0,0.012987,0.005102,0,0.0060975,0.0151515,0.0136985,0.0185185,0.010101,0,0.006579,0,0.0031445,0,0.019231,0.0080645,0.0179475,0.004348,0.0064105,0.021739,0,0.009524,0.025,0.0066665,0.0106955,0.0125,0.0080645,0,0,0.034043,0,0,0,0.017857,0,0,0.016001,0,0,0,0.0142855,0	0.00565551	0.0156169	0.709635
chr10	85954460	85954506	0.00520833333333333,0.0135151111111111,0.00531422222222222,0.0103913333333333,0.0137121111111111,0.00852022222222222,0.012656,0.00980388888888889,0.00887344444444444,0.0417295,0.005698,0,0.0148014444444444,0.0194683333333333,0.004878,0.00370366666666667,0.002924,0.0032786,0.015625,0.00460828571428571,0.0127108888888889,0.0417073333333333	0.00217866666666667,0.00625,0.0166293333333333,0.00551642857142857,0,0.00213677777777778,0,0,0,0,0,0.0289353333333333,0.0155038333333333,0	0.00626779	0.0157618	0.709635
chr10	133795074	133795194	0.0227301111111111,0.0126791428571429,0.0163797894736842,0.0158721,0.0146758888888889,0.01371735,0.0168214761904762,0.0133532,0.0112527777777778,0.0134843888888889,0.0175275,0.0147898333333333,0.014353380952381,0.02404045,0.0183385714285714,0.0196525555555556,0.01471565,0.00529470588235294,0.0154531176470588,0.0238095,0.00969975,0.0269292,0.0111258125,0.0215210555555556,0.00877836842105263,0.0144…	0.0130851578947368,0.0128567222222222,0.00798855555555556,0.0162567727272727,0.00541233333333333,0.0206265,0.0119611666666667,0.00936494444444444,0.0111860526315789,0.0207695,0.00527353846153846,0.00694835294117647,0.0102973333333333,0.0184782777777778,0.009931,0.0136156,0.002907,0.0128808666666667,0.0120702,0.0102165555555556,0.0137888888888889,0.0145984117647059,0.00607213333333333,0.016223,0.0…	0.00253875	0.0152919	0.709635
chr10	135342427	135342559	0.0458335,0.0367226666666667,0.232143,0.0216666666666667,0.0684523333333333,0.00666666666666667,0.0526974,0.219327,0.029044,0.1339285,0.028547,0.0513676666666667,0.0185466666666667,0.163993,0.0190476666666667,0.143325,0.04203625	0.136298333333333,0.188657666666667,0.198132,0.043498,0.240461,0.1693165,0.327702666666667,0.2120535,0.124607333333333,0.183735333333333,0.058571,0.181968333333333,0.0181818	-0.0829893	0.0152074	0.709635
chr15	60884677	60884691	0.0202811,0.0174864,0.0300445,0.0173208,0.0205981,0.0122917,0.0188273,0.0171274,0.0177708,0.0234939,0.0192072,0.019064,0.0176789,0.0154964,0.0199001,0.0238037,0.0193675,0.0079968,0.015706,0.053905,0.00277777777777778,0.0337991666666667,0.0274549,0.0104836,0.0137019,0.020654,0.0225284,0.0091707,0.0158762,0.0204697,0.0349249,0.0129091,0.0203458,0.025005,0.0095835,0.023920625,0.0090124,0.0046512,0.0…	0.0171332,0.0158032,0.0167246,0.0211808,0.0115524,0.0187986,0.0108096,0.0174572,0.0118087,0.0171824,0.0117775,0.0215886,0.017806,0.0122561,0.0193965,0.0147458888888889,0.0134897,0.0275373,0.0078629,0.0176269,0.007417,0.0230709,0.017448,0.0082905,0.0302532,0.0289063,0.0130564,0.0179344,0.0113722,0.0091412,0.0189082,0.0076093,0.01332,0.0147381,0.0156864,0.0204432,0.0168584,0.0320395,0.0177029,0.018…	0.00397159	0.0156432	0.709635
chr17	72856117	72856126	0.004329,0.011701,0.020209,0.00647566666666667,0.0137296666666667,0.003252,0.0130626666666667,0.0143883333333333,0.0111423333333333,0.002008,0.0111986666666667,0.001692,0.0135263333333333,0.00924133333333333,0.0146093333333333,0.0113743333333333,0.0235013333333333,0.00394466666666667,0.00266666666666667,0.0192306666666667,0,0,0.0113636666666667,0.0371803333333333,0.006006,0.0126946666666667,0.004…	0,0.0113926666666667,0.00676633333333333,0.00373566666666667,0.016693,0.00606066666666667,0.024855,0.00497533333333333,0.00553533333333333,0.00388733333333333,0.00847466666666667,0.00860266666666667,0,0.00548766666666667,0,0,0.0158276666666667,0.00175433333333333,0.004329,0,0,0.010902,0.00867166666666667,0.002433,0.00383133333333333,0.00271,0,0,0.004975,0.00554533333333333,0.0156633333333333,0.00…	0.00315472	0.0158188	0.709635
chr18	29265486	29265502	0.004896,0.00414075,0.01116325,0.0092875,0.00764325,0.0098095,0.005076,0.01544325,0.0056185,0.02097675,0.003178,0.00299725,0.009166,0.00650575,0.00263375,0.01253075,0.0116425,0.00586425,0.0040325,0.01563525,0.0204445,0.009091,0.0264475,0.007258,0.00372,0.0135235,0.00171225,0.0128205,0.003597,0.01190475,0.0028845,0.01808525,0.00960925,0,0,0.0117905,0.00872775	0.0070825,0.0044105,0.009188,0.00221675,0.01444925,0.001894,0,0.00496175,0,0.01102525,0,0.009091,0,0.02386375,0.03321,0.006316,0.003876,0,0.0073785,0.006409,0,0.003393,0.00172425,0.0027175,0,0.01152875,0.0012375,0.00166675,0,0.006735,0.00433525,0.0142855,0.00472575,0.006095,0,0.00504675,0.01271175,0.00590625,0.0060975,0.00324675,0.00851575,0,0,0.0372745,0.01298475,0,0.002809,0.003096,0.019295,0.0…	0.00224115	0.0150768	0.709635
chr19	8373069	8373451	0.00953824137931034,0.0108079310344828,0.0160810294117647,0.0129030555555556,0.0163257297297297,0.0111226551724138,0.00805016216216216,0.00831309090909091,0.0136738965517241,0.0142790769230769,0.00959526666666667,0.0148830322580645,0.0125982894736842,0.0138788620689655,0.0158630588235294,0.0159272307692308,0.0111128125,0.00952762962962963,0.00546168965517241,0.0045509375,0.0141974444444444,0.0020…	0.00821558620689655,0.00630810714285714,0.0138539090909091,0.0134376486486486,0.0089859,0.0159151071428571,0.0196533157894737,0.0176900869565217,0.005541,0.00910029411764706,0.0108148181818182,0.0120192222222222,0.00385152941176471,0.00813011111111111,0.00720191304347826,0.00605175,0.00922659090909091,0.00762746153846154,0.0274684117647059,0.009508875,0.0071526,0.00512359259259259,0.0031447058823…	0.00198885	0.0155925	0.709635
chr19	36347776	36347861	0.012171625,0.0105449375,0.0126444375,0.0094209375,0.00919475,0.012651,0.00990425,0.010015,0.0105313125,0.010698125,0.0105425625,0.010380625,0.0107979375,0.0095404375,0.01051925,0.009396875,0.019844,0.01131575,0.010629,0,0.039352,0.00284090909090909,0.02777775,0.017921875,0.0116003333333333,0.0120435625,0,0,0.015527,0.02552475,0.007204375,0.0189395,0.010301625,0.01785725,0.001724125,0.01032563636…	0.0309605625,0.023573,0.00562807142857143,0.0096524375,0.0184407272727273,0.0061210625,0.00540214285714286,0.0073064375,0.00250707142857143,0.00684114285714286,0.0029139,0.01666675,0.0160057,0,0.006579,0.001592375,0.00294557142857143,0.0169491666666667,0.03125,0.0308859375,0,0.008533375,0.00337688888888889,0.003895,0,0.003007625,0.0047134,0,0.0023585,0.008382125,0.0179192,0.015417,0.0271906,0.014…	0.00327448	0.0154426	0.709635
chr19	53039616	53039641	0.035884,0.016646,0.038474,0.0404745,0.030396,0.0615195,0.016049,0.0968285,0.02179,0.029871,0.046829,0.032183,0.028054,0.036411,0.0358275,0.087212,0.0545635,0.019171,0.0470705,0.1714285,0.0375115,0.176344,0.015399,0.1208335,0.0518915,0.039991,0.0450185,0.0076015,0.0308935,0.0188105,0.0914905,0.03397,0.1231525,0.0142515,0.0144925,0.005398,0.0562825,0.087629,0.025894	0.1,0.1622055,0.140619,0.026215,0.013039,0.034005,0.0239815,0.0409715,0.0739005,0.067663,0.099653,0.0335025,0.088082,0.183673,0.097561,0.0059525,0.0502525,0.0829775,0.0267765,0.0105265,0.102924,0.1600335,0.0246755,0.0396945,0.0281195,0.015571,0.1803275,0.037037,0.0393085,0.1537045,0.087913,0.0168855,0.52,0.0268845,0.1826545,0.0413475,0.214575,0.128473,0.0281105,0.099359,0.135884,0.034856,0.005319…	-0.0368709	0.015352	0.709635
chr2	96987237	96987334	0.0159650666666667,0.01778375,0.0189857142857143,0.0150083125,0.0163669375,0.0205963125,0.0182563571428571,0.0215726428571429,0.0136083571428571,0.0193082857142857,0.018342125,0.0200386428571429,0.0221680714285714,0.02882225,0.0244668666666667,0.0222249285714286,0.0206137142857143,0.0150264666666667,0.0129316875,0.0146433571428571,0.0193126153846154,0.0132718125,0.0149304375,0.0187235,0.018316357…	0.0135000833333333,0.0214267142857143,0.0182332307692308,0.014273375,0.02421125,0.0296989230769231,0.0169025,0.011729125,0.0247587692307692,0.0119660625,0.0154961428571429,0.0143012857142857,0.0118503333333333,0.0147311538461538,0.0099154375,0.0123896153846154,0.0215572307692308,0.0118206875,0.0145729375,0.0115384,0.0124950714285714,0.00931542857142857,0.020217375,0.022003625,0.0155428571428571,0…	0.00186821	0.0151515	0.709635
chr3	182880499	182880559	0.022742,0.015151,0.0192383333333333,0.0239873333333333,0.028751,0.0205763333333333,0.02418,0.0157653333333333,0.0137043333333333,0.0165903333333333,0.0160936666666667,0.0171526666666667,0.0122266666666667,0.0213176666666667,0.0125596666666667,0.0148726666666667,0.0234726666666667,0.001736,0.00579466666666667,0.0149253333333333,0.0245793333333333,0.0390263333333333,0.017544,0.0132043333333333,0.0…	0.0144473333333333,0.033058,0.0166856666666667,0.0235243333333333,0.00518133333333333,0.01631,0.0137586666666667,0.0126796666666667,0.017913,0.0287243333333333,0.009804,0,0.026641,0.0209506666666667,0,0.00992566666666667,0.040701,0.00416666666666667,0.005291,0.01494,0.0206133333333333,0.007619,0.00855233333333333,0.005291,0.008658,0.0135583333333333,0.0140153333333333,0.009402,0.00414066666666667…	0.00423564	0.0152338	0.709635
chr5	139027584	139027622	0,0.00740733333333333,0.004902,0.009804,0,0.00802833333333333,0,0,0.0111203333333333,0.0104166666666667,0,0.00595233333333333,0.00595233333333333,0.0130703333333333,0.010826,0,0.0180126666666667,0,0.00445333333333333,0.00547066666666667,0.00699166666666667,0.003788,0,0.0121003333333333	0.0163933333333333,0.004094,0.00645166666666667,0.026334,0.0126506666666667,0.0209683333333333,0.0296296666666667,0.021562,0.0279856666666667,0,0.0149253333333333,0.025974,0.003256,0.0128373333333333,0.024688,0.00401666666666667,0.00225233333333333,0.011474,0.021807,0.00427366666666667,0.00506966666666667,0.005698,0.00297633333333333,0.00991,0.0206153333333333,0.004651,0.0163853333333333,0.014706…	-0.00596496	0.0155788	0.709635
chr5	141017541	141017580	0.00952366666666667,0.0151515,0.0218615,0.007143,0,0.013889,0,0.007353,0.0184525,0.014706,0.0272725,0.01520725,0.0282966666666667,0.006757,0.0504385,0.0211033333333333,0.03227275,0,0.02664125,0.0135135,0.0045455,0.005814,0.0186525,0.03566975	0.0142855,0,0,0.018182,0,0.026129,0,0,0,0.108108,0.00568175,0,0,0.015011,0,0.011111,0,0.0023585,0.00972225,0,0,0,0.01883725,0.0172915,0.020202,0.03737375,0.013889,0.006173,0.02027025,0.0069445,0.011387,0.0026315,0.012048,0.00505066666666667	0.00517218	0.014964	0.709635
chr6	26183822	26183909	0.00543833333333333,0.012688,0.0100206666666667,0.009528,0.00822433333333333,0.019987,0.0386906666666667,0.00928866666666667,0.0118696666666667,0.010859,0.0181913333333333,0.00838166666666667,0.0107363333333333,0.0138483333333333,0.0143523333333333,0.008178,0.0165146666666667,0.00873766666666667,0.00179866666666667,0.0121613333333333,0.00597666666666667,0.0177956666666667,0.00828966666666667,0.01…	0.0231926666666667,0.01205,0.022328,0.0141973333333333,0.0101786666666667,0.003992,0.0123373333333333,0.0307603333333333,0.007159,0.00640033333333333,0.0239326666666667,0.0181303333333333,0.0985626666666667,0,0.00422766666666667,0.022673,0.0197443333333333,0.0241986666666667,0.012126,0.0454523333333333,0.0292163333333333,0.005879,0.0162153333333333,0.0122646666666667,0.0122526666666667,0.05722033…	-0.00655701	0.0157191	0.709635
chr7	142494855	142494934	0.0116456666666667,0.0107452222222222,0.0118071111111111,0.0124171111111111,0.0140574444444444,0.0103136666666667,0.0114963333333333,0.0182876666666667,0.0117266666666667,0.0142782222222222,0.0146216666666667,0.0125417777777778,0.0139023333333333,0.0145108888888889,0.0117591111111111,0.0164163333333333,0.0142271111111111,0.00730233333333333,0.0116463333333333,0.00902188888888889,0.003367,0.022348…	0.0139892222222222,0.0154546666666667,0.00995466666666667,0.012672,0.00920555555555556,0.0146878888888889,0.0144378888888889,0.013965,0.00497822222222222,0.0117654444444444,0.00701033333333333,0.00124844444444444,0.025119,0.0175684444444444,0.00522877777777778,0.00692311111111111,0.0608385555555556,0.0146978888888889,0.00472688888888889,0.0139596666666667,0.0133086666666667,0.00808522222222222,0.…	-0.00479678	0.015789	0.709635
chr9	133814654	133814672	0.0112794,0.0073632,0.0201694,0.014239,0.0094454,0.0095412,0.0131682,0.017238,0.0082168,0.0072986,0.0104882,0.0111042,0.0075828,0.0148016,0.0114666,0.023194,0.0133294,0.0174236,0.0089694,0.014706,0,0.0186893333333333,0.0130943333333333,0.0071442,0.0027028,0.0137342,0.0216338,0.0119402,0.0051972,0.00757566666666667,0.0127652,0.018561,0.017494,0.0156078	0.0110552,0.0082324,0.0177198,0.0128378,0.0086022,0.0191926,0.0090716,0.0221286,0.0103752,0.00512833333333333,0.0107664,0.019608,0.00833333333333333,0.0086956,0.0119104,0.0055556,0.0122778,0.003317,0.0069842,0.009846,0.00480775,0.0188008,0.0180154,0.0059296,0.0071582,0.0141166,0,0.0045594,0.01101775,0.0153244,0.007752,0.00889375,0,0.015439,0,0,0.0226812,0,0.0084012,0.004878,0.0183026,0,0,0.003289…	0.00333465	0.0156909	0.709635
chr1	72748593	72748833	0.00531365,0.00852528571428571,0.00985595,0.0130734285714286,0.0167031428571429,0.014058,0.0319512857142857,0.01176545,0.012958,0.01189645,0.0171925789473684,0.00940672222222222,0.022333,0.01343465,0.0148759523809524,0.01199995,0.0128383,0.00367721428571429,0.001443,0.0058042,0.0180313333333333,0.0198477,0.0180250952380952,0.0130172352941176,0.00747088888888889,0.01660375,0.00805690476190476,0.00…	0.0168034761904762,0.01328145,0.00827955555555556,0.0092663,0.0131978333333333,0.0102488421052632,0.0423499,0.0278746842105263,0.00926133333333333,0.027568625,0.00649688888888889,0.00936907142857143,0.0214271,0.0097315,0.01183225,0.00672622222222222,0.0394855,0,0.0105998888888889,0.017198,0.0144442,0.0162808235294118,0.00922015384615385,0.0134505,0.046154,0.0180603888888889,0.00819292857142857,0.…	-0.00501917	0.0175454	0.716901
chr1	165414331	165414391	0.0142855,0.00967625,0.0198096666666667,0.0232595,0.01909175,0.01191375,0.01048275,0.0425685,0.01443075,0.00168925,0.01487125,0.002237,0.03318,0.004415,0.01386075,0.0192375,0.014303,0.00930825,0.01417425,0,0,0.0159575,0.00617275,0.020467,0.011905,0.00155275,0.01981075,0.006579,0,0.0089365,0.0147385,0.021618,0.0309055,0.0092455,0.00776575,0.0150595	0.012195,0.01298125,0.03269675,0.01644525,0.0210035,0.0341745,0.019502,0.023323,0.0521843333333333,0.00531975,0,0,0.047619,0.013889,0.0227273333333333,0.00893433333333333,0.0271595,0.01371625,0.0128393333333333,0.01146725,0.01198325,0.014001,0.0114525,0.0166666666666667,0.0501986666666667,0.0205195,0,0.02269175,0.018667,0.01941625,0.0109475,0.0222833333333333,0.0326585,0.0133455,0.013978,0.003521…	-0.00667672	0.0161597	0.716901
chr1	228646393	228646478	0.015169,0.0076286,0.011618,0.0090222,0.0139368,0.0102412,0.008776,0.0246824,0.012708,0.0103374,0.0114066,0.0039782,0.0078804,0.0117844,0.0114852,0.0075678,0.015582,0.0058354,0.0132018,0.0086216,0.0029456,0.018781,0.012568,0.0138658,0.0086114,0.0018184,0.0030294,0.0118734,0.0040284,0.0036554,0.010713,0.0135184,0.008477,0.0203814,0.0085996,0.0092962,0.0055978,0.0052182,0.0054826,0.0135922	0.0097404,0.0166508,0.0261478,0.0103492,0.0100256,0.0101754,0.009979,0.015269,0.0153,0.00437,0.0082582,0.0027356,0.006211,0.0136936,0.0188006,0.00996,0.016279,0.0195238,0.0122918,0.029532,0.0131472,0.0103274,0.0173228,0.018047,0.0054586,0.0126702,0.0068558,0.011735,0.0127304,0.013453,0.0105676,0.015006,0.0041966,0.0053498,0.0206708,0.0276642,0.0125568,0.0122284,0.0156136,0.016055,0.01206,0.005479…	-0.00289027	0.0169105	0.716901
chr1	236445165	236445183	0.00559866666666667,0.018979,0.0200626666666667,0.016263,0.011575,0.0203926666666667,0.0182803333333333,0.0138036666666667,0.00666833333333333,0.015395,0.00857,0.0151053333333333,0.0119386666666667,0.0184013333333333,0.0159083333333333,0.013558,0.0119343333333333,0.009343,0,0.0380246666666667,0.00995033333333333,0.00757566666666667,0.0109186666666667,0.0194426666666667,0.0146476666666667,0.005443…	0,0.0149543333333333,0.0136106666666667,0.0154426666666667,0.0141503333333333,0.003626,0.0215226666666667,0.00600933333333333,0.010508,0.011735,0.0108266666666667,0.0131873333333333,0,0.013139,0,0.0169723333333333,0.028862,0.00848833333333333,0.0152476666666667,0.00606066666666667,0.00628933333333333,0.0145546666666667,0.00535766666666667,0.013504,0.015075,0.007892,0.0129433333333333,0.013072,0.0…	0.00301058	0.0161154	0.716901
chr10	45496215	45496314	0.0177965714285714,0.0171548571428571,0.0173742857142857,0.017167,0.0155658571428571,0.0103894285714286,0.0175937142857143,0.0196985714285714,0.0215537142857143,0.012258,0.0151025714285714,0.0212917142857143,0.0194841428571429,0.0196388571428571,0.0190951428571429,0.0217115714285714,0.0178061428571429,0.0145564285714286,0.0115952857142857,0.0175145714285714,0.020887,0.00890157142857143,0.010503,0…	0.002404,0.0145524285714286,0.0255587142857143,0.0161932857142857,0.0180687142857143,0.0183197142857143,0.0136272857142857,0.0135145714285714,0.0198768571428571,0.0151982857142857,0.00733071428571429,0.0125817142857143,0.0133774285714286,0.0176387142857143,0.0184702857142857,0.002351,0.0110528571428571,0.0109295714285714,0.005074,0.0138394285714286,0.00836442857142857,0.0169118571428571,0.020531,…	0.00223964	0.0175354	0.716901
chr11	3443559	3443673	0.0290994375,0.02005225,0.0254773125,0.02718775,0.028757125,0.0208754375,0.020526375,0.0217454375,0.0238243125,0.0215129375,0.02015525,0.0255864375,0.024334125,0.0242331875,0.0283083125,0.0307576875,0.02267575,0.0158459375,0.01454975,0.0247164,0.00793657142857143,0.0271987,0.027763125,0.017197875,0.024034,0.01758025,0.03275775,0.0150534666666667,0.00673466666666667,0.0163754,0.0245608125,0.014707…	0.0233990625,0.0254556875,0.0267021875,0.02549425,0.0211823125,0.0221055,0.0385436875,0.024052375,0.0095808125,0.0169053333333333,0.0087915625,0.00803571428571429,0.0164097857142857,0.0099018,0.019823,0.0202249375,0.0188164,0.0132891666666667,0.0187534,0.0205029375,0.0139541875,0.012108375,0.0220124375,0.0201957857142857,0.0175897,0.0162364375,0.017875,0.0179843333333333,0.00714285714285714,0.016…	0.00270996	0.0173642	0.716901
chr11	47615717	47615741	0.0230396666666667,0,0.0151516666666667,0.0238096666666667,0.009495,0,0.068545,0.0494636666666667,0.054054,0.0392156666666667,0,0.051634,0.014357,0.033804,0.0225666666666667,0.00740733333333333,0,0,0.0333333333333333,0.0125786666666667	0,0.015909,0.0254073333333333,0.0119536666666667,0.0125786666666667,0.013889,0,0,0,0,0.00680266666666667,0,0.006173,0	0.0163004	0.0173231	0.716901
chr11	75921501	75921528	0.0285715,0.012195,0.0208335,0.066425,0.0258415,0,0.015392,0.0113635,0.046875,0.0394735,0,0,0,0.00384625,0	0,0,0.010204,0.022222,0,0,0.00925933333333333,0,0,0,0.00384625,0,0.007752,0,0,0,0.01205	0.0142113	0.0172383	0.716901
chr12	48577604	48577611	0.0204425,0.007143,0.021739,0.0050505,0.0152895,0.006757,0.029199,0.006173,0.0096155,0.0195065,0.011236,0.015735,0.014979,0.037553,0,0.015873,0,0.0309985	0,0.0274885,0,0,0,0.0078125,0.028846,0.011111,0,0,0,0,0,0.017544,0.0080645	0.00812501	0.0174972	0.716901
chr12	52445141	52445170	0.0095238,0.00817583333333333,0.002463,0.0154996,0.0216911,0.0081081,0.00740385714285714,0.0045454,0.0242308,0.0128857777777778,0.004918,0,0.0099206,0.0143536666666667,0.017843875,0,0.003787875,0.01492875,0,0,0,0,0.00866377777777778,0.0165144,0	0,0.0160482,0.0034024,0,0,0,0.0054054,0,0,0,0.00252522222222222,0,0,0,0.00791,0.0115942,0,0.016,0	0.00490857	0.0165481	0.716901
chr13	38923632	38923644	0.007576,0,0.007143,0.0045455,0,0.009091,0	0,0,0,0,0.012195,0,0,0,0,0,0,0.007576,0,0.009434,0,0,0,0,0,0,0,0,0,0,0,0,0,0	0.00300775	0.0168191	0.716901
chr14	103988460	103988527	0.0322024285714286,0.0233137142857143,0.0344674285714286,0.0436398571428571,0.0343935714285714,0.0311862857142857,0.034379,0.0567375714285714,0.040021,0.0318374285714286,0.0284572857142857,0.032368,0.0363761428571429,0.0414107142857143,0.0276862857142857,0.040833,0.0455252857142857,0.0378955714285714,0.029514,0.0408271428571429,0.00630528571428571,0.0269377142857143,0.0299791428571429,0.061283,0.…	0.0494752857142857,0.0399502857142857,0.0393882857142857,0.060416,0.0431685714285714,0.0197052857142857,0.0618987142857143,0.0758545714285714,0.0565417142857143,0.0243065714285714,0.0513374285714286,0.0536165714285714,0.0507931428571429,0.0149724285714286,0.053107,0.0377014285714286,0.0268674285714286,0.0631405714285714,0.0482911428571429,0.081075,0.00998657142857143,0.0540767142857143,0.03967957…	-0.00614013	0.0169464	0.716901
chr15	99091461	99091648	0.0161877142857143,0.0043734,0.0179062307692308,0.0116232352941176,0.00560708333333333,0.00599108333333333,0.0094021875,0.0119723076923077,0.00806142857142857,0.00495816666666667,0.00396225,0.010614875,0.0109906153846154,0.00728284615384615,0.0113400769230769,0.012979625,0.0114809166666667,0.00537790909090909,0.0112650769230769,0.00837966666666667,0,0.0204115,0.00828685714285714,0.027511333333333…	0.0250818333333333,0.0158919166666667,0.011617,0.00697525,0.006777,0.02043775,0.0159626666666667,0.0173561666666667,0.017018125,0.00574333333333333,0.00612942857142857,0.00539888888888889,0.00725744444444444,0.0106383333333333,0.0171631666666667,0.0244003333333333,0.058415,0.034429,0.0136954285714286,0.00665725,0.0276228333333333,0.00747457142857143,0.0102844444444444,0.0155973333333333,0.0068072…	-0.00484222	0.0175354	0.716901
chr17	36859930	36859945	0,0.0179925,0.007576,0.0273975,0.005747,0.015009,0.0078125,0.01875,0.032258,0.0151515,0,0.0078125,0.02,0,0,0,0,0,0.009091,0,0.042878,0.009901,0.0080645,0,0.003937,0,0.005618,0.026316,0,0.015873,0,0,0.017544,0,0.0042375	0,0.007576,0.0142855,0.0072465,0,0,0.0106385,0,0.0064105,0,0,0,0,0,0,0,0.012295,0,0.0068495,0.009434,0,0,0,0,0,0,0,0,0.011905,0,0.0079365,0,0,0,0.009009,0.0053765,0,0.012788,0,0.006579,0,0.0086955,0.016444,0.028846,0,0,0,0.016129,0.0042735,0,0	0.00513848	0.0167276	0.716901
chr18	32556863	32556895	0.0280608,0.040663,0.040747,0.0413702,0.0311934,0.0340716,0.0163734,0.0346972,0.02712,0.029082,0.021781,0.032392,0.0376712,0.0345898,0.0390614,0.0248516,0.0354774,0.0196286,0.0121542,0.009627,0.0269492,0.028902,0.0250922,0.027559,0.0129348,0.0163916,0.0119352,0.013996,0.0118456,0.012142,0.0321676,0.0158432,0.019573,0.0137334,0.018467,0.0061862,0.0272566,0.0092562,0.015268,0.0180852	0.0177558,0.0296756,0.0292592,0.0243194,0.0287714,0.0359472,0.0236074,0.0153068,0.0331032,0.0096232,0.0140718,0.0203254,0.0186212,0.0244516,0.0264332,0.0201544,0.0227844,0.015739,0.0114404,0.0167964,0.0146742,0.0138508,0.0167156,0.0250374,0.0205044,0.0175906,0.0169392,0.0108172,0.0191476,0.0345508,0.016446,0.0186708,0.01395,0.0085638,0.0226294,0.0264664,0.0191388,0.0196502,0.0140092,0.0106412,0.0…	0.00535805	0.0175354	0.716901
chr19	12595601	12595860	0.015166652173913,0.0140109130434783,0.0148669565217391,0.0161775217391304,0.0157081304347826,0.0149382173913043,0.0156276956521739,0.0126344782608696,0.013842652173913,0.0145968695652174,0.0140300434782609,0.0150773043478261,0.0150609565217391,0.0157263043478261,0.0176058695652174,0.0185080434782609,0.0147496956521739,0.00748613043478261,0.0110192608695652,0.0117344347826087,0.00818204347826087,…	0.00598675,0.0107041739130435,0.0140982173913043,0.0111425217391304,0.0180337826086957,0.0221373043478261,0.0157692173913043,0.0177089565217391,0.0132317826086957,0.00902739130434783,0.0110569130434783,0.00910278260869565,0.0153429565217391,0.026205,0.0102654347826087,0.00647430769230769,0.0184319411764706,0.0144557826086957,0.0132690869565217,0.00797630434782609,0.0125265652173913,0.008756260869…	0.00116379	0.0169105	0.716901
chr19	53237970	53238185	0.0032786,0.0011655,0.0160394285714286,0.00534288888888889,0.00454016666666667,0.004796,0.0016135,0.0059524,0.0071586,0.0133068571428571,0.0123485,0.00304875,0.00674833333333333,0.0088374,0.005147,0.0194434,0.0065536,0.011905,0.0024096,0.000854666666666667,0.006845,0.00571288888888889,0.00728753846153846,0.00406923076923077,0.00513325,0,0.00872971428571429,0.00831452631578947,0,0.0054054,0.029412…	0.00551945454545455,0.00845883333333333,0.0145727777777778,0.0133366666666667,0.0126507777777778,0.0239725,0.008094375,0.00606066666666667,0.0079358,0,0,0.0140823333333333,0.0035714,0.0038182,0.0068798125,0.0114278181818182,0.0310424,0.00744546666666667,0.0144559375,0,0.008421,0.00695,0.0024889375,0.00954947619047619,0.0118486,0.014757,0,0.004,0.0096315,0.00891561904761905,0,0.00840716666666667,0…	-0.00259273	0.0161933	0.716901
chr2	18059642	18059654	0.0040485,0.0059925,0.0110705,0.009496,0.0219835,0.002994,0.0044775,0.0225805,0.013319,0.0226075,0.0081965,0.0057035,0.0073195,0.0081385,0.009515,0.0096155,0.002451,0.0049505,0.009554,0.0108695,0,0,0,0.0078125,0.012712,0.0227275,0.012195,0.005102,0.036129,0.0091535,0,0.010203,0.019608,0,0,0.0046295	0.011344,0.0079465,0.0068025,0.0081785,0,0.0114505,0.037418,0.0125,0.008982,0,0,0,0,0.0096155,0.020426,0.014706,0.0260135,0.0158665,0.022738,0.018797,0.013119,0.011107,0.0341595,0.0383545,0,0.0117645,0.0078445,0.0253565,0.023557,0.0212225,0.0072875,0.0113635,0.011905,0.04263,0.0059055,0,0.0246915,0.0066665,0.0348835,0.0172745,0.048077,0.0178065,0.0140845,0,0.0272725	-0.00600386	0.0163366	0.716901
chr2	45179351	45179384	0.02416125,0.02232225,0.01695725,0.0273885,0.03685075,0.02041225,0.02876075,0.02221175,0.034964,0.01172475,0.024955,0.0311545,0.029886,0.0287865,0.03734425,0.01140525,0.0483575,0.02819525,0.0311265,0.0496893333333333,0.03979275,0.059166,0.01061125,0.03788175,0.024766,0.01789,0.09375,0.0282265,0.0325205,0.016206,0.051697,0.0306175,0.0190365,0.037671,0.0274215,0.02752125	0.0283085,0.04257225,0.01436825,0.025825,0.016698,0.012043,0.0125925,0.041535,0.028599,0.024837,0.01996325,0.004902,0.01803925,0.00909825,0.0105885,0.03649875,0.01579775,0.0233985,0.03482725,0.0259955,0.03109175,0.0488135,0.025048,0.02830275,0.05533525,0.0205845,0.02125975,0.0045455,0.03275125,0.0198985,0.0080645,0.021198,0.0364965,0.01687075,0.01755525,0.04152825,0.03700625,0.011628,0.026181,0.0…	0.00748047	0.0165342	0.716901
chr3	37035322	37035472	0.0190044166666667,0.01588075,0.024422,0.0157473333333333,0.0164013333333333,0.02155675,0.0145248333333333,0.0189086666666667,0.0141949166666667,0.01382775,0.02067075,0.0187371666666667,0.0171785,0.0276370833333333,0.0159455,0.0206376666666667,0.0191919166666667,0.0324546666666667,0.0222949166666667,0.0225829166666667,0.013378,0.0195863333333333,0.0261921666666667,0.0249346666666667,0.01759566666…	0.0649708333333333,0.017154,0.0154673333333333,0.0125516666666667,0.0184209166666667,0.027002,0.0142311666666667,0.00856225,0.0267748333333333,0.0265595833333333,0.02351375,0.024028,0.0654161666666667,0.093657,0.04725425,0.05753725,0.0533583333333333,0.0180465,0.013059,0.01919725,0.0175805833333333,0.08253225,0.016069,0.0161229166666667,0.027476,0.02865,0.01633925,0.0132366666666667,0.047815,0.01…	-0.00913592	0.0172205	0.716901
chr3	125075957	125076053	0.0224168333333333,0.0178836666666667,0.0172511666666667,0.0151615,0.0140701666666667,0.00842783333333333,0.0222925,0.0331521666666667,0.0160363333333333,0.005187,0.0100173333333333,0.00973333333333333,0.0122091666666667,0.0099095,0.0190026666666667,0.018561,0.019051,0.0046335,0.0148198333333333,0.0281516666666667,0.00603566666666667,0.043988,0.0112138333333333,0.007923,0.0141293333333333,0.00670…	0.023404,0.0253738333333333,0.0310893333333333,0.0178821666666667,0.017619,0.005542,0.0138421666666667,0.0138225,0.0314523333333333,0.00674766666666667,0.0120691666666667,0.0107825,0.0236596666666667,0,0.0526703333333333,0.02675575,0.1267802,0.0248486666666667,0.020701,0.00601583333333333,0.0172061666666667,0.0188125,0.0544276666666667,0.0314093333333333,0.0118003333333333,0.0048755,0.0090375,0.0…	-0.00717419	0.0172202	0.716901
chr3	142838352	142838371	0.00778866666666667,0.00888433333333333,0.0149356666666667,0.0110956666666667,0.009367,0.0108323333333333,0.0190043333333333,0.01691,0.0102243333333333,0.008193,0.013299,0.0113436666666667,0.00827866666666667,0.0149286666666667,0.0128216666666667,0.0172856666666667,0.014249,0.004964,0.011395,0.00626466666666667,0.002331,0.0139416666666667,0.022287,0.00666666666666667,0.003659,0.00847966666666667,…	0,0.00975133333333333,0.0271856666666667,0.00616,0.008378,0.00625,0.007529,0.00591,0.00646966666666667,0.00880066666666667,0.00432733333333333,0.008538,0.00366966666666667,0.003058,0.006096,0,0,0.007801,0.0173506666666667,0.00223666666666667,0.00452366666666667,0.00771266666666667,0.00268833333333333,0.00945366666666667,0.002833,0.00196666666666667,0.00689633333333333,0.00276533333333333,0.009656…	0.00154304	0.0165893	0.716901
chr3	186524563	186524690	0.015209,0.0205335,0.0214438571428571,0.0159746428571429,0.0167107142857143,0.0151040714285714,0.0164232857142857,0.0180032142857143,0.0183624285714286,0.0162182142857143,0.0152808571428571,0.0193746428571429,0.0168833571428571,0.0195457142857143,0.0180467142857143,0.0202937142857143,0.0209361428571429,0.0122563571428571,0.00898107142857143,0.0110766428571429,0.0123534285714286,0.0149180714285714…	0.00217944444444444,0.0150391428571429,0.0144199285714286,0.0155908571428571,0.0197280714285714,0.0147270714285714,0.0167982142857143,0.0292836428571429,0.0199302857142857,0.00776978571428571,0.0112535714285714,0.007239,0.00856364285714286,0.0074595,0.0123057142857143,0.00637266666666667,0.0111877857142857,0.0149136428571429,0.00752021428571429,0.0115767142857143,0.0169696428571429,0.0090055,0.00…	0.00189675	0.0172205	0.716901
chr4	8609471	8609544	0.0241616666666667,0.0187015714285714,0.0143574285714286,0.0178437142857143,0.0137368571428571,0.0313544285714286,0.0150954285714286,0.0131431428571429,0.00914957142857143,0.0040585,0.0163467142857143,0.0169941666666667,0.0280082857142857,0.0113404285714286,0.0147117142857143,0.0221471666666667,0.0176318333333333,0.0113061428571429,0.0151583333333333,0.0432582,0.0107526666666667,0.0106385,0.00469…	0.0135497142857143,0.0133835,0.0101788571428571,0.0184882857142857,0.0140186666666667,0.0142448571428571,0.0221937142857143,0.0290251666666667,0.000999,0.00469483333333333,0.0064725,0,0,0,0.00651283333333333,0.0454256666666667,0.0172054285714286,0.00825083333333333,0.00225757142857143,0.00797271428571429,0.0175816666666667,0.00114285714285714,0.00281328571428571,0.00777433333333333,0.007720166666…	0.00320311	0.0173759	0.716901
chr5	68390499	68390589	0.0104165,0.012195,0,0.027778	0,0,0,0,0.009434,0,0,0.011628,0,0,0,0,0	0.0109772	0.0169215	0.716901
chr5	122425029	122425084	0.0199817142857143,0.019786,0.0262492857142857,0.0212651428571429,0.0193628571428571,0.0207322857142857,0.0209751428571429,0.0151668571428571,0.0157064285714286,0.0166961428571429,0.0290707142857143,0.023169,0.0261594285714286,0.0237057142857143,0.0210488571428571,0.0235227142857143,0.0303257142857143,0.019209,0.0215687142857143,0.025388,0.0286814,0.0218087142857143,0.0217998571428571,0.003735857…	0.0188724285714286,0.0237242857142857,0.0202518571428571,0.0214088571428571,0.012971,0.0208044285714286,0.0303885714285714,0.025921,0.0116862857142857,0.0313878571428571,0.0180864285714286,0.007391,0.0257377142857143,0.00740733333333333,0.0105487142857143,0.011508,0.00829242857142857,0.038011,0.00868542857142857,0.0251328333333333,0.0176441428571429,0.0144617142857143,0.0110908571428571,0.0112084…	0.00316004	0.0166367	0.716901
chr5	148521019	148521054	0.0243052,0.0128506,0.0329042,0.023366,0.034261,0.0070254,0.0164102,0.0214206,0.0395754,0.0196778,0.0106356,0.0328802,0.024831,0.0264974,0.0396646,0.0189328,0.0253592,0.0156194,0.0286118,0.021375,0.020202,0.0036364,0.008307,0.0408392,0.0232162,0.0183064,0.0313608,0.0176906,0.022518,0.0122866,0.0212938,0.024756,0.02023,0.0182898,0.0057972,0.0172056,0.0176598,0.0112922	0.0189416,0.0250646,0.0122924,0.031886,0.0114286,0.0301868,0.0128554,0.0321504,0.0054988,0.0187912,0.026932,0.0177778,0.029412,0,0.0101694,0.0214124,0.0104932,0.025641,0.0041666,0.0199964,0.0204196,0.0182576,0.0141114,0.0228176,0.0054054,0.0133333333333333,0.0024692,0.020699,0.0136952,0.0151956,0.0153452,0.0155684,0.0196028,0.0084898,0.0074766,0.0179518,0.033052,0.010101,0.0092982,0.0257458,0.064…	0.00423414	0.0165391	0.716901
chr7	19157240	19157380	0.00873185714285714,0.0123416428571429,0.0108734285714286,0.0137596428571429,0.0153159285714286,0.00978092857142857,0.0117747142857143,0.0119306428571429,0.00770578571428571,0.0123037142857143,0.00889607142857143,0.00832214285714286,0.0127172142857143,0.0131975,0.0122668571428571,0.0138550714285714,0.0174623571428571,0.00745257142857143,0.00716907142857143,0.0110152857142857,0.00690757142857143,0…	0.00945135714285714,0.018716,0.0259299285714286,0.0139437857142857,0.0153780714285714,0.0097355,0.0140853571428571,0.0120017142857143,0.0137845,0.00781121428571429,0.0160982142857143,0.0106562857142857,0.0107445,0.0156397857142857,0.014952,0.00894871428571429,0.0131815714285714,0.0156809285714286,0.0165468571428571,0.0447632307692308,0.01555,0.00524814285714286,0.0121009285714286,0.01727042857142…	-0.00246363	0.0166055	0.716901
chr15	45479974	45480063	0.00558563636363636,0.00579909090909091,0.0100999090909091,0.008211,0.0115267272727273,0.00498909090909091,0.00997863636363636,0.0104544545454545,0.0138850909090909,0.0125173636363636,0.00863972727272727,0.00669409090909091,0.00744745454545455,0.00825872727272727,0.008574,0.0140594545454545,0.0147875454545455,0.00171272727272727,0.003593,0.0129032,0.00644918181818182,0.00124536363636364,0.0024311…	0.00691736363636364,0.00752590909090909,0.00749218181818182,0.0124419090909091,0,0.00707545454545455,0.0180689090909091,0.00809054545454545,0.00470818181818182,0.000733181818181818,0.000927636363636364,0.0130121818181818,0.00460828571428571,0,0.004118,0,0,0.00708472727272727,0.00785745454545455,0.000673363636363636,0.00192972727272727,0.00419581818181818,0.002331,0.00267536363636364,0.00052245454…	0.0022093	0.0177458	0.718135
chr15	50474744	50474780	0.0197395,0.0294503333333333,0.0261125,0.0167233333333333,0.019961,0.0205541666666667,0.0171586666666667,0.0184895,0.0178366666666667,0.0255516666666667,0.0214596666666667,0.0227933333333333,0.0204828333333333,0.020423,0.0288666666666667,0.0269841666666667,0.0183256666666667,0.0107943333333333,0.0110075,0.0157445,0.0211846666666667,0.0186036666666667,0.014789,0.0119695,0.013328,0.0153581666666667…	0.0436155,0.016513,0.0235295,0.0188385,0.0287511666666667,0.0245973333333333,0.028418,0.0216131666666667,0.0282255,0.0122453333333333,0.0157298333333333,0.00799966666666667,0.0186908333333333,0.0268783333333333,0.0145365,0.0413795,0.00431033333333333,0.0149405,0.00625766666666667,0.016235,0.015766,0.0150176666666667,0.0144435,0.0160085,0.019412,0.0171081666666667,0.0173476666666667,0.0152585,0.03…	0.00169052	0.0178554	0.718135
chr18	3247400	3247431	0.027488375,0.007235125,0.018385875,0.01542025,0.008722625,0.010325,0.018939625,0.006875375,0.020501,0.013289,0.0140918571428571,0.0372901428571429,0.009660625,0.013897625,0.014948625,0.0271996666666667,0.0173325,0.003846125,0,0.005864375,0.0164475,0.002717375,0.0208333333333333,0.0041666,0.010729625,0.021475125,0.0167831666666667,0.0144926666666667,0.002908375,0.00952675,0.00663,0.01161375,0.004…	0.011218375,0,0.0109167142857143,0.008467375,0,0.006929125,0.006187375,0.0246755714285714,0.0051025,0.0077948,0,0.004453625,0.006818125,0,0.007798125,0.0077075,0,0,0.0157738,0.012388875,0.0109378333333333,0.004423125,0.0028545,0.0125775,0.01864625,0.0105584285714286,0.009385375,0.0031645,0.006818125,0.013806875,0.0055705,0.0072825,0.038827625,0.004717,0.01930775,0.020346375,0.014035,0.0202195,0.0…	0.00372515	0.0177073	0.718135
chr22	50709011	50709088	0.00661511111111111,0.012747,0.0102528888888889,0.0145418888888889,0.0132253333333333,0.00831222222222222,0.009315,0.0127942222222222,0.0122498888888889,0.00738933333333333,0.0136713333333333,0.0144313333333333,0.0163031111111111,0.012395,0.0237768888888889,0.0120214444444444,0.0193347777777778,0.0115594444444444,0.0126702222222222,0.00222222222222222,0,0.00937222222222222,0.0149588888888889,0.01…	0.0100368888888889,0.00776466666666667,0.0112367777777778,0.0131936666666667,0.0254951111111111,0.0249792222222222,0.0110604444444444,0.0143476666666667,0.00306355555555556,0.00194933333333333,0,0.007694125,0.0111964444444444,0.00741066666666667,0.013131,0.00445422222222222,0.00329388888888889,0,0.00497555555555556,0.0104881111111111,0.00594922222222222,0.005837,0.0122785555555556,0.0100972222222…	0.00237344	0.0176659	0.718135
chr6	127441059	127441150	0.0098364,0.0139468,0.0111234,0.0148817,0.0143118,0.0134556,0.0086756,0.0117383,0.0118102,0.0133931,0.0116848,0.0158788,0.0134925,0.014044,0.016309,0.0120367,0.0140547,0.008765,0.0089168,0.0109427,0.0089291,0.0173225,0.011102,0.0132941,0.0153114,0.0059816,0.0132576,0.0109886,0.0080698,0.0119369,0.0143078,0.0154815,0.0094494,0.0137132,0.0121042,0.0124449,0.0074839,0.0105686,0.0136065,0.0194005	0.011504,0.0146003,0.0160921,0.0160456,0.0168159,0.0132343,0.0139095,0.01669,0.0162251,0.0059453,0.0097003,0.0103792,0.0120249,0.0178274,0.0192445,0.0135327,0.0171365,0.0128985,0.0154864,0.0079271,0.017346,0.0113634,0.0150305,0.0157134,0.0105726,0.0096697,0.006457,0.0111008,0.0174036,0.0184494,0.0110079,0.0129347,0.0115742,0.0083001,0.0192774,0.0127448,0.0130069,0.013644,0.0165909,0.0176951,0.015…	-0.00160067	0.0178554	0.718135
chr1	228645420	228645458	0.00837469230769231,0.0164017692307692,0.0144007272727273,0.0114921818181818,0.0171296923076923,0.0188618,0.0142704615384615,0.0160732307692308,0.018311,0.0214657,0.0150391666666667,0.0105406,0.019396,0.0190272307692308,0.0160932307692308,0.0263769,0.0203795454545455,0.00203581818181818,0.00878907692307692,0.007142,0.0134755714285714,0.0278499,0.00218076923076923,0.0100681428571429,0.009246363636…	0.074862,0.0185147692307692,0.0631166,0.00897146153846154,0.0238242307692308,0.015776,0.0160753846153846,0.0283122857142857,0.0171133,0.00782007692307692,0.0114617,0.0108560909090909,0.0140502857142857,0.00778185714285714,0.0228773076923077,0.0637525714285714,0.0878074285714286,0.0190394615384615,0.0146711538461538,0.0208325454545455,0.0164707142857143,0.00813871428571429,0.0111382857142857,0.017…	-0.00702763	0.0188463	0.72431
chr1	228645465	228645719	0.0202509210526316,0.0117993611111111,0.0209461388888889,0.0197854571428571,0.0195473157894737,0.0205358181818182,0.0170498157894737,0.0317139444444444,0.0159756363636364,0.0139297272727273,0.0131839393939394,0.0156833333333333,0.0166810789473684,0.0150146315789474,0.0184446052631579,0.0318309428571429,0.0229944545454545,0.00851468571428571,0.013701,0.0149034848484848,0.0103887741935484,0.0368703…	0.0214824814814815,0.0306113157894737,0.0511980303030303,0.0144363714285714,0.0141211052631579,0.0209837666666667,0.0219903235294118,0.0165326666666667,0.0217980909090909,0.00932265789473684,0.0210882121212121,0.0118635294117647,0.0149170606060606,0.020988696969697,0.0205780789473684,0.0203031111111111,0.0521084074074074,0.0268947631578947,0.0178026052631579,0.029992303030303,0.0204706666666667,0…	-0.00408513	0.0195332	0.72431
chr10	49732226	49732328	0.0152546666666667,0.0137592666666667,0.0183458666666667,0.018565,0.0172814,0.0246149333333333,0.0116931333333333,0.0161744666666667,0.0181647333333333,0.0205864666666667,0.0171334,0.0144829333333333,0.0137377333333333,0.0170390666666667,0.0200118,0.0184053571428571,0.021218,0.0115085833333333,0.0140302666666667,0.0114286,0.0399141666666667,0.005028,0.0230159,0.002457,0.0310778,0.0135501111111111…	0.0150601333333333,0.0112136666666667,0.0141712666666667,0.0152055333333333,0.0239836428571429,0.0140798666666667,0.0173574666666667,0.0147647333333333,0.0027027,0.022539,0.00459792307692308,0.0292866153846154,0.023052,0.0102834,0.0146642,0.0102398666666667,0.005271,0.0132693076923077,0.008137,0.008388,0.0137916923076923,0,0.00895725,0.0202972,0,0.0326769230769231,0.0159706,0.0138726666666667,0,0…	0.0047318	0.0191947	0.72431
chr10	61469612	61469805	0.0197170625,0.0246943125,0.0182485,0.0244604375,0.0205815,0.0114306,0.014190625,0.0174113571428571,0.0132793571428571,0.0108385625,0.0174101875,0.0158038125,0.0155489375,0.0175764285714286,0.0239489411764706,0.0147734285714286,0.0244017857142857,0.0105148571428571,0.00924464285714286,0.0281935833333333,0.00571530769230769,0.0278304166666667,0.018826,0.0173109230769231,0.0131964285714286,0.013580…	0.0159811111111111,0.0158335,0.0161766428571429,0.0171836428571429,0.0200008571428571,0.0169431428571429,0.0185548823529412,0.00792728571428571,0.0240317857142857,0.00956494117647059,0.0141823571428571,0.0133282142857143,0.005291,0.0141542857142857,0.0134615,0.0144843846153846,0.0113542857142857,0.0142521428571429,0.0128944615384615,0.013153,0.0253023076923077,0.0135430588235294,0.010345,0.010040…	0.00270219	0.0193269	0.72431
chr11	13690592	13690634	0.022061,0,0.0043956,0.0185186666666667,0.0127038,0.0166844,0.0500248,0.0406813333333333,0.0107526666666667,0.00606066666666667,0.05829975,0.0317073333333333,0.0278644,0.0421926,0,0,0.021104,0.027027	0,0.0298196666666667,0.0289856666666667,0.0250612,0.004386,0,0,0.0078125,0.0054054,0,0,0,0.008547,0	0.0138126	0.01862	0.72431
chr11	63381953	63381975	0.007752,0.026389,0.005291,0.0161573333333333,0.00680266666666667,0.0193236666666667,0.022398,0.00623066666666667,0.0304993333333333,0.0327623333333333,0.009597,0.0167263333333333,0.0106666666666667,0.019858,0.00825433333333333,0.016217,0.010975,0,0.0106673333333333,0,0,0.0238093333333333,0,0.0457516666666667,0.010101,0.0281513333333333,0,0,0.00666666666666667	0.00660633333333333,0.00396833333333333,0,0.0245633333333333,0.008889,0,0,0,0.024003,0,0.00616033333333333,0,0,0,0,0.0275176666666667,0,0.0140213333333333,0,0,0.0190476666666667,0,0.0205526666666667,0,0,0,0.019608,0.0350876666666667	0.0059835	0.0183087	0.72431
chr12	120032925	120032950	0.0434786666666667,0.0478996666666667,0.0330996666666667,0.050221,0.0266886666666667,0.0170426666666667,0.029049,0.0114943333333333,0.0150786666666667,0.0363973333333333,0.027233,0.0625866666666667,0.030146,0.026558,0.0368303333333333,0.0115773333333333,0.103159,0.0291316666666667,0.0684523333333333,0.166518,0.0762526666666667,0.0416666666666667,0.0305013333333333,0.0311926666666667,0.02927133333…	0.0101413333333333,0.018485,0.0310173333333333,0.035332,0,0.0252526666666667,0.0268543333333333,0,0.05875,0.0324076666666667,0.00993666666666667,0.004831,0.0205533333333333,0.0465336666666667,0.0184246666666667,0.0635813333333333,0.0338353333333333,0.0123183333333333,0.010649,0.0299105	0.0188204	0.0180698	0.72431
chr12	133066016	133066141	0.0228312142857143,0.0147740714285714,0.0304695714285714,0.0183615,0.0172146428571429,0.0229141428571429,0.0199252857142857,0.0236434285714286,0.0275497142857143,0.0230021428571429,0.0228242142857143,0.0274766428571429,0.018986,0.0201487142857143,0.0203814285714286,0.0385423571428571,0.0342461428571429,0.0149482857142857,0.0232053571428571,0.0103976666666667,0.03939975,0.0205941818181818,0.01282,…	0.0216469285714286,0.0316052857142857,0.0122795,0.0194162857142857,0.0123719166666667,0.0228271428571429,0.0144795,0.0262779285714286,0.00851714285714286,0.0151365714285714,0.0197622857142857,0.0158217777777778,0.0226052857142857,0.00962233333333333,0.0177164444444444,0.011597,0.0191205,0.012633,0.00935454545454545,0.0202901428571429,0.0186496428571429,0.009054,0.0100862857142857,0.01821009090909…	0.00419148	0.018292	0.72431
chr12	133481494	133481517	0.022048,0.010736,0.0390095,0.028552,0.024105,0.0428,0.02812,0.038371,0.0616955,0.005576,0.0102555,0.023398,0.0303985,0.020195,0.0208885,0.0336375,0.044237,0.015409,0.0178175,0.0146765,0,0.076611,0.0316075,0.0320055,0,0.027271,0.021286,0.022821,0.005814,0.0373965,0.0238395,0.049933,0.025992,0.08564,0.0124635,0.0375625,0.016544,0.0278935,0.0079365,0.0335125	0.1023205,0.05692,0.1265015,0.0274385,0.0143635,0.018774,0.0428725,0.0349795,0.0248495,0.0108565,0.0217045,0.0065165,0.0620575,0.008772,0.051522,0.0763445,0.097222,0.0475545,0.029848,0.0304205,0.0402985,0.0168065,0.0627785,0.06049,0.012097,0.0665465,0.010204,0.018182,0.0335535,0.0434345,0.0210045,0.034248,0.014719,0.044295,0.0637425,0.0268405,0.0143785,0.051543,0.043134,0.028302,0.0957925,0.00970…	-0.0121451	0.0187017	0.72431
chr14	70655646	70655752	0.00981706666666667,0.00687666666666667,0.0141890666666667,0.0101020666666667,0.0107818666666667,0.0138889333333333,0.00907513333333333,0.0072036,0.0127705333333333,0.00745246666666667,0.0122520666666667,0.0119874666666667,0.0097912,0.0110916,0.0105862666666667,0.0109611333333333,0.0090232,0.0071154,0.0095008,0.00554806666666667,0.0114736153846154,0.0107068,0.0147038,0.0110294615384615,0.01021546…	0.00501523076923077,0.014027,0.0189926666666667,0.0104471333333333,0.0101810666666667,0.0111038666666667,0.0175892,0.0166230666666667,0.01355,0.00751,0.0111427333333333,0.008942,0.00854813333333333,0.00733023076923077,0.0121691333333333,0.00607069230769231,0.0126891,0.0097298,0.00996886666666667,0.0442325333333333,0.0107164,0.0061186,0.0125251333333333,0.0124975333333333,0.00752626666666667,0.005…	-0.00289579	0.0195332	0.72431
chr15	43663092	43663124	0,0,0,0.007143,0,0.0106385,0,0,0.021739,0,0,0,0.0213635,0	0.009804,0,0,0.0076925,0.0113635,0.017196,0.0125,0.027778,0.016167,0.012195,0.0113635,0,0.0454545,0.0240275,0	-0.00868724	0.0193209	0.72431
chr18	30351084	30351148	0.025641,0.042376,0.0302436666666667,0.0163516666666667,0.0151573333333333,0.0078125,0.006873,0.0174603333333333,0.0285715,0,0.0224175,0.0079365,0.036003,0,0.0283686666666667,0.0416566666666667,0.0136985,0.046875,0.0357143333333333,0.0150793333333333,0.0227956666666667,0,0,0.040457,0.0208335,0.0238095,0.0213086666666667,0,0.0795455,0.011696	0.0346153333333333,0.0617733333333333,0.0813955,0.0202545,0.0108695,0.0857145,0.0509835,0.025862,0.025,0,0.0555555,0.0299106666666667,0.0123456666666667,0.031733,0.0139193333333333,0.009009,0.025859,0.0588235,0.021739,0.0235083333333333,0.025,0.0667635,0,0.0168093333333333,0.025641,0.0520833333333333,0.0289976666666667,0.0248203333333333,0.0583233333333333,0.0478605,0.071148	-0.013409	0.0186085	0.72431
chr19	12444036	12444072	0.0095305,0.0025126,0.00540316666666667,0.008071,0.00629483333333333,0.003789,0.00197633333333333,0.00319333333333333,0.000868,0.00473133333333333,0.0152823333333333,0.003367,0.010238,0.002905,0.0113328333333333,0.0023475,0.00728033333333333,0,0.00776133333333333,0,0.00619883333333333,0.00171816666666667,0.025641,0.0037385,0.017262,0.011039,0.00583016666666667,0,0.00793666666666667,0.003205166666…	0.00391333333333333,0.00481766666666667,0.0240163333333333,0.0116118333333333,0.0293463333333333,0.0120495,0.00131233333333333,0.0119335,0.020568,0.0166666666666667,0,0.00641033333333333,0.0667246666666667,0.0057675,0.05,0.0092685,0.0100775,0,0.00427366666666667,0,0.0193403333333333,0.0038515,0.012434,0.00512833333333333,0.034638,0,0.00547016666666667,0.0111111666666667,0.00605266666666667,0.0031…	-0.00444336	0.0195326	0.72431
chr19	23456694	23456759	0.0134266666666667,0.0120907222222222,0.0113456666666667,0.0157424444444444,0.0170041111111111,0.00498738888888889,0.0139411111111111,0.0143991111111111,0.0151692222222222,0.0148261176470588,0.0133642222222222,0.0131686666666667,0.0166699444444444,0.0158177222222222,0.00829194444444444,0.0135533333333333,0.00971127777777778,0.00585355555555556,0.0133588333333333,0.0142086923076923,0.012518,0.0093…	0,0.00629961111111111,0.0121719444444444,0.0146035555555556,0.0169592222222222,0.0150637333333333,0.0111326111111111,0.011068375,0.0157026666666667,0.00676994444444444,0.00715517647058824,0.00800305555555555,0.00966818181818182,0.00403225,0.0119194444444444,0,0,0.00657077777777778,0.0127380555555556,0.00551038888888889,0.00287316666666667,0.00567186666666667,0.0102856666666667,0.00671972222222222…	0.00211887	0.0193482	0.72431
chr19	30156437	30156460	0.02170875,0.00695171428571429,0.035507375,0.0178205,0.02241025,0.00741225,0.0066365,0.0300925,0.00997125,0.016060625,0.02460825,0.012310625,0.0193695,0.015549375,0.026595875,0.00941314285714286,0.034256625,0.001894,0.002809,0.012064,0,0,0.00641025,0.01,0,0.0242318571428571,0.00201625,0.002193,0,0.00526325,0.0239725,0.0087706,0.0319145,0.01698675,0,0.00901925,0.007127,0.0195905	0.012227,0.008838125,0.012402,0.01940825,0.0186135,0.020129,0.01462675,0.00170075,0,0.0064735,0.0028735,0,0.016758,0,0.01659775,0.01028975,0.0024692,0,0.0069445,0.0182825,0.00328025,0.001773,0.00791275,0,0,0.0130568333333333,0.02065125,0.00396825,0.0103305,0.0067755,0,0.0206548571428571,0,0.01582275,0,0.0030865,0,0.0059525,0.002974875,0,0.01953125,0,0,0.0159575,0.00646125,0.013093,0.0033785,0.012…	0.00542973	0.0181279	0.72431
chr3	12838207	12838230	0.0240013333333333,0.00824633333333333,0.0218763333333333,0.0255895,0.0281525,0.0307665,0.013091,0.0205243333333333,0.0173065,0.0211861666666667,0.014319,0.0368528333333333,0.0189958333333333,0.030609,0.00937783333333333,0.043624,0.0488396666666667,0.0125015,0.0145571666666667,0.0424605,0.047379,0.0288368333333333,0.0181664,0.0268113333333333,0.027159,0.0086836,0.0277743333333333,0,0.018333666666…	0.034385,0.0316868333333333,0.0150258333333333,0.0238265,0.00953783333333333,0.0230333333333333,0.02225375,0.0178058333333333,0.014954,0.017544,0.005848,0.0488596666666667,0,0.013093,0.016129,0,0.032701,0.0307055,0.0203943333333333,0.0328811666666667,0.00709233333333333,0,0.0263608333333333,0.00421933333333333,0.032258,0.0174035,0.0152518333333333,0.0227273333333333,0.0258353333333333,0.008208166…	0.00684264	0.0191725	0.72431
chr3	50383166	50383252	0.0209795,0.0422690833333333,0.0223680833333333,0.02336775,0.025813,0.042356,0.0306438333333333,0.0225110833333333,0.0550608333333333,0.0276601666666667,0.0171374166666667,0.02184875,0.029513,0.02288175,0.024905,0.02479625,0.0366203333333333,0.044693,0.0287688333333333,0.024858375,0.0266724285714286,0.031758,0.0523491666666667,0.0355665833333333,0.0350861666666667,0.0449515,0.0206320833333333,0.0…	0.051287,0.0557385,0.0374714166666667,0.0205305,0.0505020833333333,0.0217191666666667,0.0572069166666667,0.0558115,0.0272508333333333,0.02574,0.0090885,0.0653977142857143,0.0228735714285714,0.0897805,0.0442035454545455,0.0278486666666667,0.0375505714285714,0.019443125,0.0307071666666667,0.045048,0.0347065833333333,0.0193028333333333,0.0150690833333333,0.0166441111111111,0.0879332222222222,0.03162…	-0.00873537	0.0191105	0.72431
chr3	148803657	148803691	0,0.025781,0.0036765,0.009524,0.005319,0,0.005,0,0,0,0,0.0298505,0.0194805,0,0,0.007711,0.0104685,0,0.002008,0.029063,0.0016395,0.002451,0.004292,0,0,0.0048075,0.024504,0.005102,0.0142455,0.002475,0.0148305,0.006024,0.010588,0.0037035,0,0,0,0.005814,0.0188345	0.0101675,0.0133335,0.056439,0.013189,0.0472975,0.009978,0.0675675,0.0326085,0.008065,0.022222,0.0089745,0.002564,0,0,0.005747,0.017735,0.020649,0.010733,0,0,0.0021185,0.011563,0,0,0.004,0.002451,0.0120775,0.0222285,0.003226,0.0172675,0.015963,0.005319,0.011278,0,0.0216545,0.0064515,0.002222,0.0169675,0.0199295,0,0.0075985,0.0052085,0,0.001852,0.029578,0.0240965,0.0079365,0.0023925,0.004348,0.014…	-0.00511996	0.0184155	0.72431
chr3	186335081	186335124	0.011905,0.019965,0.048186,0,0.0149285,0.0041665,0,0.0166535,0.007874,0.0164835,0.004425,0.01,0.015915,0.0113635,0,0.0072465,0.018817,0.0298665,0.014754,0.0113635,0,0,0.021279,0.0142855,0.0106385,0,0.0045045,0,0.0116265,0,0.015625,0.0051545,0.01034,0.0380185,0.0130435,0.02,0.004566,0,0.0163935,0.0245325	0,0.014727,0,0.0076925,0.0086205,0.01158,0,0.0066665,0.0035715,0.022222,0.012931,0.007143,0,0,0.0117645,0,0,0.0185135,0,0,0,0.0214285,0.012195,0.003788,0.0054945,0.0108695,0.006757,0.0086255,0.0160165,0.0059525,0,0.043112,0.0086205,0,0.0085565,0.013393,0,0,0.005319,0.005,0,0.0305855,0.0151515,0,0,0.0074625,0,0.0875,0.0041665,0.0118755,0,0.011905,0.0080645,0,0,0.0037315,0,0,0.0181215	0.00338828	0.0194978	0.72431
chr4	141348669	141348774	0.0118190625,0.0120330625,0.0165823125,0.0153484375,0.0129606875,0.009603875,0.01766275,0.013312,0.0084805625,0.0188531428571429,0.0109564375,0.01229175,0.0150704375,0.0189513125,0.01130625,0.0234794375,0.0142975625,0.0087945,0.0087159375,0.0109523846153846,0.0108435,0.0156286875,0.027871,0.011538,0.0161221428571429,0.0082735,0.015737375,0.0111216875,0.0138956428571429,0.0149192,0.017386625,0.014…	0.0080573125,0.010229875,0.0137190625,0.0113966875,0.00946716666666667,0.01278075,0.0144791875,0.019455625,0.0088084375,0.00745742857142857,0.0089305,0.0119579090909091,0.013988125,0.007438625,0,0.0114735625,0.0147724375,0.00913285714285714,0.00789023076923077,0.0145240769230769,0.0113956875,0.0089058125,0.00681035714285714,0.0128391875,0.0100282307692308,0.00417707692307692,0.0186627692307692,0.…	0.00220416	0.0187495	0.72431
chr5	157097994	157098556	0.0186520869565217,0.012605829787234,0.0229729545454545,0.0221694565217391,0.0197602708333333,0.0186691956521739,0.0166534680851064,0.02705575,0.0171384130434783,0.0209031666666667,0.0189311136363636,0.0139570697674419,0.018006347826087,0.0186938372093023,0.0170402340425532,0.021688511627907,0.0245493260869565,0.0136446666666667,0.0150136666666667,0.0129458095238095,0.00840207894736842,0.04386492…	0.0168939090909091,0.0255665652173913,0.035334,0.0161121304347826,0.0185062826086957,0.0126523488372093,0.0289149772727273,0.0113649756097561,0.0226459302325581,0.0105853043478261,0.0218644761904762,0.0106621739130435,0.0145981578947368,0.00973461538461538,0.0202464318181818,0.0162800833333333,0.026024,0.0187041162790698,0.0198555555555556,0.0279405111111111,0.0324825238095238,0.0191088292682927,…	-0.00352611	0.0195332	0.72431
chr6	29910236	29910268	0.0153415,0.0025285,0.00983166666666667,0.0124156,0.0036212,0.0031558,0.0104124,0.0049845,0.001337,0.01201775,0.0082995,0.00459766666666667,0.00594825,0.004902,0.0069794,0.008547,0.0055078,0.00555566666666667,0.004421,0.008465,0,0,0.020595,0.0166666666666667,0.00606066666666667,0,0.008749,0.0134888,0.00447433333333333,0.005273,0.0020834,0.00423725,0.01174425,0.00537633333333333,0.00686525,0,0.001…	0.0047368,0.00495666666666667,0.002584,0.0008222,0,0.01818,0.006734,0.02406825,0.004256,0,0.0078125,0.00472466666666667,0,0,0,0.0043478,0.00264566666666667,0,0,0.012766,0.0047284,0.00330975,0,0.00898025,0,0,0.00707,0,0.0025775,0.00224775,0.0047205,0,0.00607466666666667,0.001488,0.0128458,0,0.0124045,0.00345625,0.00358433333333333,0.0018018,0.0183726666666667,0.011111,0.00441,0,0,0.004065,0,0,0.00…	0.00170105	0.0192589	0.72431
chr7	65958607	65958739	0.0107511818181818,0.0104714545454545,0.021273,0.0117270909090909,0.0137695454545455,0.0134657272727273,0.0143923636363636,0.0123231818181818,0.0192460909090909,0.0204019090909091,0.017824,0.0109383636363636,0.012113,0.018415,0.0146777272727273,0.0177683636363636,0.015723,0.00793590909090909,0.00839009090909091,0.00719454545454545,0.012779,0.0104052727272727,0.0125942727272727,0.0153935454545455,…	0,0.0123298181818182,0.016212,0.00889181818181818,0.0208347272727273,0.00958836363636364,0.0165375454545455,0.0203254545454545,0.00665981818181818,0.00625127272727273,0.0123505454545455,0.00366645454545455,0.00726890909090909,0.0123109090909091,0.00804781818181818,0,0,0.020407,0.00888390909090909,0.00530645454545455,0.00964963636363636,0.00178254545454545,0.01419,0.0126422727272727,0.007510727272…	0.00213817	0.0192178	0.72431
chr7	151573473	151573496	0.0058825,0.0135155,0.017857,0.0132745,0.0167265,0,0,0,0.011905,0.049169,0.013889,0,0.012195,0.0375495,0.038883,0,0.0338205,0,0,0.0108695,0.0490195,0,0.004673,0.0125,0.0074625,0,0.025,0.0066665,0.0444325	0,0.013158,0.0068495,0,0,0,0.0086205,0.009434,0.0081965,0,0,0,0,0,0.016129,0,0,0.0083335,0.0092595,0.0084745,0.0106385,0.01,0.0117645,0,0.0108695,0.0080645,0	0.00948771	0.0186958	0.72431
chr8	38325222	38325293	0.0116138,0.0113247,0.0073653,0.0109613,0.0148317,0.0054349,0.0109567,0.0189583,0.0212292,0.0070089,0.0189533333333333,0.011928,0.0237265,0.0089965,0.0189313,0.0139005,0.0159347,0.0058898,0.002625,0.0127051666666667,0,0.0177214,0.013666875,0.0045455,0.00444444444444444,0.00691,0.0065841,0,0.013158,0.0115584,0.00892857142857143,0.0071863,0.007369,0.0093745,0.004495,0.00179211111111111,0.0034748888…	0.0068852,0.008835,0.0159668,0.0098165,0.00303957142857143,0.0134092,0.001524375,0.013866,0.00290233333333333,0.00317457142857143,0.00152211111111111,0,0.00547255555555556,0,0.0195516666666667,0.00906677777777778,0.0113782,0.015941125,0.0067298,0.00398955555555556,0,0,0,0,0.0089411,0.0014045,0.0067465,0,0,0.00563577777777778,0,0.0180582,0.0076309,0,0.00962355555555556,0,0.0104094,0.0225927,0.0222…	0.00251064	0.0183767	0.72431
chr8	119964069	119964107	0.0080345,0.0092495,0.015082,0.01629675,0.01083525,0.012628,0.01289675,0.01136775,0.00510075,0.007744,0.010053,0.0070505,0.0099335,0.009774,0.0066605,0.008964,0.01082575,0.00492,0.0075595,0.00418375,0.00816875,0.0132245,0.022173,0.006135,0.00984325,0.007366,0.004789,0.005307,0.00822075,0.00392725,0.0034395,0.010063,0.0055895,0.0094065,0.0104985,0.0077435,0.0076155,0.00667975,0.0050195,0.01096925	0.009009,0.0100025,0.00672625,0.01233,0.01426175,0.01451325,0.01197675,0.008218,0.00977225,0.0046945,0.0070435,0.0067975,0.024072,0.02257175,0.0212435,0.02272725,0.008753,0.00602975,0.01113975,0.0041675,0.01135625,0.015955,0.018376,0.00962775,0.005769,0.00750025,0.005739,0.00345725,0.0324585,0.00556725,0.007417,0.0124305,0.0129905,0.00672775,0.00698825,0.00729675,0.01580625,0.012122,0.02034775,0.…	-0.00320354	0.0188463	0.72431
chr9	35691003	35691099	0,0.0061538,0.007747,0.0208842,0.0100632,0.0267855,0.0073782,0.013158,0.01777,0.0389005,0.031986,0.006173,0,0.0096774,0,0.010855,0,0.00198416666666667,0.0127653333333333,0.018868,0.016533,0.0403225,0.00539283333333333,0.0166665,0,0.0133334,0.0070425	0,0.038071,0.008518,0.0024155,0.008772,0.0031746,0,0.00793666666666667,0.007353,0.00840566666666667,0.0086205,0.0076924,0.0026316,0.00497516666666667,0,0.008547,0,0.0058824,0,0.006326,0.0083805,0,0.00373125,0.00205766666666667,0,0.017564,0,0,0.0026455,0.01860875,0.00952366666666667,0,0.019231	0.00621302	0.0187124	0.72431
chr12	77272696	77272844	0.018039375,0.01350375,0.020646375,0.0160311875,0.0164740625,0.0188759375,0.0152670625,0.0120570625,0.0129904375,0.0131320625,0.01302075,0.0219333125,0.0143000625,0.02639025,0.0209864375,0.0195030625,0.0221498125,0.0110610625,0.0197005,0.006504625,0.00476183333333333,0.006821625,0.0235021,0.01031375,0.011599875,0.0107015,0.0285642,0.00801281818181818,0.0113774375,0.0142195833333333,0.0079119375,0…	0.012099,0.020579,0.0099278125,0.018674375,0.0267758571428571,0.01128425,0.0125196875,0.021649625,0.00894775,0.0160348571428571,0.006257625,0.01114,0,0.02804375,0.0105409375,0.011088875,0,0.00758471428571429,0.0125809375,0.0159825,0.01654325,0.0105805,0.00494471428571429,0.0211693333333333,0.0103687,0.0112183125,0.00307435714285714,0.011014,0.01522625,0.0130995,0.0105726666666667,0.0095296875,0.0…	0.00312669	0.0196465	0.72641
chr1	32254213	32254230	0.008943,0.005702,0.0144193333333333,0.00863233333333333,0.01292,0.0106596666666667,0.00660533333333333,0.0187803333333333,0.0140326666666667,0.0149206666666667,0.0142633333333333,0.0184653333333333,0.0108656666666667,0.001292,0.00692333333333333,0.0183876666666667,0.00839766666666667,0.00330033333333333,0.003205,0.00333333333333333,0,0.0148713333333333,0.0111953333333333,0.013158,0.0209423333333…	0.00640866666666667,0.013148,0.004902,0.0152263333333333,0,0.012144,0.004695,0.0156423333333333,0.00834466666666667,0,0.003895,0.0121383333333333,0.024645,0.005979,0,0,0,0.00910733333333333,0.00404033333333333,0.00182133333333333,0.0104193333333333,0.0170316666666667,0.00579266666666667,0.003528,0.00885233333333333,0.00123466666666667,0.004193,0.004415,0.0118856666666667,0.00286133333333333,0.001…	0.00255954	0.0198913	0.727682
chr10	77159736	77159858	0.0162742,0.0173686,0.0161648666666667,0.0145438,0.0120006,0.0211368666666667,0.0137481333333333,0.0211096666666667,0.0186712,0.0101469333333333,0.0113424666666667,0.0113866666666667,0.0141828666666667,0.0138345333333333,0.0209189333333333,0.016957,0.012231,0.00536966666666667,0.00874146666666667,0.023284375,0.0192756,0.0151515,0.0125598333333333,0.020202,0.00960854545454545,0.0110662666666667,0.…	0.0147690666666667,0.0135852666666667,0.0202970666666667,0.0175142666666667,0.0189574,0.0175618,0.0201285,0.0126258,0.00795506666666667,0.0195051818181818,0.00980606666666667,0.01407625,0.0155425,0.00925933333333333,0.010101,0.0037058,0.0224962,0.0103176,0.0025,0.0148482666666667,0.00679073333333333,0.00353314285714286,0.0120796666666667,0.0110051818181818,0.00970088888888889,0.0112781333333333,0…	0.00326917	0.019873	0.727682
chr11	72353324	72353389	0.00964457142857143,0.0115437142857143,0.0134921428571429,0.00645871428571429,0.0130392857142857,0.0162164285714286,0.0268367142857143,0.016718,0.0119257142857143,0.0128735714285714,0.02203,0.0154965714285714,0.0181742857142857,0.00453514285714286,0.0123895714285714,0.0155998571428571,0.0148301428571429,0.06301925,0.0284332857142857,0.0331841428571429,0.015063,0.00455785714285714,0	0.00471771428571429,0.0127051428571429,0,0.0192854285714286,0.00634914285714286,0.0144925714285714,0.013496,0.019983,0.00340142857142857,0.014897,0,0.00476971428571429,0.00280114285714286,0.0240978571428571,0.00166114285714286,0.012987,0,0.00614514285714286,0.00816328571428571,0.0782334285714286,0.00831457142857143,0.0080645,0	0.00528247	0.0197971	0.727682
chr16	4526381	4526625	0.0165668888888889,0.0239415,0.009373,0.0187922	0.006167,0.00542863636363636,0.00446428571428571,0.004329,0.0057142	0.0119478	0.0199645	0.727682
chr5	159739789	159739814	0.014263,0.008337,0.016492,0.019993,0.0199195,0.005872,0.0204905,0.0166565,0.012894,0.0108345,0.0125785,0.007592,0.023858,0.018262,0.030472,0.031064,0.0143705,0.028108,0.0111315,0.015155,0.014289,0.0409215,0.038169,0.1785715,0.0497525,0.010522,0.00805,0.002551,0.0203535,0.011278,0.018483,0,0.0154505,0.012502,0.0147275,0.003597,0.0114155,0.0108795,0,0.0101525	0.0248385,0.010177,0.010615,0.016204,0.0072465,0.0101675,0.01004,0.013001,0.0093635,0.0100805,0.0115535,0.005319,0,0.013795,0,0.0070425,0.0123475,0.0051055,0.004425,0,0.0241935,0.0219575,0.0076705,0.0061825,0.0171195,0.004132,0.032967,0.013448,0.008579,0.0128745,0.0031845,0.005988,0.0180455,0.0272655,0.0081495,0.04461,0.0074625,0.02568,0.003876,0.0066225,0.0272115,0,0.016304,0.0208335,0.0499355,0…	0.0076816	0.0199102	0.727682
chr1	38512235	38512282	0.0110061666666667,0.0152646666666667,0.0210501666666667,0.0148156666666667,0.0131235,0.0266386666666667,0.0168531666666667,0.0161631666666667,0.0135121666666667,0.015068,0.0182706666666667,0.0151786666666667,0.0220538333333333,0.0147226666666667,0.0273968333333333,0.0241651666666667,0.0146493333333333,0.00797716666666667,0.00396833333333333,0.0166666666666667,0.0142856666666667,0.018393333333333…	0.009637,0.0160453333333333,0.0212806666666667,0.0153416666666667,0.0149871666666667,0.0169358333333333,0.012053,0.0102481666666667,0,0,0.012742,0.0095215,0.0100106666666667,0,0.0122671666666667,0,0.0128133333333333,0.0133486666666667,0.0155128333333333,0.0105561666666667,0.0265876666666667,0.00273216666666667,0	0.00435887	0.0216125	0.728735
chr1	85462627	85462636	0.0086205,0.011905,0.0096155,0,0,0.011628,0,0,0,0,0.068509,0,0,0,0,0.0076925,0.0117645,0.0208335,0.026316,0,0,0.014706,0,0,0.053879	0.0214915,0,0.00625,0,0.0108695,0,0.015527,0,0.0174525,0.016129,0.0069445,0.025,0.012195,0,0.0140185,0.0586125,0.0348835,0,0.016949,0.0151515,0.0438095,0.009434,0.0264945,0.028302,0.013158	-0.0058881	0.0211003	0.728735
chr1	107682941	107683014	0.00403225,0.00419325,0.01672275,0.011072,0.013628,0.015838,0.00405125,0.014159,0.01014475,0.01525375,0.01523925,0.00933525,0.0132025,0.00629625,0.0150665,0.013997,0.01597975,0.00520375,0.00539225,0.0059175,0.00227275,0.02469825,0,0.00531925,0.00596275,0.00324675,0.00700675,0.011486,0.0097615,0,0.00842025,0.0094175,0.00875675,0.007386,0.01535625,0.00414425,0.00211875,0.00528275,0.00373125,0.00344…	0.02173925,0.00714225,0.01928325,0.01181625,0.01784375,0,0.005297,0.021196,0.0067735,0.00823025,0,0.010109,0.00166675,0.011111,0.020973,0.023707,0.03271175,0.02147875,0.00840125,0.00252375,0.00390525,0.01549175,0.01891025,0.006482,0.006628,0.0115155,0.01232,0.00618675,0.01181925,0.00941275,0.0014125,0.0047815,0.02070325,0.00391575,0.02952975,0.01361325,0.01958125,0.0174836,0.0157034,0.0044425,0.0…	-0.00386223	0.02172	0.728735
chr1	110052160	110052176	0.024321,0.0175113333333333,0.0286006666666667,0.016758,0.0265783333333333,0.0228326666666667,0.0184103333333333,0.0258,0.012633,0.0278236666666667,0.0125566666666667,0.0174363333333333,0.011338,0.0288916666666667,0.013709,0.0241143333333333,0.0172156666666667,0.0211286666666667,0.0389866666666667,0.0254023333333333,0.007752,0.00952366666666667,0.020824,0.012189,0.00794233333333333,0.025125666666…	0.00953866666666667,0.0228083333333333,0.00641033333333333,0.0156393333333333,0.004695,0.021352,0.0311636666666667,0.0131543333333333,0.007333,0.0151546666666667,0.00666733333333333,0.0269696666666667,0.0224746666666667,0.0507383333333333,0.0104166666666667,0.00647233333333333,0.0408163333333333,0.00595233333333333,0.010929,0.00929033333333333,0.0106886666666667,0.0189036666666667,0.014388,0.0301…	0.00232247	0.0217916	0.728735
chr1	113051314	113051684	0.0158077727272727,0.0203595909090909,0.0195834545454545,0.0155275769230769,0.024776875,0.0166357368421053,0.0238160434782609,0.0168337142857143,0.0259416818181818,0.0228183684210526,0.0190062592592593,0.0275448571428571,0.0225034090909091,0.0209489565217391,0.0209555,0.0137024545454545,0.0239834545454545,0.014332,0.00986284210526316,0.0119755,0.01626,0.0553118,0.0188711,0.0265384,0.0230965714285…	0.0159716818181818,0.0238964,0.0177190909090909,0.0209798888888889,0.0142115714285714,0.0138524210526316,0.0176435789473684,0.0215226315789474,0.00797165,0.0147861,0.0065625,0.0067587,0.0250208571428571,0.0121528333333333,0.0190643571428571,0.0137718636363636,0.00925122727272727,0.0116195714285714,0.014212,0.0157966818181818,0.0182181363636364,0.009925,0.028178,0.0215053333333333,0.0134785,0.0135…	0.0033751	0.0206848	0.728735
chr1	207494648	207494660	0.0037505,0.0069765,0.0076875,0.006525,0.004658,0.003871,0.013511,0.0039405,0.0030425,0.002605,0.001182,0.006757,0.008367,0.013107,0.0040325,0.01107,0.003275,0.00133,0.006742,0,0.009804,0.002907,0.016133,0.0081965,0.019854,0,0.006079,0.001838,0.0038315,0,0.0085155,0,0.003864,0.002463,0.0051805,0,0.005695,0.00339,0.0103135,0.014733	0,0.008061,0.0051355,0.00295,0.007739,0,0.003835,0,0.0075785,0,0,0.011177,0,0.0416665,0,0,0,0.003876,0,0.001031,0.001825,0,0.0064515,0.007198,0,0.005817,0.000998,0,0,0.0056605,0.0010205,0.0095075,0,0.001695,0,0.0059185,0.0077905,0.0028655,0.007033,0.003817,0.009009,0,0.0069445,0.0122465,0,0.00264,0.0264725,0.0107145,0,0.011111,0.005025,0,0,0,0.001205,0.001488,0.018868,0.0129365,0.0104165,0,0.0063…	0.00122238	0.021479	0.728735
chr10	20104510	20104536	0.019208,0.049186,0.0656565,0.0817575,0.017442	0,0.0248845,0,0,0.0076925,0.0086955	0.0397713	0.0212669	0.728735
chr10	31073916	31074038	0.0121957142857143,0.0141615714285714,0.0192724285714286,0.0173892857142857,0.0166579285714286,0.0132462142857143,0.0131145,0.0151527857142857,0.0163942857142857,0.00967464285714286,0.0200219230769231,0.0151246428571429,0.0194970714285714,0.0185029285714286,0.0150308571428571,0.0162036428571429,0.0169792142857143,0.00970171428571429,0.0109287857142857,0.0113115,0.0113395454545455,0.01780585714285…	0.00391385714285714,0.0114808571428571,0.0211444285714286,0.0121760714285714,0.0156071428571429,0.0106892142857143,0.0111172142857143,0.0124476153846154,0.0169623571428571,0.0105879285714286,0.0110975,0.0108927142857143,0.00704335714285714,0.0265959,0.0112575714285714,0.0187557272727273,0.0104764,0.00537921428571429,0.0152088571428571,0.00970071428571429,0.00607885714285714,0.00593578571428571,0.…	0.00175189	0.0213472	0.728735
chr11	18034998	18035155	0.0285715,0.015625,0.042857,0.013889	0,0,0,0	0.0252356	0.0210706	0.728735
chr11	46402643	46402669	0.011818,0.011372,0.006887,0.002408,0.0125616666666667,0,0.0120073333333333,0.017251,0.00741766666666667,0.00583666666666667,0.006887,0.00130733333333333,0.004942,0.00585466666666667,0.00840466666666667,0.0168866666666667,0.0111376666666667,0.008658,0.00225233333333333,0.0181816666666667,0.0128206666666667,0.0144403333333333,0.00564966666666667,0.008658,0,0.0156973333333333,0.0124756666666667,0.0…	0.00617266666666667,0.00501333333333333,0.00578033333333333,0.0122283333333333,0,0.00698233333333333,0.005848,0.00745266666666667,0.005291,0,0.0163963333333333,0,0.0149813333333333,0,0.00874166666666667,0.012963,0,0,0.0273223333333333,0.00597466666666667,0.001522,0.00216466666666667,0.00191566666666667,0.00383133333333333,0.016185,0.004902,0,0,0.00826433333333333,0.001792,0.01206,0.00637333333333…	0.00248682	0.0217511	0.728735
chr11	61582654	61583316	0.0180965161290323,0.0119783225806452,0.0146851935483871,0.0126118387096774,0.0155375,0.0124508333333333,0.0213992333333333,0.0123800967741935,0.0144739666666667,0.0134677741935484,0.0150616,0.0164177333333333,0.01587575,0.0130945161290323,0.0166563225806452,0.0180053,0.0186281935483871,0.00688032258064516,0.0133016785714286,0.00835925,0.00740433333333333,0.0145738,0.00356385185185185,0.014384821…	0.0104538064516129,0.011029,0.0127549310344828,0.0158445757575758,0.01184568,0.0104824193548387,0.0112687333333333,0.0205864333333333,0.00335505882352941,0.0067305,0.00635068965517241,0.00964036,0.00584794736842105,0.0102056666666667,0.0123279,0.01562090625,0.00758157575757576,0.0100681818181818,0.0121158421052632,0.00893785,0.0117919696969697,0.00901348387096774,0.00604259375,0.00854166666666667…	0.001719	0.0209974	0.728735
chr11	63381875	63381940	0.00998885714285714,0.00776471428571429,0.00790842857142857,0.009955,0.008295,0.00422514285714286,0.0128012857142857,0.00509628571428571,0.00507185714285714,0.0108068571428571,0.0114808571428571,0.0114174285714286,0.007354,0.0119755714285714,0.00952328571428572,0.0210468571428571,0.00659228571428571,0.00415185714285714,0.00140057142857143,0,0.00696857142857143,0.00297614285714286,0,0.001098857142…	0.0107591428571429,0.00334785714285714,0.00774414285714286,0.00587742857142857,0,0.00377614285714286,0.0151704285714286,0.017368,0.00217171428571429,0,0.011354,0,0.00259742857142857,0.00437314285714286,0.00201357142857143,0,0.00785283333333333,0,0.0104368571428571,0.00266514285714286,0.00280328571428571,0.00337685714285714,0.00362316666666667,0.029412,0.00223214285714286,0.00462442857142857,0,0,0…	0.00198481	0.0203421	0.728735
chr11	94822912	94822963	0.015625,0,0.005814,0.0189855714285714,0.0114286,0,0.014757,0.0168283,0.00310557142857143,0.012976,0.016524,0,0	0,0,0,0,0	0.00892646	0.0205148	0.728735
chr12	29936031	29936052	0.007874,0,0,0.00813,0.006123,0.019231,0.0281255,0.003817,0,0,0.010101,0.026099,0,0.0107525,0,0.005814,0.0091745,0.00625,0,0,0.057692,0.031912,0,0,0.0133335,0.0172045,0.009091,0,0.011628,0.0107525,0.013382,0.012987,0.0149085,0,0,0.006173,0,0.0123405	0.0160035,0.033585,0.0163045,0.018405,0.03125,0.0157355,0.0214285,0.0208335,0.0049505,0,0.0081965,0.0260805,0,0.031089,0.005319,0,0,0.0086205,0.0152695,0.0212765,0.013158,0.011111,0.0171055,0.0128205,0,0.065421,0,0.021463,0,0.048221,0,0.0346535,0.0274725,0.0135135,0.00625,0.054348,0,0,0.037013,0.007874,0.047883,0,0.0180195,0,0.0166665,0.0114945,0,0.0040325,0.0135135,0.0367405	-0.0069757	0.0217196	0.728735
chr16	15951322	15951354	0.0023365,0.011272,0.03337875,0.005682,0.01136375,0.038792,0.015,0.00362325,0.00294125,0,0.00409825,0.02782,0.0142165,0.01120025,0.0249425,0.00926075,0.0160935,0.0045455,0.0079365,0.0096155,0.0182775,0.0060975,0.01329325,0,0.005639,0.00455775,0.013889,0.0213135,0.03212025,0.006579,0.01926675,0.02002375,0,0.0098685,0.02199725	0,0.01595125,0.00794125,0,0.007752,0.0141975,0,0.00240375,0,0.010101,0.0045455,0.0254235,0.01776975,0,0,0.0059525,0.01265825,0.005102,0,0.0219805,0.0160335,0.011853,0.00320525,0,0.0030865,0.01306225,0.006329,0.00431025,0.00595233333333333,0,0.002809,0.0151516666666667,0.01115725,0.0064485,0,0.03154975,0,0.01922325,0.0104165,0.0096155,0.007841,0,0.00416666666666667,0.01028225,0.031545,0.005458,0,0…	0.00417776	0.0205883	0.728735
chr17	56833238	56833272	0.00916525,0.00906191666666667,0.0132484166666667,0.010869,0.0140245833333333,0.0108453333333333,0.0106051666666667,0.0138504166666667,0.0136585833333333,0.00788408333333333,0.0137138333333333,0.00885366666666667,0.0100126666666667,0.0126700833333333,0.0101935833333333,0.0188998333333333,0.0116071666666667,0.00654208333333333,0.00776241666666667,0.01491425,0.008905,0.0103361666666667,0.012431,0,0…	0.0128178333333333,0.0142560833333333,0.0129788333333333,0.0113898333333333,0.0115314166666667,0.0145995833333333,0.02043525,0.0115805833333333,0.00693775,0.0139828,0.0121181666666667,0.0072356,0.003876,0.00835366666666667,0.0177271666666667,0.0115715833333333,0.0119956666666667,0.0125975,0.016203875,0.0127785833333333,0.0116039166666667,0.0175291666666667,0.00261458333333333,0.00436483333333333,…	-0.00218897	0.0216047	0.728735
chr18	28622857	28622875	0.0350235,0.033458,0.02092,0.0222985,0.037122,0.0235135,0.019457,0.0499135,0.0144155,0.015528,0.0274065,0.0235415,0.034103,0.0321025,0.018458,0.032969,0.059446,0.011969,0.040497,0,0,0.0108695,0.0083335,0,0,0.027655,0.0136365,0,0,0.014493,0.0960855,0.0293005,0.054058,0.022399,0,0.0242425,0.034009,0,0.0086205	0.0271515,0.0385545,0.0465585,0.0391415,0.027778,0.0366165,0.0195135,0.021585,0,0.0289365,0.0617125,0,0.014085,0.04939,0.016667,0.008508,0.0404415,0.031915,0.0310095,0.0262585,0.014158,0.0479455,0.017267,0.0108695,0.076087,0.085445,0.0332545,0.0030675,0.038593,0.015625,0.0286595,0.0722785,0.020593,0.050481,0.0601045,0.040839,0.031703,0.106967,0.0320515,0,0.018833,0.0441175,0.0731705,0.0076925,0.0…	-0.010262	0.0201993	0.728735
chr19	18747799	18747875	0.00634914285714286,0.003378375,0.02180725,0.00882983333333333,0.00504491666666667,0.0042735,0.00957758333333333,0.00752154545454545,0.00794214285714286,0.0129195714285714,0.026072,0.00625716666666667,0.00861514285714286,0.013271,0.0270443333333333,0.031648,0.0102041428571429,0.0069445,0.00132623076923077,0,0.041068,0.0113242727272727,0.0093385,0.0072595	0.00291542857142857,0,0.02025,0.00552266666666667,0.003521125,0,0.006079,0,0.00680271428571429,0.002907,0.0112975714285714,0.00324671428571429,0.008427,0,0.0210614285714286,0.020295125,0.008767,0	0.00527332	0.0205483	0.728735
chr19	23456965	23457061	0.0141103333333333,0.0120893333333333,0.0141746666666667,0.0131895,0.0106795,0.00796316666666667,0.0147856666666667,0.0117405,0.0113355,0.0109755,0.00654983333333333,0.00969016666666667,0.0104121666666667,0.0105878333333333,0.0145946666666667,0.0080255,0.00980283333333333,0.00588083333333333,0.00351633333333333,0.005358,0.00559133333333333,0.0119648333333333,0.0107261666666667,0.00710433333333333…	0.00682066666666667,0.007341,0.00763616666666667,0.0062155,0.0109201666666667,0.0140621666666667,0.00805116666666667,0.0109426666666667,0.0103971666666667,0.003365,0.00494316666666667,0.00527116666666667,0.004686,0.009592,0.0058385,0.007504,0.00689316666666667,0.0126713333333333,0.00916583333333333,0.00579366666666667,0.0043765,0.0035585,0.0117216666666667,0.007525,0.0055515,0.0023695,0.006021166…	0.00144411	0.0213472	0.728735
chr19	30156515	30156526	0.005355,0.0027135,0.014871,0.010896,0.009697,0.0020325,0,0.0040985,0.0151325,0.0070425,0.0090158,0.002604,0.005611,0.0091745,0.0134645,0,0.009707,0,0,0.013158,0,0.032258,0.0465675,0.072917,0,0,0.0106385,0,0,0.0051545,0.030488,0.001792,0,0.0075704,0,0.008,0.004386,0.014286	0,0.013693,0.0031845,0.01402,0.0046295,0.010238,0.0590275,0.008841,0,0,0,0.0151515,0,0,0,0,0,0,0,0,0,0.007143,0,0,0,0,0.0023475,0.007194,0,0,0.007614,0,0.012279,0.005814,0.004016,0,0.0175115,0,0.021739,0.010238,0,0.0140845,0.006329,0,0.0092595,0,0,0.0058825,0,0,0,0.0072465,0	0.00465397	0.0209378	0.728735
chr2	191045753	191045786	0.00123,0.009755,0.0116876666666667,0.00988133333333333,0.0226496666666667,0,0.00316466666666667,0.0102583333333333,0.009133,0.007437,0.012407,0.00701433333333333,0.008032,0.00103833333333333,0.0117863333333333,0.0210306666666667,0.015475,0.005747,0.00234733333333333,0,0.008772,0,0,0,0.013012,0.00394466666666667,0.006536,0,0.0155303333333333,0.00724633333333333,0.0101866666666667,0.004695,0.00960…	0.00652466666666667,0.0184053333333333,0.003058,0.0144116666666667,0.00362333333333333,0.008712,0.00751866666666667,0.00666366666666667,0,0,0,0,0.00537633333333333,0.008478,0,0.0107526666666667,0.006489,0,0,0.005557,0,0,0.0340286666666667,0.004535,0,0,0.0117266666666667,0.00555566666666667,0.00636366666666667,0,0.010004,0,0,0,0.017084,0.030303,0.008772,0.0141843333333333,0,0.00308633333333333,0,0…	0.00223304	0.02077	0.728735
chr22	36851080	36851131	0.0120300714285714,0.0137897857142857,0.0149975,0.0167642857142857,0.0120229285714286,0.0151844285714286,0.0087205,0.0119627857142857,0.0116437142857143,0.0171102142857143,0.0128344285714286,0.0155383571428571,0.0124740714285714,0.0162354285714286,0.01852,0.0128863571428571,0.0181309285714286,0.00876842857142857,0.0142722142857143,0.000784928571428572,0.0131573846153846,0.009164,0.008484857142857…	0.012516,0.0135367142857143,0.0139537857142857,0.0122267142857143,0.0224319285714286,0.0144632142857143,0.013685,0.0208375714285714,0.00859671428571429,0.007978,0.0123108571428571,0.00669564285714286,0,0.00618492307692308,0,0.00616814285714286,0.0109736428571429,0.00399057142857143,0.009874,0.00760692857142857,0.00262236363636364,0.0121238571428571,0.00324114285714286,0.0105683571428571,0.0073498…	0.00228902	0.0201884	0.728735
chr3	10206365	10206400	0.0165595,0.0177535,0.0167525,0.01471575,0.022249,0.019125,0.0180166666666667,0.014354,0.015625,0.0128545,0.026873,0.0089155,0.00611466666666667,0.013312,0.010746,0.025447,0.019871,0.005466,0.006045,0.01173,0.0170675,0.015574,0.023851,0.0727865,0.011532,0.007282,0.021302,0.02413775,0.00826433333333333,0.0108115,0.0334655,0.026975,0.00387475,0.0328993333333333,0.0258825,0.0209915,0.009036,0.011623…	0.008152,0.0134885,0.012872,0.010961,0.03053075,0,0.019466,0.0245245,0.011691,0.0090185,0.0111505,0.0025,0.0119585,0.047628,0.024339,0.00838,0.007177,0.026004,0.01161775,0.00428433333333333,0.011668,0.002732,0.010719,0.0128635,0.008305,0.0081815,0.00381633333333333,0.000762666666666667,0.00842,0.0110115,0.0144685,0.0137805,0.013673,0.0181495,0.0079365,0.0120285,0.0065045,0.017553,0.01918666666666…	0.00437514	0.0213472	0.728735
chr3	61550203	61550460	0.0224851428571429,0.0150006875,0.031135875,0.0277732,0.033227875,0.0345830714285714,0.0285343333333333,0.0349676428571429,0.0301829333333333,0.0194862142857143,0.0392536428571429,0.0192399285714286,0.0252488125,0.0260995714285714,0.0305552857142857,0.0296375714285714,0.0227616428571429,0.0286667857142857,0.0249628571428571,0.0202753571428571,0.0152276666666667,0.0382545714285714,0.04044242857142…	0.0340600833333333,0.0332211875,0.0304335,0.0230132857142857,0.02426,0.0328254285714286,0.0384096666666667,0.0222663076923077,0.0391260714285714,0.0191383571428571,0.0224554285714286,0.0226777142857143,0.0282542857142857,0.0543416363636364,0.0733279333333333,0.0714758461538462,0.0921326363636364,0.0353412142857143,0.0400479285714286,0.0184145,0.0369537692307692,0.0206342857142857,0.04364721428571…	-0.00775285	0.0209731	0.728735
chr3	101498528	101498548	0,0,0,0.0378965,0.009091,0.034091,0,0.015625,0,0.0218105,0,0.0128205,0,0,0.014706,0,0.0235585,0,0.010204,0,0.034091	0.050769,0.011628,0,0.037736,0.027778,0.060276,0.034483,0,0.0304775,0.025,0.011628,0.04754,0.03125,0,0.0526315,0.01,0.0108695,0	-0.0143738	0.0210989	0.728735
chr3	126374002	126374058	0.0040665,0.007136,0.0121686666666667,0.00859133333333333,0.00664433333333333,0.00522683333333333,0.00468616666666667,0.00471466666666667,0.0100293333333333,0.0162138333333333,0.0073995,0.00680316666666667,0.00757316666666667,0.0067025,0.0096155,0.00803166666666667,0.0112608333333333,0.00648483333333333,0,0.0111111666666667,0,0,0.00951466666666667,0.00724633333333333,0.007143,0.00101633333333333,…	0.00549366666666667,0.00655366666666667,0.00549633333333333,0.009038,0.0154136666666667,0.00638616666666667,0.00380983333333333,0.00713116666666667,0.000768,0,0.000672,0.0089285,0,0,0.00675683333333333,0.00228266666666667,0.001894,0,0.048387,0.0053715,0.000502,0.00521183333333333,0.0011905,0.00317466666666667,0.0329863333333333,0.00974366666666667,0.000468166666666667,0.00943,0.002849,0.0042345,0…	0.000772277	0.0218109	0.728735
chr4	1400652	1400660	0.0758673333333333,0.04884,0.078448,0.063473,0.054147,0.09976,0.065395,0.0920633333333333,0.096735,0.0726896666666667,0.0636003333333333,0.0700756666666667,0.0836613333333333,0.121606333333333,0.060407,0.081882,0.0877656666666667,0.0555556666666667,0.0804013333333333,0.010101	0.04992,0.0731966666666667,0.046875,0.0505693333333333,0.0535586666666667,0.0311136666666667,0.00724633333333333,0.045238,0.0493923333333333,0.0489836666666667,0.051282,0.116660666666667,0.093105,0.0537633333333333,0.0914946666666667,0.069625	0.0148722	0.0209941	0.728735
chr6	72596733	72596766	0.0224336,0.0277392,0.0328828,0.0318318,0.0228086,0.0161486,0.02475,0.0286022,0.0209156,0.0205038,0.0204438,0.0280182,0.0170028,0.0342784,0.0316902,0.047168,0.0328186,0.0199448,0.0401186,0.01349425,0.040612,0.075515,0.0274025,0.0245708,0.0379792,0.0301428,0.0212248,0.012,0.0206452,0.028499,0.0205952,0.0340494,0.0247692,0.0194592,0.0123166,0.030954,0,0.0201602	0.031219,0.0270186,0.0279116,0.0264196,0.0141164,0.0208396,0.0165432,0.0232258,0.0105888,0.0147332,0.0058902,0.01895825,0.0454378,0.0266666666666667,0.0272494,0.0162012,0.0079365,0.0173696,0.0325794,0.0189654,0.0198876,0.0294344,0.0303152,0.005,0.027873,0.026728,0.0185798,0.0036364,0.0063354,0.0203516,0,0.0154188,0.0264122,0,0.0204368,0.0027398,0.0258774,0.04619875,0,0.0193676,0.01534175,0.009993…	0.00581801	0.0212343	0.728735
chr7	82792178	82792344	0.0319315555555556,0.012938875,0.00858566666666667,0.0230893333333333,0.0229602,0.0200401428571429,0.0172689,0.0162166666666667,0.0363918333333333,0.0404028333333333,0.0224166666666667,0.0236105,0.0207098888888889,0.011507625,0.02221975,0.026422,0.0280105555555556,0.0055093,0.0173593333333333,0.00826422222222222,0.0145491666666667,0.0174266666666667,0.027332375,0.007097,0.0295377777777778,0.00506…	0.00625,0.0194685555555556,0.01979925,0.0289265555555556,0.0195676666666667,0.01422925,0.0153638888888889,0.00626525,0.013867375,0.00925325,0.00986322222222222,0.00418166666666667,0.00831,0.0520217142857143,0.0141514166666667,0.00362316666666667,0.01883975,0.0132362222222222,0.01035975,0.0114280833333333,0.0181357777777778,0.00196285714285714,0.0117934166666667,0.0141000833333333,0.00980033333333…	0.00328908	0.0217271	0.728735
chr8	22436630	22436681	0,0.0059525,0.0104166666666667,0.0038462,0.005,0.0133334,0,0.009804,0,0	0.013889,0.0148148,0.013167	-0.00912166	0.020672	0.728735
chr8	41686402	41686494	0.0241265384615385,0.0190716923076923,0.0294086153846154,0.020731,0.0225675384615385,0.01571,0.0210574615384615,0.0224136923076923,0.0236858461538462,0.022287,0.0158553846153846,0.0187083846153846,0.0181015384615385,0.0182736923076923,0.0232813076923077,0.033202,0.0248945384615385,0.0183904615384615,0.0137310769230769,0.0237953846153846,0.0235660769230769,0.0334056153846154,0.0177617692307692,0.0…	0.024937,0.0260509230769231,0.0353571538461538,0.0210670769230769,0.0244336153846154,0.028771,0.0219266923076923,0.0141408461538462,0.0209111538461538,0.0238248461538462,0.0247902307692308,0.0217317692307692,0.0228339230769231,0.0140057142857143,0.0226286153846154,0.014906,0.007353,0.00652884615384615,0.0136937692307692,0.0161253076923077,0.0301160769230769,0.0252991538461538,0.0145233076923077,0…	0.00380238	0.0202416	0.728735
chr8	134465719	134465834	0.013063,0.0147377142857143,0.0103852857142857,0.016877,0.0122988571428571,0.0123954285714286,0.00635742857142857,0.0105297142857143,0.009354,0.010032,0.00313257142857143,0.00918342857142857,0.00727085714285714,0.0122415714285714,0.0116931428571429,0.00771828571428571,0.00293671428571429,0.0120322857142857,0.00380971428571429,0.0181521428571429,0.02272725,0.004762,0.00848966666666667,0.0318378571…	0.007519,0.00541385714285714,0.000742142857142857,0.006885,0.00157983333333333,0.00691571428571429,0.00140057142857143,0.0137847142857143,0.013662,0.0109521428571429,0.0176394285714286,0.00862071428571429,0,0.00431828571428571,0.00131971428571429,0.0106666666666667,0.00752471428571429,0.001841,0.00133928571428571,0.00582485714285714,0.0014245,0.00207042857142857,0.0175645714285714,0.0017142857142…	0.00287951	0.0204771	0.728735
chr2	128432478	128432490	0.015741,0.015306,0.0397865,0.0405785,0.043537,0.0441085,0.033242,0.0300415,0.0375165,0.016854,0.0282225,0.0511735,0.0190475,0.032423,0.0400775,0.0576925,0.0329935,0.015625,0.0227275,0.0220445,0.0411325,0.053175	0.0239695,0.0404545,0.01,0.033572,0.03373,0,0,0.0151515,0.0219085,0,0.015625,0.0140845,0.068809,0.031017,0.0280495	0.0108955	0.0220315	0.732287
chr21	28218464	28218515	0.0310245,0.0092595,0,0.028247,0,0.028605,0,0.033627,0.0233265,0.0411865,0,0.0175365,0.005682,0,0.0438595,0.006024,0.0128205,0,0.0080645,0.0227275	0.023256,0.018481,0,0,0.010204,0.0128205,0,0,0.0212765,0,0,0.0069445,0,0,0.024272,0,0.011111,0,0,0.010101,0,0,0.011628,0,0	0.00959574	0.0220643	0.732287
chr6	163835180	163835310	0.00878614285714286,0.00752742857142857,0.0145164285714286,0.0166622666666667,0.0127198,0.0133019230769231,0.0103867333333333,0.00830678571428571,0.0105448571428571,0.018617,0.00837093333333333,0.0166872142857143,0.0084688,0.00623476923076923,0.0133682142857143,0.0115850909090909,0.00717335714285714,0.0129266666666667,0.00268130769230769,0.00584746666666667,0.00563211111111111,0.00404036363636364…	0.0115931333333333,0.0138476428571429,0.00692009090909091,0.0114971428571429,0.00363636363636364,0.00957142857142857,0.0116949090909091,0.0140911428571429,0.00345593333333333,0.00251766666666667,0.00887458333333333,0.00291158333333333,0.0159917692307692,0.0171236,0.00744026666666667,0.00417293333333333,0.00481542857142857,0,0.0147935,0.0110119333333333,0.00395666666666667,0.0065424,0.001229933333…	0.00236968	0.0220885	0.732287
chr10	82167822	82167892	0,0,0.004016,0.007968,0.0033785	0.02448,0.0232525,0.0070095,0.017361,0.0053765,0.0243	-0.0138908	0.0221735	0.733213
chr1	145382573	145382590	0.074787,0.1426795,0.07917,0.015771,0.025955,0.166406,0.1153405,0.0876565,0.2381425,0.010088,0.131284,0.109022,0.122,0.0125015,0.0591375,0.097976,0.1149585,0.0810685,0.248285,0.083209,0.230178,0.299569,0.0355115,0.112245,0.252235,0.1424835,0.1301145,0.237122,0.2364425,0.0897505,0.125828,0.193983,0.1170305,0.2914585,0.125306,0.1679275,0.0555945,0.153891,0.144353,0.0622435	0.0706965,0.163767,0.190136,0.1271705,0.0305765,0.1988905,0.0936125,0.1248615,0.110287,0.1120765,0.159664,0.0722405,0.169255,0.313346,0.22105,0.046658,0.264003,0.227483,0.1418075,0.1038805,0.3709005,0.2466255,0.1541375,0.160384,0.2703455,0.1013975,0.1586595,0.2520455,0.2238455,0.271233,0.24685,0.121605,0.156338,0.102507,0.1655915,0.0700065,0.1253825,0.2130045,0.177932,0.185534,0.182759,0.120572,0…	-0.03754	0.0229023	0.734968
chr10	7450084	7450198	0.025641,0.0142855,0,0.046875,0.03125,0,0.013889,0.0405405	0,0,0,0,0.008772,0	0.0200981	0.0229229	0.734968
chr10	27541757	27541839	0.023052,0.007752,0,0.0142855,0	0.024056,0.0665955,0.0416665,0.0243403333333333,0,0.04014,0.02515975,0.0326085,0,0.0732046666666667,0.0405985,0.03538,0.011628,0.059269	-0.0248854	0.0227103	0.734968
chr10	43800420	43800441	0.013214,0.0206916666666667,0.0145103333333333,0.0174303333333333,0.0171876666666667,0.0147743333333333,0.021108,0.0222406666666667,0.0133836666666667,0.0108303333333333,0.013235,0.0150496666666667,0.014731,0.0147086666666667,0.0181833333333333,0.0130303333333333,0.0130613333333333,0.00521133333333333,0.014676,0.0146443333333333,0.00182133333333333,0.00849533333333333,0.018706,0.00533333333333333…	0.010505,0.00842233333333333,0.0205823333333333,0.0109986666666667,0.012442,0.00783033333333333,0.0168546666666667,0.014875,0.0181923333333333,0.00222233333333333,0.0105313333333333,0.003543,0.0109403333333333,0.005698,0.012459,0.0115066666666667,0.00893566666666667,0.014638,0.007236,0.014733,0.00740833333333333,0.00331733333333333,0.00961266666666667,0.00865333333333333,0.007685,0.00988333333333…	0.00191001	0.0233061	0.734968
chr11	71951052	71951062	0.01298,0.0162985,0.00671375,0.01475575,0.00627775,0.01412425,0.02206225,0.00856375,0.0100265,0.00485425,0.00855125,0.00908375,0.01428825,0.01653825,0.00760625,0.02070625,0.0152105,0.0151515,0.0149785,0.0135135,0,0.05,0,0.00185175,0,0.0106385,0.02205875,0.0128205,0.00823825,0.0128205,0.0075015,0,0.004717,0.003876,0.02199375	0.002463,0.00909925,0.012507,0.01240525,0,0.00825475,0.022078,0.008969,0.0022935,0.0081965,0.0183485,0,0,0,0.009164,0.00370366666666667,0.016129,0.016949,0.0026455,0,0.0083335,0.0082055,0,0.0897435,0,0.01422375,0,0,0,0.009306,0,0.02003375,0,0.0167295,0.011987,0,0.0092015,0.0559955,0.012987,0.0072465,0,0,0.0142855,0,0,0	0.00229994	0.0227462	0.734968
chr11	134146047	134146113	0.00680783333333333,0.0161563333333333,0.00923316666666667,0.009933,0.00450516666666667,0.0163111666666667,0.0127771666666667,0.0220273333333333,0.00552433333333333,0.00526533333333333,0.00578716666666667,0.0109098333333333,0.00939766666666667,0.0113096666666667,0.00966283333333333,0.0168218333333333,0.0109245,0.00856816666666667,0.00758466666666667,0.0044444,0.0213993333333333,0.0165305,0.021523…	0.00512883333333333,0.0186881666666667,0.00380433333333333,0.00943033333333333,0.0111111666666667,0.010912,0.001292,0.00790766666666667,0.008586,0,0.00323316666666667,0,0.0145648333333333,0,0.0157075,0.0049155,0.0296876,0,0,0.00543316666666667,0.008323,0.009155,0.00571733333333333,0.011592,0.006372,0.00596116666666667,0.006872,0,0.007124,0.0228948333333333,0,0.00657783333333333,0.0073313333333333…	0.0038469	0.0228117	0.734968
chr13	33001372	33001390	0.0454545,0.02439,0.05,0.007143,0.0128205,0,0,0,0,0.049695,0,0,0,0,0.011628,0,0.0285715,0,0.005319,0.0060975,0.010204,0.013889	0,0,0.0138115,0,0,0.037582,0,0.0074625,0,0,0,0,0,0,0,0,0,0.009091,0,0	0.00865774	0.0236173	0.734968
chr15	100881371	100881391	0.0074075,0.011909,0.0202635,0.0313645,0.030319,0.018797,0.029666,0.0175055,0.0266985,0.025596,0.028371,0.0091695,0.0322405,0.028095,0.0287615,0.046797,0.0371635,0.049291,0,0.042857,0.022727,0,0.013158,0,0.0409595,0.013726,0.052989,0.018875	0.0336105,0.0327325,0.008547,0.046372,0.0460525,0.017549,0.038828,0.026735,0.0794425,0,0.01788,0.0335385,0.023272,0.060956,0.0354155,0.0746755,0.0244625,0.069039,0.047,0.048387,0.0133335,0.113708,0.0336505,0.02189,0.03	-0.0146293	0.0236192	0.734968
chr16	6659964	6660169	0.9001545,0.892929,0.847,0.860577,0.9039165,0.9023395,0.892749,0.933936666666667,0.88965,0.888332333333333,0.902605333333333,0.844155666666667,0.8646815,0.839611666666667	0.9534675,0.8800775,0.854583,0.87532,0.931882333333333,0.862312666666667,0.880952333333333,0.871199,0.885124333333333,0.848408,0.817942666666667,0.867919,0.805724666666667,0.847724333333333,0.811835,0.862150333333333,0.863282,0.861030666666667,0.8285715,0.815814,0.742329666666667,0.827577,0.9257145,0.931374,0.802561333333333,0.800701333333333,0.8671275,0.852532,0.852624333333333,0.8753625,0.82842…	0.0271858	0.0233402	0.734968
chr17	235156	235255	0.0135860769230769,0.00983592307692308,0.0128198461538462,0.0145691538461538,0.0154377692307692,0.0150219230769231,0.0165896923076923,0.0101267692307692,0.0136313846153846,0.0153423846153846,0.0112505384615385,0.021017,0.0113706153846154,0.00994261538461538,0.0158256923076923,0.0175436153846154,0.015083,0.00639338461538462,0.00507953846153846,0.009009,0.0060606,0.00510922222222222,0.0176443333333…	0.0140762307692308,0.00900684615384615,0.0109278461538462,0.0116618461538462,0.0163520769230769,0.00961861538461539,0.0123958461538462,0.0188024615384615,0.00263607692307692,0.00849869230769231,0.00723261538461539,0.00642684615384615,0.0192430769230769,0.00301661538461538,0.0229339230769231,0.00468561538461539,0.0338671666666667,0.00282483333333333,0.0236486153846154,0.0134292307692308,0.00666638…	0.00181822	0.022469	0.734968
chr19	8429372	8429391	0,0,0.0179035,0,0,0.03882575,0,0.00714275	0.019608,0.0281375,0,0.04436925,0.050505,0.0234375,0.0380953333333333,0.026147	-0.0208034	0.0235441	0.734968
chr2	65216162	65216168	0.00463966666666667,0.00837666666666667,0.0119546666666667,0.012985,0.0114313333333333,0.00507433333333333,0.00288733333333333,0.015945,0.002197,0.00193466666666667,0.008069,0.009379,0.0303846666666667,0.00708366666666667,0.0241136666666667,0.0112483333333333,0.00449666666666667,0.001139,0.005057,0,0,0.014423,0.013956,0,0,0.010239,0.0073765,0.0217903333333333,0.0040325,0,0.0133325,0.0274,0.002137…	0.002061,0.00725766666666667,0.0104975,0.00735466666666667,0.018218,0.027277,0.032099,0.00670933333333333,0.001002,0.007143,0,0,0,0,0.0177875,0.002155,0.0054115,0.0061815,0,0.0113635,0.001996,0,0.0047145,0.0033625,0,0,0.0100505,0.00206266666666667,0,0.005988,0,0,0.00614766666666667,0.0147785,0.011838,0.006208,0.007576,0.005796,0,0.0037735,0.0143885,0,0.00972566666666667,0,0,0,0,0.0019765,0.008333…	0.00304233	0.023039	0.734968
chr2	220435532	220435558	0.009324,0.010239,0.0115385,0.0170615,0.0037095,0.0088755,0.01313,0.0079915,0.0042255,0.011845,0.013328,0.0109505,0.007966,0.011807,0.0105505,0.001961,0.0149545,0.007576,0,0.0106385,0,0,0.040079,0.009434,0,0.0225435,0.003125,0.014706,0.0124375,0,0.0050505,0.0083335,0	0.007385,0.003725,0.0081965,0.01219,0.005682,0.007719,0.0246915,0.0027475,0,0,0,0.011111,0,0,0.029514,0.0072905,0,0,0.0052085,0.0115905,0,0,0,0.002439,0,0.006024,0.0283095,0.019381,0,0.0151515,0.002232,0,0,0.011111,0,0	0.00303506	0.0234952	0.734968
chr20	2187843	2187934	0.00253483333333333,0.00736218181818182,0.024227,0.0219023636363636,0.0169714,0.0244367,0.0138515,0.0086213,0.0232056666666667,0.00374533333333333,0.0111273333333333,0.0183768181818182,0.014471,0.015871,0.0194774545454545,0.00675675,0.02894,0.0151512857142857,0.005148,0.014225,0.0060606,0.00503383333333333,0.00274728571428571,0.00569728571428571,0.0061775,0.023097,0.0248687272727273,0.006852,0.01…	0.00417616666666667,0.00943671428571429,0.0232686666666667,0.00833890909090909,0.012317,0.00844363636363636,0.0635416666666667,0.0107196363636364,0.0096688,0.00797616666666667,0.00331133333333333,0,0.0050766,0,0.00277783333333333,0.0069646,0.017275,0,0,0.0188682,0.00547757142857143,0.002605,0.0145638333333333,0.0150124545454545,0.00314466666666667,0,0.0268271,0.00566045454545454,0.0091775,0.02355…	0.00364983	0.0226654	0.734968
chr3	44626325	44626332	0.008099,0.0083015,0.0200585,0.0218415,0.014304,0.0196145,0.0260705,0.0245845,0.0099255,0.0093765,0.0195315,0.0153335,0.013641,0.0026405,0.0055815,0.032838,0.0222425,0.003937,0.04058,0.0050385,0,0.01087,0.0341,0.0142855,0.011194,0.016015,0.0074175,0.006623,0,0.0068965,0.0280385,0.023227,0.0101575,0.0164475,0.0077415,0,0.006118,0.0240795,0,0.027231	0.0150455,0.007679,0.0271195,0.033171,0.0134205,0.017757,0.026707,0.014745,0.0265765,0.0107035,0.0206165,0.016305,0.009059,0,0.03991,0.014286,0.015625,0.0527155,0.039874,0.009328,0.039171,0.012931,0.023952,0.0075075,0.0014045,0.0141095,0.0093915,0.0076925,0.045888,0.014286,0.0092615,0.0173035,0.030927,0.002193,0.0520625,0.0078125,0.0109675,0.0193995,0.009222,0.0149815,0.020808,0.0103095,0.0375425…	-0.00780712	0.0230953	0.734968
chr3	120627225	120627503	0.0159152666666667,0.0103495333333333,0.0121143076923077,0.02171875,0.0210426,0.0260968181818182,0.0181878666666667,0.020288,0.0204033076923077,0.00505528571428571,0.0191059090909091,0.0168703076923077,0.0104554,0.024735,0.0207198666666667,0.0251309333333333,0.018959,0.0245045,0.00782890909090909,0.0129532727272727,0.0137074285714286,0.0300882727272727,0.0154291538461538,0.0457744285714286,0.0287…	0.0202505454545455,0.019066,0.0209592307692308,0.0166269090909091,0.018091,0.0198421666666667,0.0305349090909091,0.0368292307692308,0.0173288666666667,0.00845058333333333,0.0237604,0.0140550833333333,0.0113652857142857,0.0323813333333333,0.0282633076923077,0.0196209090909091,0.0519254285714286,0.0310764545454545,0.0182742,0.0386137272727273,0.0445282,0.0301281111111111,0.0130408181818182,0.017662…	-0.00594613	0.0237161	0.734968
chr3	128208861	128208869	0.02,0.01676,0.0116735,0.009091,0.024381,0.0107525,0.009375,0.006757,0.0240385,0,0.007874,0.0274135,0.0107525,0.012739,0.0059525,0.0140185,0.0107915,0.0162245,0,0,0,0.017819,0,0.0241935,0,0,0.010204,0.0060975,0.010204,0.003597,0.0163195,0.018638,0.006757,0.006199,0.022222,0,0.00625,0.0037595	0.0245865,0.003876,0.0100565,0.0023255,0,0.0064935,0.0076925,0.0077415,0,0.011653,0.0089285,0,0,0.05204,0.0212765,0,0,0.0153845,0,0.0125,0.0217325,0,0,0.003268,0,0.0078125,0,0,0.012359,0,0.005263,0.0305225,0,0.009184,0,0,0.007353,0.011236,0,0.0054945,0.0251875,0,0,0,0,0.0363635,0,0.006757,0,0.003846,0,0,0.0523025,0.011771	0.00222996	0.0227573	0.734968
chr4	75858393	75858432	0,0,0,0,0,0.048387,0,0,0,0,0	0.008547,0,0,0.0133334,0.0359088,0.0112878,0.016129	-0.00777347	0.0234899	0.734968
chr5	101632268	101632309	0.00888033333333333,0.00760733333333333,0.0154676666666667,0.0128633333333333,0.015241,0.007327,0.00832966666666667,0.0102786666666667,0.00913,0.007079,0.004989,0.0121993333333333,0.0109766666666667,0.00717333333333333,0.01142,0.0100333333333333,0.006837,0.005127,0.00797833333333333,0.00358433333333333,0.00716833333333333,0.00231466666666667,0.0104166666666667,0,0.0109743333333333,0.0026773333333…	0.011709,0.007245,0.00812266666666667,0.008208,0.0167763333333333,0.0181706666666667,0.00834966666666667,0.0142116666666667,0.003592,0.0106246666666667,0.00448366666666667,0.00416666666666667,0.0181526666666667,0.0142855,0.0104166666666667,0.015549,0.043319,0.0142276666666667,0,0.0213203333333333,0.0115266666666667,0.00225766666666667,0.002101,0.00578533333333333,0.0138103333333333,0.010626333333…	-0.00375359	0.0225932	0.734968
chr6	28602880	28602903	0.0186413333333333,0.017132,0.0193518333333333,0.0177926666666667,0.0209275,0.0148228333333333,0.0276286666666667,0.0181806666666667,0.0148151666666667,0.0168608333333333,0.0165101666666667,0.0230921666666667,0.0175768333333333,0.0116465,0.022792,0.0241758333333333,0.0245423333333333,0.0120676666666667,0.0210241666666667,0.023095,0.0133268333333333,0.0270116666666667,0.0195486666666667,0.01759883…	0.0443908333333333,0.017532,0.0392746666666667,0.0174376666666667,0.018934,0.02371,0.0162501666666667,0.0185216666666667,0.0259775,0.00717116666666667,0.0195835,0.0156396666666667,0.0176531666666667,0.0298623333333333,0.0161601666666667,0.0445233333333333,0.0221585,0.0198973333333333,0.0244653333333333,0.068853,0.0137925,0.019823,0.029316,0.0196085,0.0152586666666667,0.0312116666666667,0.01244683…	-0.00434992	0.0229023	0.734968
chr6	45390681	45390715	0.028846,0.0432545,0.0581395,0.037594,0.029197,0.0135135,0.013072,0.045469,0.028,0.0125,0.049498,0.037815,0.053846,0.025773,0.047414,0.022059,0.0463125,0.0108695,0.041096,0.0664335,0.0208335,0.0521685,0.014815,0.0096155	0.0133335,0.060761,0.0272465,0.01626,0.0594905,0.0166665,0.028302,0.017544,0.0128205,0.012048,0.0342595,0.0123455,0.0162975,0,0.0227275,0.025,0.013158,0.014563,0.0200725,0.0079365	0.0121306	0.0229343	0.734968
chr6	62996177	62996196	0.01407,0.010369,0.02133,0.0120575,0.0149145,0.0091835,0.025788,0.013241,0.0108435,0.0096705,0.015799,0.0105935,0.0106955,0.0137985,0.008734,0.024873,0.020689,0.0039525,0.0084655,0.008504,0.0136055,0.0122075,0.017442,0.0105265,0.014485,0.019608,0.004484,0.0196785,0.005128,0.002941,0.018368,0.0103125,0.007859,0.003012,0.0126915,0.0119405,0.0088215,0.017233,0.003906,0.0190275	0,0.0122535,0.031042,0.02078,0.013759,0.0105635,0.014645,0.023059,0.0210915,0.005338,0.0145995,0.0174795,0.0206425,0.011236,0.026036,0,0,0.014129,0.033387,0.033394,0.026425,0,0.0223965,0.0122365,0.009453,0.017294,0.02078,0.0221125,0.0766695,0.015458,0.015713,0.004373,0.010776,0,0.0305495,0.0122015,0.0233975,0.00813,0.02012,0.0143885,0.0143885,0.0213275,0.031703,0.019623,0.0107525,0.0131525,0.0394…	-0.00764487	0.0237023	0.734968
chr6	100062571	100062601	0.0224153333333333,0.0281856666666667,0.0214846666666667,0.0196643333333333,0.0191703333333333,0.0270346666666667,0.026607,0.0229596666666667,0.0252766666666667,0.0269396666666667,0.0179963333333333,0.0199186666666667,0.0171573333333333,0.0296183333333333,0.0186756666666667,0.026957,0.0263086666666667,0.0167996666666667,0.0178963333333333,0.006654,0.002825,0.0189016666666667,0.0205153333333333,0.…	0.0323353333333333,0.0351623333333333,0.0332276666666667,0.0226636666666667,0.0192323333333333,0.0303286666666667,0.0250946666666667,0.0361573333333333,0.03158,0.015869,0.0122603333333333,0.027722,0.023485,0.0250373333333333,0.027778,0.0208333333333333,0.0194243333333333,0.0403916666666667,0.0415566666666667,0.0354446666666667,0.020911,0.0202756666666667,0.0324223333333333,0.0185943333333333,0.02…	-0.00369832	0.0237075	0.734968
chr7	149549	149723	0.0105671818181818,0.00760536363636364,0.0131983636363636,0.0138922727272727,0.0101505454545455,0.00693036363636364,0.0114391818181818,0.00879445454545455,0.00868781818181818,0.00764754545454545,0.0155859090909091,0.00737545454545455,0.0123518181818182,0.0102483636363636,0.0209409090909091,0.00565163636363636,0.0157301818181818,0.00871763636363636,0.00625554545454545,0.0184952727272727,0.00829,0.…	0.00166525,0.00738509090909091,0.0110383636363636,0.00782445454545455,0.0125126363636364,0.000797454545454546,0.0116385454545455,0.00713811111111111,0.00919709090909091,0.00327254545454545,0.00404281818181818,0.00434981818181818,0.0242411818181818,0.009953375,0.00796772727272727,0.00651055555555556,0.0020325,0.0159687272727273,0.0150361818181818,0.00509018181818182,0.0126205555555556,0.004975,0.0…	0.00128941	0.0233061	0.734968
chr7	140714766	140714795	0.0100836666666667,0.0101425,0.0178611666666667,0.0101618333333333,0.0099825,0.00861483333333333,0.0090165,0.00830183333333333,0.013522,0.012608,0.0048135,0.009081,0.00973533333333333,0.00916916666666667,0.0106398333333333,0.014224,0.0101108333333333,0.00444333333333333,0.002392,0.00407333333333333,0.0109596666666667,0.00895316666666667,0.00752266666666667,0.0197318333333333,0.00954483333333333,0…	0,0.00383316666666667,0.0100411666666667,0.0113251666666667,0.0100758333333333,0.0071865,0.007039,0.0111763333333333,0.007953,0.0039345,0.0040815,0.00286133333333333,0.00777516666666667,0.0125995,0.0028625,0.00441516666666667,0.00254466666666667,0.0177168333333333,0.0134981666666667,0.004296,0.009588,0.00334416666666667,0.006769,0.00377766666666667,0.00638166666666667,0.00252616666666667,0.002871…	0.00173698	0.0237086	0.734968
chr7	152622606	152622638	0,0,0,0	0.004717,0.00520825,0.00423725,0.00568175,0.00403225,0,0.0078125	-0.004527	0.022645	0.734968
chr1	196577788	196577840	0.0015152,0.0106816,0.0090516,0.0260948,0.019324,0.0501568,0.0074074,0.0045714,0.0511744,0.0115144,0,0.0095618,0.0069444,0.0147386,0.0105672,0.0379732,0.0172994,0.0141564,0.004744,0.0687084,0.009091,0.0099938,0.0036474,0.0141444,0.0173856,0,0.009837,0.031712,0,0.022415,0.0181732,0.0096932,0.0076754,0.015481,0.0189972,0.0342595,0.0096978,0.0095108,0,0.0205314	0.019071,0.0673664,0.0775214,0.0276718,0.0166666,0.018812,0.035756,0.0364176,0,0.0025316,0.019642,0.0092602,0.011628,0.032385,0.0055555,0.017425,0.0118416,0.0324626,0.005814,0.0838464,0.0158048,0.0202592,0.0154588,0.015611,0.0036776,0.0155902,0.0053572,0.0237232,0.0279644,0.0079696,0.0263334,0.0231746,0.0075506,0.0346394,0.0106244,0.0137252,0.0089708,0.008456,0.0226106,0.0436562,0.0175538,0.02082…	-0.00828732	0.0239066	0.739088
chr20	62715635	62715656	0.014738,0.017737,0.0229525,0.020512,0.020014,0.017041,0.023432,0.0093485,0.020191,0.007109,0.01906,0.019667,0.021466,0,0.01343,0.0224755,0.0115845,0.0233945,0.0076925,0,0,0.015625,0.005682,0.0223435,0.011905,0.005435,0,0.0114315,0.0104165,0.0176865,0.011111,0.005435,0,0.0148565	0.0080215,0.0106005,0.021523,0.024974,0.018182,0.037437,0.0136055,0.01771,0.030844,0.0241935,0.0315265,0,0.015625,0.0180975,0.02,0.007653,0.0250945,0.0161395,0.03891,0,0.027799,0.0122055,0.0295665,0.005263,0.021883,0.028868,0.0130445,0.0283715,0.016513,0.006329,0.018701,0.011111,0.023591,0,0.037607,0.007143,0.021336	-0.00558216	0.0239673	0.739185
chr1	92950510	92950574	0.01242625,0.01742975,0.013086625,0.016392625,0.014383375,0.011442125,0.010194125,0.015095125,0.014401375,0.022312375,0.01829275,0.011191375,0.01579125,0.021347125,0.01706025,0.013292125,0.023397125,0.011921125,0.008602625,0.01811775,0.00770925,0.0249835,0.01933725,0.0076852,0.0116505,0.008787125,0.011739875,0.010916875,0.005191125,0.00654025,0.010566,0.016722875,0.015377625,0.01402075,0.02127562…	0,0.021701125,0.01905175,0.014758125,0.017304875,0.014154,0.017543625,0.0137835,0.016959875,0.00918,0.0160455,0.0114605,0.02814575,0.0177866666666667,0.00868025,0.007767,0.0518168,0.017664625,0.012267,0.04245275,0.0160685,0.015348,0.01964675,0.021031,0.015873125,0.016042375,0.0141915,0.013713375,0.02481375,0.012575,0.0152385,0.0157335,0.012502625,0.0066545,0.0300431666666667,0.024142125,0.0215908…	-0.00353621	0.0241323	0.74237
chr19	58326471	58326502	0.030754,0.0050505,0,0.029454,0.0468705,0,0.037046,0,0,0,0.0135135,0,0,0,0,0.0357575,0.0185185,0,0,0.003597,0.012195,0,0.0151515,0,0.007353,0.0072895,0.021739,0.0154385,0.0206185,0.006173,0.0044645,0.0136835,0.011905,0,0.019125	0,0.013329,0,0,0,0.0079365,0,0.011905,0,0.0106385,0,0.0066665,0,0,0.017857,0.005435,0,0,0,0.012808,0.011111,0,0,0.0531915,0,0,0,0,0,0,0.0086205,0,0.027778,0,0.0135135,0,0.0343075,0,0.0058825,0.0242015,0,0,0,0.0102685,0.0099735,0,0,0,0,0.0086205,0	0.00496865	0.0241863	0.74237
chr1	9711939	9712027	0.0172715454545455,0.00752118181818182,0.0152932727272727,0.0135024545454545,0.0116235454545455,0.0165915454545455,0.0134607272727273,0.0155133636363636,0.0102425454545455,0.0138644545454545,0.005534,0.00632527272727273,0.0203578181818182,0.00543945454545455,0.0155551818181818,0.035771,0.0254331818181818,0.0171805454545455,0.00767663636363636,0.013756,0.00686009090909091,0.027433875,0.005035,0.01…	0.0126703636363636,0.0172216363636364,0.0116056363636364,0.0106788181818182,0.00709233333333333,0.0138230909090909,0.0198534545454545,0.0112341818181818,0,0.013782,0.00122854545454545,0.00476183333333333,0,0,0.00738981818181818,0.019476,0,0.0135350909090909,0.0172481818181818,0.00707063636363636,0.00534118181818182,0.003211,0,0.00749663636363636,0.0112493636363636,0.0231598571428571,0.01159745454…	0.00448824	0.0249146	0.742892
chr1	10854634	10854716	0,0.014706,0,0,0,0,0.009009	0.019608,0.0107526666666667,0.015625	-0.0119407	0.0286557	0.742892
chr1	16533375	16533391	0.017269,0.018392,0.0114505,0.0144435,0.037504,0.007143,0.018549,0.0340225,0.047826,0,0.0207715,0.0156565,0.007347,0.0301615,0.0114505,0.018868,0.0123065,0.0227275,0.009091,0,0.0151515,0.00889,0,0.0276515	0.021249,0.043941,0.0089285,0.0107215,0,0,0,0,0,0.0113635,0.011628,0.030641,0.0667855,0,0,0.0086205,0,0.0167485,0.005814,0.008549,0.0068495	0.00495233	0.0286193	0.742892
chr1	33336629	33336676	0.0113445,0.01590975,0.0145905,0.01690275,0.014566,0.0072115,0.00992475,0.0113355,0.01715325,0.01428225,0.01322325,0.01793675,0.0132135,0.00957025,0.01359325,0.01960975,0.00570525,0,0.018868,0.01869675,0.0023585,0.0061765,0.013889,0.002381,0.016994,0,0.00675675,0.01408725	0.01021875,0.00701075,0.0110295,0.01704475,0.004717,0.00502825,0.0105675,0.01231075,0.0080645,0,0.003788,0.014706,0.01339275,0,0.01034575,0.0026595,0.002841,0.00431025,0,0.02272725,0.0067595,0,0,0.00642875,0.01499625,0.0059525,0.01392725,0.01785725,0.01467575,0.027027,0.0084745,0.00347225,0,0	0.00340778	0.0286182	0.742892
chr1	63789079	63789091	0.0340915,0.0127345,0.027143,0.020893,0.0264315,0.032817,0.0368775,0.053067,0.024596,0.024599,0.05817,0.049475,0.0266515,0.026457,0.030642,0.0368905,0.079772,0.0092595,0.006579,0,0.03125,0.07897,0.047365,0.057212,0.0262575,0.015814,0.010204,0.0666665,0.0402575,0.029498,0.086428,0.035226,0.052892,0.028412,0.025676	0.037322,0.0340185,0.0255265,0.0392415,0.0563985,0.0657875,0.0289255,0.070091,0.0338375,0.0408165,0.043831,0.052502,0.102941,0.0772215,0.0597955,0.0471495,0.04547,0.017857,0.0473365,0.01592,0.0487685,0.105128,0.044192,0.0422325,0.027851,0.0423845,0.0460745,0.0125,0.0324625,0.0617665,0.079608,0.05,0.0464285,0.0333335,0.0177335,0.064516,0.0418685,0.0479165,0.0348335,0.0395985,0.040684,0,0.0526785,0…	-0.00845276	0.0279053	0.742892
chr1	150254409	150254469	0.0166026666666667,0.021934,0.025513,0.024828,0.032523,0.0251136666666667,0.0275886666666667,0.0157766666666667,0.015264,0.019224,0.014865,0.0242373333333333,0.0239543333333333,0.0184696666666667,0.0201493333333333,0.0156186666666667,0.029203,0.00875633333333333,0.0141616666666667,0.00795733333333333,0.00811066666666667,0.0126133333333333,0.020931,0.0401923333333333,0.018532,0.0112483333333333,0.…	0.00558,0.0129146666666667,0.0196203333333333,0.02338,0.0214756666666667,0.0375596666666667,0.0203703333333333,0.020821,0.019465,0.0139843333333333,0.00929266666666667,0.0174586666666667,0.0130913333333333,0.026367,0.016538,0.00507533333333333,0.020155,0.014296,0.0191933333333333,0.0236743333333333,0.0202693333333333,0.007406,0.0121623333333333,0.0129013333333333,0.015434,0.009444,0.0101116666666…	0.00294195	0.0263097	0.742892
chr1	154297528	154297734	0.0174945833333333,0.0167478333333333,0.0255270769230769,0.0199693333333333,0.0189391666666667,0.011062,0.0171678333333333,0.0159303846153846,0.02122825,0.0242458333333333,0.0189246666666667,0.0170475,0.018015,0.017085,0.0179058333333333,0.0235935833333333,0.0216382307692308,0.009811,0.00988391666666667,0.012953,0.027139,0.0195561666666667,0.013906,0.021875,0.0134283846153846,0.01624825,0.0106747…	0,0.02692,0.0273586666666667,0.0242909166666667,0.0157321538461538,0.0086915,0.0214715,0.0203771666666667,0.023639,0.01163625,0.0176383333333333,0.00887591666666667,0.00758925,0.0069445,0.0178384615384615,0,0,0.01748225,0.0105863076923077,0.0189443333333333,0.00657875,0.014656,0.0287505833333333,0.0252263076923077,0.007941,0.0100294166666667,0.0106005833333333,0.00794766666666667,0.009346,0.00840…	0.00271692	0.0254176	0.742892
chr1	157963752	157963844	0.0156416666666667,0.0116284444444444,0.0148297777777778,0.0129412222222222,0.0130241111111111,0.0100134444444444,0.0263036666666667,0.0201691111111111,0.0119528888888889,0.010769,0.00938322222222222,0.0143016666666667,0.0103532222222222,0.0129012222222222,0.0136256666666667,0.0270062222222222,0.0151081111111111,0.00932411111111111,0.00889133333333333,0.0108798888888889,0.00700711111111111,0.0333…	0.0127692222222222,0.0200456666666667,0.0518936666666667,0.0253738888888889,0.0150968888888889,0.0171666666666667,0.0164641111111111,0.0131656666666667,0.018008,0.00671866666666667,0.0161021111111111,0.00787244444444444,0.00414977777777778,0.00312988888888889,0.015847,0.0124834444444444,0.0290678888888889,0.0508273333333333,0.0135933333333333,0.00478577777777778,0.0160111111111111,0.0022294444444…	-0.00235269	0.026765	0.742892
chr1	207494543	207494567	0.00778625,0.0131435,0.02130825,0.01161425,0.016303,0.02352275,0.03094775,0.021168,0.0199575,0.02535375,0.02326425,0.0146325,0.022824,0.0166065,0.012516,0.01167475,0.0128835,0.01377725,0.00386775,0.02203475,0.01724125,0.01382775,0.01076025,0.01420475,0.01127225,0.00957975,0.01759925,0.0031645,0.0019085,0.00409225,0.01895525,0.01172325,0.010899,0.0168375,0.023014,0.01378225,0.00198425,0.0123435,0.…	0.01581925,0.02323225,0.0083965,0.02001375,0.01127475,0.02650225,0.017807,0.00994975,0.0026145,0,0.00568175,0.00324675,0.0142855,0.015625,0,0.0437415,0.0066715,0.0026225,0.00652175,0.0078125,0.0179375,0.01698175,0.01072225,0.00751625,0.01320275,0.01025,0.00403225,0.018525,0.0059835,0.0093695,0.00637475,0.0080245,0.00543475,0.0157415,0.008352,0.00556075,0.0092155,0.009091,0.0105525,0.0302015,0.021…	0.00235514	0.0286872	0.742892
chr1	207842752	207842813	0.078231,0.0255695,0.0234115,0.030622,0.029412,0,0.0776033333333333,0.023707,0.0218636666666667,0,0.0217405,0.012971,0.008304,0.016854,0.0239535,0.0456925	0.0477123333333333,0.042769,0.0447275,0.1156945,0.077451,0.0533935,0.212891666666667,0.038263,0.0967396666666667,0.0202705,0.011601,0.011996,0,0.016858,0.043317,0.057582,0.035059,0.102151666666667,0.0441175,0.0310685,0.0540123333333333,0.0238823333333333,0.0220076666666667,0.00456633333333333,0.06062,0.085272,0.0266665,0.235121333333333,0.344047666666667,0.0304973333333333,0.0370996666666667,0.01…	-0.0332374	0.0244187	0.742892
chr1	228870810	228870831	0.0157355,0.013889,0.008251,0.006473,0.0075565,0.0049395,0.00976,0.014706,0.0091545,0.015,0.0083335,0.003584,0.02027,0.0086205,0.021605,0.013298,0.0073045,0.0079835,0,0,0,0,0.0054945,0.032787,0,0.0096155,0.0031445,0.004065,0.004717,0,0.003247,0.0191295,0.003509,0,0,0,0.003623,0.0033115,0.0142855,0.004184	0,0.005711,0.0117165,0.007567,0.003414,0.011719,0.006024,0,0.007194,0,0,0,0,0,0.0072495,0,0,0.0041665,0.013793,0,0.014196,0,0,0.006331,0,0,0,0,0.008772,0,0,0,0,0.0135135,0,0.0092705,0,0.008421,0.0042735,0,0.045873,0,0.0052085,0.010345,0,0.005041,0.005102,0.0060975,0.0234375,0,0.01626,0,0.0070425,0.0055835,0,0,0.0107545,0,0.037736,0,0.0053765,0.031746,0	0.00199204	0.0255166	0.742892
chr1	241520497	241520648	0.0164840909090909,0.0102795909090909,0.0304369090909091,0.0157512272727273,0.0133555454545455,0.0252326363636364,0.0181725909090909,0.0183291818181818,0.0132979090909091,0.0124378181818182,0.0110888636363636,0.0117598636363636,0.0207225454545455,0.0117433181818182,0.0158937272727273,0.0163403636363636,0.0182603181818182,0.010884,0.0105473181818182,0.0141182222222222,0.0298354545454545,0.01628906…	0.0205800454545455,0.0172284545454545,0.006091,0.0155009090909091,0.00452641176470588,0.0180374545454545,0.007955,0.0127141363636364,0.0101445454545455,0.00331411111111111,0.0122259090909091,0.006006,0,0.0149618571428571,0.0083717619047619,0.0132275,0.00681818181818182,0.0140000833333333,0.018306,0.0112609090909091,0.00949122727272727,0.0129341818181818,0.00297057894736842,0.00666169230769231,0.0…	0.00263351	0.0279146	0.742892
chr10	49864111	49864139	0.015324,0.0081965,0.003049,0.027565,0.0105635,0.024301,0.0064935,0.010067,0.0218135,0.0238095,0.021749,0.016457,0.024697,0.007194,0.0155855,0.0081965,0.041941,0.014815,0.027193,0.014808,0.112709,0.0357145,0,0.0227275,0,0.0141245,0.01925,0.020292,0.0316885	0.014148,0.0127805,0,0.0091395,0.0217165,0.0064935,0.0096155,0.0059525,0,0.0151515,0.02459,0.0141105,0.0135545,0.009346,0.0149735,0.055514,0,0.003521,0.0134945,0.011905,0.0143935,0.0133335,0,0.010372,0.036003,0.027329,0,0.006173,0.017544	0.00755759	0.0265521	0.742892
chr10	134599691	134599698	0.02451,0.0263775,0.037749,0.026389,0.0068495,0.013158,0.0355755,0.0331535,0.066622,0.0435185,0.007353,0.0164935,0.0893895,0.0142855,0.0593435,0.036202,0,0.0172415,0.018182,0.022059,0.0391365,0.0285715	0.056488,0.052578,0.005747,0.0792475,0.044995,0.048387,0.0385375,0.144165,0.0493825,0.0630385,0.05205,0.030536,0.0820375,0.00625,0.011111,0.0554435	-0.0211514	0.0256015	0.742892
chr11	61596246	61596283	0.0241186666666667,0.00615666666666667,0,0.0253,0.00447933333333333,0.00330033333333333,0.0210063333333333,0.0116336666666667,0.017544,0.0133333333333333,0,0.002924,0.00222233333333333,0.0135563333333333,0.0124376666666667,0,0.00762466666666667,0.004695,0,0,0.026944,0.0398283333333333,0,0,0.011939,0,0,0.0144926666666667,0.0120483333333333,0.00555566666666667,0.008447,0.009804,0,0.00416666666666667	0.002193,0.00273233333333333,0.00350866666666667,0.0124063333333333,0.017094,0.007326,0.00505066666666667,0.0103093333333333,0.006536,0,0.0129403333333333,0,0.005848,0,0,0.001984,0,0,0,0,0,0,0,0.00520833333333333,0.0114943333333333,0,0.0119046666666667,0,0,0.007326,0,0,0,0,0,0.0172413333333333,0.0105846666666667,0,0.0376933333333333	0.00407224	0.0273354	0.742892
chr11	75236391	75236434	0.0321595555555556,0.040817,0.0251071428571429,0.0294378571428571,0.02560775,0.0218708333333333,0.016237,0.0291392857142857,0.03419325,0.034099,0.0213881428571429,0.0287265714285714,0.0249651428571429,0.0301382,0.0260582857142857,0.0340008571428571,0.032571,0.0149235714285714,0.0162378571428571,0.0144993333333333,0,0.016013,0.04813825,0.038123,0.017552,0.0249585,0.0327367142857143,0.0685765,0.047…	0.0262298571428571,0.025821,0.0274648571428571,0.026037,0.00806275,0.016079,0.02976525,0.0420307142857143,0.0246562857142857,0.0423442,0.03912,0,0.0184928,0.0180376666666667,0.0163516666666667,0.018484,0.0205643333333333,0.0184525,0.021739,0.0707073333333333,0.0222466666666667,0.0101282857142857,0.0277994,0.0240658571428571,0.01766675,0.0375,0.038280625,0.0277367142857143,0.0341747142857143,0.016…	0.00536844	0.0251457	0.742892
chr11	105892854	105892882	0.0166453333333333,0.013872,0.0162696666666667,0.0470833333333333,0.012929,0.0189796666666667,0.0186356666666667,0.0174116666666667,0.007823,0.0177983333333333,0.0221053333333333,0.0241676666666667,0.0166996666666667,0.021018,0.014013,0.021443,0.0195486666666667,0.00263966666666667,0.00722766666666667,0.00520566666666667,0,0.0228783333333333,0.0581576666666667,0.0389513333333333,0.010658666666666…	0,0.0179273333333333,0.00854233333333333,0.0171546666666667,0.016805,0.0149976666666667,0.011005,0.0142413333333333,0.0211703333333333,0.0124353333333333,0.00711533333333333,0.0176683333333333,0.00952366666666667,0.0187843333333333,0,0.018575,0.00728066666666667,0.0118273333333333,0.0146356666666667,0.0118873333333333,0.035671,0.0172186666666667,0.00900566666666667,0.013146,0.0109003333333333,0.0…	0.00411675	0.0282045	0.742892
chr13	27132711	27132772	0.023206,0.018772,0.013946,0.022235,0.0244595,0.0197095,0.030056,0.029657,0.016905,0.019973,0.021641,0.0349835,0.0239275,0.0245145,0.0119105,0.045942,0.027331,0.0270835,0.0151405,0.016132,0.0259335,0.0187975,0.0270805,0.0061225,0.0271275,0.0206885,0.012033,0.0153745,0.0093575,0.0261845,0.011615,0.0194445,0.013176,0.014734,0.0304685,0.0139535,0.0361275,0.0281535,0.0186045,0.0208705	0.035012,0.0157495,0.0333425,0.028011,0.025411,0.023747,0.027913,0.0236405,0.0264855,0.0244145,0.0244085,0.0291545,0.0271825,0.024104,0.0247895,0.032226,0.027778,0.012012,0.0210925,0.052718,0.0286135,0.0148975,0.0305845,0.018556,0.019025,0.032711,0.01048,0.0086595,0.041123,0.022609,0.0253365,0.0110195,0.0217355,0.019551,0.046682,0.0207785,0.0412485,0.0182425,0.0253235,0.0321475,0.03128,0.0302135,…	-0.00381721	0.0245548	0.742892
chr13	46785998	46786021	0.0278745,0.00700925,0.01063825,0.00342475,0.024756,0.012195,0.0145875,0.009352,0,0,0.0026315,0.00845175,0.01579025,0.0296555,0.009503,0.05321575,0.01609425,0,0,0.02689925,0.01443375,0.0236235,0,0,0,0.0149345,0,0.01147375,0.00396825,0.0077585,0.00304875,0.00833925,0,0,0,0.03072425	0.00240375,0.01145375,0.01066025,0.0060085,0,0,0,0.015725,0,0.00396825,0,0.0064935,0,0.00268825,0,0,0.00347225,0.0023585,0.006329,0.01541925,0,0,0.00642725,0.00446425,0.017538,0,0.005814,0.00485425,0,0.02404575,0.02406825,0,0.0032895,0.0065035,0.00675675,0,0,0.00970875,0,0,0.0236045,0,0.00211875,0,0.00779425	0.00564468	0.0251665	0.742892
chr14	26674309	26674334	0.00946675,0.0266065,0.017438,0.025247,0.0426095,0.01781025,0.05607325,0.00982075,0.01073,0.0101585,0.00882775,0.013145,0.00652275,0.02851575,0.00911825,0.0260445,0.00984325,0,0.02714325,0.013344,0.015,0.042115,0.059714,0.00431025,0.0036765,0.05355,0.04309075,0.00819675,0,0.02968575,0.00324675,0.01823,0.00423725,0.03326925,0.049998,0.03159375,0.0279225,0,0.0344065	0.01483325,0.018587,0.00885225,0.0196775,0.03157725,0.062345,0,0.03466625,0.0156215,0.00712125,0.01520825,0.04823575,0.00431025,0.00714275,0.01041875,0.08021775,0.00675325,0.02278875,0.027027,0.0158485,0.0064655,0.029386,0.02696625,0.039815,0.05834475,0.02073975,0.0133825,0.04671,0.065368,0.04416625,0.0214285,0.03937575,0.02108925,0.03908,0.00714275,0.01834325,0.27267075,0.0823875,0.0479355,0.042…	-0.0147305	0.0269642	0.742892
chr14	36002850	36002866	0.011388,0.007797,0.0117225,0.017168,0.010125,0.0160715,0.01166,0.006582,0.0144425,0.0121775,0.0232195,0.010719,0.0111015,0.007078,0.008126,0.0141535,0.0127195,0.0092595,0.006757,0,0.0128225,0.012658,0,0,0,0.0104715,0.0124225,0.0081965,0.006329,0.0227275,0.018883,0.012424,0.0069445,0.0135395,0.0048545,0.0124555,0.0262155,0,0.012925	0.005,0.0050365,0.0081635,0.0118265,0.0242955,0.0259365,0.0106395,0.0133665,0.0055715,0.0110295,0.010288,0.0092595,0,0.01,0,0.00173,0,0.0104165,0.0227275,0.005896,0.016208,0.0017125,0.0109295,0.008772,0.019231,0.0248625,0.0078375,0.005829,0,0.0106385,0.0120825,0.0049505,0.004878,0,0.004306,0,0.016983,0.0089285,0,0.0070305,0,0.068376,0,0.006173,0.011111,0.0040325,0,0.007194,0.011905,0.0036765,0.00…	0.00143001	0.0273688	0.742892
chr14	37641763	37641844	0.01774775,0.023530625,0.022192625,0.026118125,0.019501125,0.01920325,0.019802625,0.014236375,0.035059875,0.018444625,0.0191635,0.0166805,0.015852375,0.01153225,0.02392075,0.028614,0.020116375,0.01857775,0.0108645,0.03169825,0.0102225714285714,0.020983875,0.048028875,0.0569056,0.0191465,0.01877925,0.017232625,0.010890125,0.008226375,0.021034625,0.012255875,0.027521375,0.01410475,0.018641,0.017540…	0.1109428,0.02117925,0.018116125,0.020652125,0.024801875,0.0482404285714286,0.022643,0.01842675,0.026635,0.0105815,0.016566,0.015417875,0.0225464285714286,0.0149506,0.01787525,0.094212,0.0121941428571429,0.030098875,0.033320375,0.018297,0.022634,0.00743457142857143,0.052529,0.019873,0.0253675,0.01094725,0.023849625,0.01853925,0.052785125,0.02901,0.018623875,0.016225,0.013011375,0.022247,0.0260224…	-0.00629507	0.0281079	0.742892
chr14	52780920	52780962	0.011262,0.009494,0.019085,0.006534,0.0096705,0.017857,0.0062895,0.0082785,0.0110065,0,0.0113245,0.015811,0.018443,0.0063775,0.010279,0.0114945,0.0121915,0.0114945,0.0096775,0,0.013158,0,0,0,0.007783,0.0128205,0.006024,0.0227275,0.0149255,0.011905,0.0088355,0.011111,0.0092375,0.0113635,0.0114505,0,0.0394735	0.0082305,0.0082905,0,0.006555,0.0498575,0.0172595,0.016459,0.0067115,0.0040985,0,0,0.005814,0,0,0.007367,0.050464,0,0.0097585,0.005525,0.0044645,0,0,0,0,0.0068965,0.007353,0.0144255,0.014787,0,0.0242595,0.0060975,0.02731,0,0.020408,0.0044335,0,0.013889,0,0.014706,0.0074075,0,0,0,0,0.054054,0.0096155	0.00119818	0.0245119	0.742892
chr14	75894322	75894415	0.0199795833333333,0.02112925,0.0199905833333333,0.0211848333333333,0.0200455,0.0240184166666667,0.0193305833333333,0.01631,0.0132136666666667,0.0151871666666667,0.0168249166666667,0.01942625,0.0239049166666667,0.0182018333333333,0.0243985,0.0210611666666667,0.0226138333333333,0.0108548333333333,0.00695741666666667,0.0112665833333333,0.0149979166666667,0.00971825,0.01895925,0.0155430833333333,0.0…	0.0079854,0.0136240833333333,0.02301125,0.02056625,0.02332575,0.0223436666666667,0.021507,0.02011425,0.0257035,0.0121636666666667,0.0152409166666667,0.0132425,0.0161784166666667,0.0172757,0.0124965833333333,0.00862209090909091,0.0149045,0.0100215833333333,0.0131760833333333,0.009687,0.0131255833333333,0.0098225,0.0139584166666667,0.01217025,0.0136704166666667,0.0101150833333333,0.0122636666666667…	0.00177559	0.0272271	0.742892
chr14	103851244	103851319	0.0180116666666667,0.0365635,0.0125445,0.0123215,0.0144633333333333,0.0224925,0.018506,0.016484,0.0077455,0.05020175,0.00531483333333333,0.0172961666666667,0.00978983333333333,0.0254681666666667,0.0218388333333333,0.0291701666666667,0.0192528333333333,0.0129611666666667,0.0184305,0.0155115,0.0143191666666667,0.019795,0.0104778333333333,0.0177526666666667,0.00518333333333333,0.00629816666666667,0.…	0,0.011388,0.028043,0.0225835,0.0124128333333333,0.0350205,0.0193223333333333,0.00294125,0.014757,0.00444733333333333,0.0108421666666667,0.00432283333333333,0.0093365,0.0295495,0.011481,0,0.0113635,0.00467066666666667,0.0102656666666667,0.0187255,0.00495666666666667,0.01597375,0.0157405,0.011326,0.0142135,0.0138385,0.00384666666666667,0.0149145,0.0227008333333333,0.00470966666666667,0.0122855,0.0…	0.00354812	0.0248859	0.742892
chr15	23208690	23208727	0,0.01630425,0,0.013889,0,0.01643575,0.00431025,0,0,0,0.009804,0,0.018868,0.01328225,0,0,0.00925925,0,0.022257,0.016129,0.012963,0.004386,0.004902	0,0.0059525,0,0.00431025,0,0,0,0.004717,0,0,0,0,0,0,0.01136375,0,0.0069445,0.00568175,0,0,0.0060975,0,0.0125,0,0,0,0.00757575	0.00466511	0.0279984	0.742892
chr15	31733415	31733453	0.0211781428571429,0.0145464285714286,0.0177257142857143,0.0284298571428571,0.0162357142857143,0.0216468571428571,0.0211844285714286,0.0136787142857143,0.0212314285714286,0.0161754285714286,0.0141021428571429,0.0158155714285714,0.0180174285714286,0.0223352857142857,0.0148715714285714,0.0280878571428571,0.0183394285714286,0.0197505714285714,0.0186205714285714,0.008461,0.0118028571428571,0.01176042…	0.0129716666666667,0.0180265714285714,0.0238985714285714,0.0134758571428571,0.0169691428571429,0.00961757142857143,0.0183084285714286,0.0192828571428571,0.0286092857142857,0.00700442857142857,0.00820771428571429,0.0136644285714286,0.0120437142857143,0.00442,0.0184688571428571,0.0113712857142857,0.024236,0.0171404285714286,0.016676,0.0146068571428571,0.0164137142857143,0.0139517142857143,0.0076631…	0.00210604	0.0286549	0.742892
chr15	68851764	68851838	0.0206885,0.0126575,0.0176435,0.0237915,0.010138,0.0206605,0.018219,0.0220795,0.01182,0.0180985,0.0165165,0.020253,0.013325,0.021466,0.0248215,0.019226,0.0201585,0.014146,0.0127475,0.0135685,0.0200655,0.0248335,0.013447,0.0149495,0.015755,0.012146,0.0098305,0.011525,0.016984,0.017398,0.0175785,0.018974,0.0167435,0.0209565,0.0154555,0.014531,0.010277,0.017539,0.013057,0.0198995	0.0211805,0.0130905,0.0136575,0.0206425,0.0175565,0.02561,0.0192705,0.012523,0.0131405,0.0090645,0.014239,0.022183,0.016366,0.010677,0.0164015,0.0225625,0.0204525,0.0123325,0.012296,0.0132495,0.007885,0.0074025,0.013502,0.0120085,0.012647,0.008338,0.0378045,0.009725,0.012056,0.016932,0.0111665,0.014654,0.0185695,0.0060185,0.010106,0.0164995,0.027158,0.017139,0.0123795,0.0089725,0.019888,0.0150435…	0.00187786	0.0272271	0.742892
chr17	6735062	6735086	0.01257975,0.01607725,0.0136455,0.01772675,0.018784,0.01676025,0.023953,0.0109135,0.0153565,0.0158955,0.0129575,0.02556125,0.01336325,0.01607425,0.01360375,0.01312525,0.0180645,0.01401625,0.011185,0.01610975,0.01761475,0.018988,0.02595225,0.01247525,0.02584925,0.01909375,0.01491225,0.01930825,0.013903,0.01584225,0.0135035,0.0208825,0.01968775,0.0208405,0.02272875,0.01294325,0.027098,0.0150735,0.0…	0.01578475,0.019083,0.0241825,0.0112285,0.0196235,0.01632975,0.01402125,0.0122,0.02065825,0.01856425,0.014639,0.0161855,0.0124135,0.01857075,0.028466,0.016181,0.0197435,0.01655875,0.020205,0.038273,0.0364245,0.018384,0.01883225,0.02594025,0.0165795,0.0152555,0.014523,0.01421825,0.02033725,0.02062475,0.01366475,0.02015525,0.018964,0.01853275,0.0186565,0.02257175,0.0112285,0.01667725,0.018779,0.017…	-0.00259812	0.0267646	0.742892
chr17	30593257	30593476	0.0141936666666667,0.009138875,0.01195925,0.0131613333333333,0.01413875,0.00868,0.00994804166666667,0.0139954166666667,0.0118265,0.0122062272727273,0.0123082916666667,0.00809147826086956,0.015820625,0.012227875,0.00958841666666667,0.0103070416666667,0.0129144166666667,0.00610695238095238,0.00886704545454545,0.0076432,0.0110192727272727,0.0154883571428571,0.0050936875,0.00847252941176471,0.0116027…	0.0109180416666667,0.0105607916666667,0.00578970833333333,0.012928625,0.0145945,0.0136912173913043,0.0137101428571429,0.0107290869565217,0.01166305,0.00552085714285714,0.00527573913043478,0.00408164285714286,0.0137297222222222,0.00815966666666667,0.014261,0.00880022222222222,0.00852842857142857,0.002924,0,0.0108665416666667,0.00294433333333333,0.00778857142857143,0.0117553333333333,0.0057476,0.00…	0.00196433	0.0287378	0.742892
chr17	30814609	30814621	0.0266965,0.0353165,0.034153,0.0330885,0.0301525,0.0284155,0.0332385,0.0323065,0.037096,0.03574,0.0233885,0.0300335,0.033611,0.0330725,0.0274125,0.0426845,0.0424505,0.023553,0.024492,0.019448,0,0.024052,0.0240385,0.0369675,0.026782,0.022397,0.0132065,0.019804,0.00905,0.0727865,0.031132,0.0178665,0.0211855,0.032907,0.026643,0.047131,0.0082985,0.0118745,0.0140845,0.0343735	0.0533625,0.034462,0.0260025,0.0208055,0.0149045,0.01626,0.03149,0.0166785,0.0425345,0.0147915,0.0131055,0.019027,0.009032,0,0.030216,0.063158,0.034091,0.0045045,0.015728,0.0084235,0.0048545,0.0395905,0.005435,0.0348565,0.021867,0.013221,0.0119845,0.0198415,0.0241935,0.003742,0.0123335,0.0468665,0.0415275,0.0248185,0.023077,0.0342075,0.034962,0.0180215,0.0093195,0.0430705,0.0273045,0.0208335,0.02…	0.0053886	0.0285943	0.742892
chr17	38497493	38497773	0.0133439565217391,0.012609,0.01938056,0.0144031153846154,0.0129627692307692,0.01696076,0.00934403846153846,0.0137018846153846,0.0125711153846154,0.00681896,0.0115224761904762,0.0183507,0.00686496153846154,0.0133302307692308,0.016508,0.0166362916666667,0.00421691666666667,0.006611,0.00576241176470588,0.00767912,0.00803041176470588,0.00957635294117647,0.00719511111111111,0.0054805,0.02121513333333…	0.00553303846153846,0.0103912,0.00838757894736842,0.0111704230769231,0.00769911764705882,0.0124688846153846,0.0123447894736842,0.0131193333333333,0.00515011538461538,0.00624485,0.00518861111111111,0.00760190909090909,0.00962264285714286,0.0072325625,0,0.0075418,0.00663629411764706,0.00598096153846154,0.00753286956521739,0.0020408,0.0133830625,0.00645315384615385,0.00905015384615385,0.0060356,0.00…	0.00244273	0.0266036	0.742892
chr17	45056796	45056836	0.008468,0.014017,0.012436,0.0127114,0.0123266,0.0135348,0.0106068,0.0082818,0.0125758,0.010753,0.010911,0.010598,0.0093118,0.0151478,0.0127974,0.010118,0.0112368,0.0060582,0.0020272,0.0090992,0.009813,0.0047132,0.0154102,0.0091594,0.00564,0.0043468,0.0089934,0.0167636,0.0051612,0.0019014,0.0129146,0.0166834,0.0076822,0.0125676,0.0079406,0.0102584,0.0059068,0.0108826,0.0098212,0.0086522	0,0.0102256,0.0118966,0.0037132,0.0132364,0.0080144,0.0071938,0.0063656,0.015544,0.008614,0.0065962,0.0064366,0.0029268,0.0089998,0.005387,0.0012738,0.0171428,0,0.005625,0.0073902,0.0088606,0.0032378,0.0056858,0.0115832,0.0089356,0.0104006,0.0053296,0.0015932,0.0096,0.004302,0.0065302,0.0091648,0.0096058,0.008791,0.012647,0.0175042,0.0008658,0.0060472,0.0074708,0.0062496,0.0150318,0.0201246,0.012…	0.00165377	0.0272267	0.742892
chr17	64831269	64831278	0.078527,0.0696595,0.1052835,0.091813,0.0382275,0.0286985,0.0984,0.108603,0.074653,0.033015,0.0943875,0.07655,0.077813,0.061862,0.0963525,0.0527,0.0926905,0.1,0.0782575,0.0202205,0.0675675,0.0821805,0.0385935,0.076735,0.0339975,0.0521685	0.114815,0.161823,0.112373,0.1382695,0.023256,0.0941305,0.1369405,0.0925505,0.0700855,0.0384615,0.085889,0.1091805,0.182803,0.0734085,0.0153845,0.0285715,0.1091665,0.1665735,0.100382,0.0314485,0.086094,0.2333335,0.057891,0.0859175,0.127203	-0.0286936	0.028155	0.742892
chr17	74582051	74582123	0.00492866666666667,0.005291,0.0112111428571429,0.0107712857142857,0.00710814285714286,0.00416675,0.020667,0.0106485714285714,0.00844816666666667,0.0249555,0.0188304285714286,0.0169227142857143,0.0043575,0.00953033333333333,0.00840066666666667,0.021195,0.014415,0.0642955,0.02083325,0.0167764,0.0104717142857143	0,0,0.00688842857142857,0.02321425,0.0164773333333333,0.016129,0,0,0.0146965,0.00898416666666667,0.0059702,0.00495633333333333,0.0159801428571429,0,0	0.00740999	0.0287517	0.742892
chr17	78449534	78449570	0.0288752,0.0335984,0.0294472,0.0333654,0.0456226,0.0458992,0.0415472,0.0557974,0.0421716,0.0243798,0.0395036,0.0441946,0.0391016,0.0315716,0.0305884,0.0430952,0.0356912,0.017166,0.0244022,0.0266154,0.0168224,0.0727578,0.0173528,0.032258,0.052481,0.023209,0.0231182,0.0425622,0.0462848,0.0289638,0.0236288,0.0369492,0.0281518,0.0262176,0.0300232,0.0328862,0.0332794,0.0171936,0.0323516,0.0577354	0.0370244,0.0500416,0.0290906,0.0438562,0.0278786,0.0390174,0.0362292,0.034113,0.034865,0.0348232,0.0240392,0.0415896,0.0266922,0.0416666666666667,0,0.0210893333333333,0.0208,0.0213318,0.0170738,0.0405964,0.0145894,0.037193,0.0291388,0.0268716,0.0266618,0.0150424,0.0224612,0.0173386,0.0299984,0.0364994,0.0382814,0.0207046,0.0280838,0.0267278,0.041746,0.0321462,0.0125316,0.032208,0.0614674,0.03241…	0.00590501	0.0278187	0.742892
chr18	12420081	12420230	0.0275103333333333,0.0277162222222222,0.031605,0.0260528888888889,0.0240837777777778,0.0198284444444444,0.030433,0.0379011111111111,0.0297904444444444,0.0286482222222222,0.0290046666666667,0.0292408888888889,0.0295834444444444,0.0267735555555556,0.0308523333333333,0.0382454444444444,0.037175,0.0174652222222222,0.028842,0.0181974444444444,0.0166702222222222,0.0279474444444444,0.024263,0.0219762222…	0.022347875,0.0410333333333333,0.0258148888888889,0.0254922222222222,0.0290332222222222,0.0257218888888889,0.0295253333333333,0.0301124444444444,0.0334558888888889,0.0182393333333333,0.0182724444444444,0.0157845555555556,0.0146302222222222,0.0136392222222222,0.0320954444444444,0.020853125,0.0349053333333333,0.0211265555555556,0.0160574444444444,0.0183087777777778,0.0292592222222222,0.014502222222…	0.00247452	0.0272271	0.742892
chr18	74844701	74844723	0,0.0135135,0.031433,0,0.013307,0,0.02,0,0.022222,0.0086205,0.0383485,0.037612,0.0212765,0,0	0.0083335,0.1204545,0.015625,0.0444865,0.0657895,0.012048,0.0151515,0.037829,0.006173,0.0434785,0.041941	-0.0236363	0.0247572	0.742892
chr19	19932162	19932308	0.0171466,0.00812233333333333,0.0191152,0.0110686666666667,0.00918,0.0040205,0.01056225,0.0130311666666667,0.0164804,0.0123204285714286,0.004134,0.0162776,0.006969375,0.00809466666666667,0.0180183333333333,0.0181278333333333,0.011203375,0.009804,0.0043376,0.0142855,0.018787,0.0089587,0.0123634285714286,0.0113447272727273,0.00606066666666667,0.00445642857142857,0.0121260588235294,0,0.0107169,0,0.0…	0.0408968571428571,0.0234831111111111,0.008326125,0,0.006798,0.0121132,0.0187685,0.0262292857142857,0.00763928571428571,0.00595233333333333,0.01856875,0.014491875,0.0227958181818182,0.0398995714285714,0.0303335,0.0111510833333333,0.0155251,0.0082824,0.00425816666666667,0.0096915,0.0231171111111111,0.005848,0.00555566666666667,0.019169,0.0186804,0.00384625,0.0400286666666667,0.0208333333333333,0.0…	-0.00604111	0.0263207	0.742892
chr19	42028575	42028630	0.0273598,0.0226649,0.0241557,0.0274589,0.0273103,0.0253885,0.0219488,0.0305366,0.0253378,0.0198735,0.0263503,0.0184948,0.0270869,0.0277975,0.0258493,0.0355222,0.0309848,0.0154306,0.0245526,0.0210716,0.0245965,0.0383509,0.0268886,0.0240983,0.017804,0.0223711,0.0078012,0.0129032,0.0257952,0.020836,0.0152109,0.0188395,0.0244024,0.0101574444444444,0.0322564,0.015634,0.0259125	0.0280221,0.0389666,0.0295798,0.0291206,0.0292576,0.0299279,0.0271667,0.0396615,0.018155,0.0156765,0.014903,0.011396,0.0444578,0.0117715555555556,0.0208362,0.0305624,0.0330398888888889,0.041815125,0.0308922222222222,0.030533,0.0223432,0.0226935,0.0209324,0.0198,0.038618,0.0307516,0.0323435,0.1333799,0.0276196,0.0355882,0.0279951,0.0211197,0.0271569,0.0152128,0.0153401,0.0245064,0.030111875,0.0234…	-0.00686058	0.0285615	0.742892
chr19	42817421	42817694	0.0230695,0.0198889,0.0276731,0.0202956,0.02439,0.0179462,0.0154322727272727,0.0174776,0.0159744,0.0093322,0.0148087,0.0149098,0.0082737,0.0256842,0.013478,0.037644,0.0171554,0.021285,0.0180439,0.0078125,0.009804,0.0069445,0.0127016,0.0078199,0.0084789,0.0182925,0.0080645,0.0117748	0.0108465,0.0105672692307692,0.0109139,0.0160374,0.007170625,0.0258475,0.021096,0.036487375,0.0413154,0.0256036,0.03362,0.021558,0.0141445,0.0482012,0.0221985714285714,0.0332351428571429,0.0226358,0.0217285,0.0202078,0.00757575,0.0177079,0.0199066,0.0264694,0.0435272,0.0104166666666667	-0.00653018	0.0265365	0.742892
chr19	49127426	49127472	0.01909,0.0160666428571429,0.0167092142857143,0.0210561428571429,0.019034,0.0217492857142857,0.0154685,0.0265735714285714,0.0204539285714286,0.0165698571428571,0.0161067142857143,0.0312871,0.0200731428571429,0.022598,0.0183471428571429,0.0114207272727273,0.0181205714285714,0.00820678571428572,0.0121056428571429,0.00970885714285714,0.0127873,0.0130113,0.020302375,0.0026455,0.0145374285714286,0.013…	0,0.0204812142857143,0.021063,0.0114482222222222,0.0208863571428571,0.00120777777777778,0.0291180714285714,0.0115808571428571,0.0200220833333333,0.00621464285714286,0.0153671818181818,0.0186040714285714,0.0200937142857143,0.002381,0.0059207,0.0112554285714286,0.0171428,0.00775985714285714,0.013427375,0.011792,0.00625571428571429,0.01202525,0.0122741428571429,0.0213855,0.0255521428571429,0.0153739…	0.00276821	0.0263093	0.742892
chr19	52430333	52430377	0.00443366666666667,0.00229033333333333,0.006625,0.0143453333333333,0.0139686666666667,0.00661366666666667,0.00786833333333333,0.00535233333333333,0.0106796666666667,0.013726,0.00136066666666667,0.022848,0.007111,0.00775866666666667,0.0116066666666667,0.00750266666666667,0.0133056666666667,0.008436,0.00943066666666667,0.0042,0,0.00301666666666667,0.0106213333333333,0.018259,0.00836833333333333,0,…	0.00833333333333333,0.00617633333333333,0.00318533333333333,0.00969766666666667,0.019948,0.00560233333333333,0.00630633333333333,0.016554,0.00990133333333333,0.000939,0.00814966666666667,0.00510033333333333,0.00878466666666667,0.00311533333333333,0.00725466666666667,0.007752,0.0543283333333333,0.005188,0.00248366666666667,0.003597,0,0.00381666666666667,0.00621666666666667,0.00601766666666667,0.00…	0.00156329	0.0281485	0.742892
chr19	53635784	53636076	0.0143668181818182,0.0141903125,0.016003,0.0201249375,0.0155149230769231,0.0120853846153846,0.0136893333333333,0.0198859230769231,0.0154549,0.008694375,0.0141476,0.00998063636363636,0.0239995,0.0154590769230769,0.0196518125,0.0243880909090909,0.0138785,0.026307,0.0116622222222222,0.0297618333333333,0.00808516666666667,0.0298575,0.0130430666666667,0.00679875,0.0104726666666667,0.02562225,0.0110253…	0.0185145,0.0243328333333333,0.025606,0.0114484375,0.0224993333333333,0.0073176,0.0045784,0.0274477272727273,0.0123881666666667,0.0140738571428571,0.0113597777777778,0.0052266,0.0194843846153846,0,0.0104479,0.0163985,0.0238101111111111,0.0231197142857143,0.00976271428571429,0.0341123076923077,0.0157458125,0.010368,0.0215221111111111,0.0138364444444444,0.00578214285714286,0.0566558,0.0163738333333…	-0.00868987	0.0263533	0.742892
chr19	58458750	58459276	0.0104024444444444,0.00889237931034483,0.0184313103448276,0.01088975,0.0091495,0.0141605517241379,0.01497109375,0.0203136666666667,0.0112282962962963,0.0141372962962963,0.0145202962962963,0.01277372,0.0135205714285714,0.010332724137931,0.010072,0.0159443928571429,0.01404021875,0.00634511111111111,0.00940280769230769,0.00811537037037037,0.00654866666666667,0.0130192222222222,0.01088409375,0.019209…	0.00397129166666667,0.0230731785714286,0.00751278571428571,0.0207759259259259,0.01205934375,0.01570136,0.01543556,0.00975916666666667,0.0208267857142857,0.00355625925925926,0.00696988461538462,0.00941896,0.00754933333333333,0.009448375,0.0115244827586207,0.00359314814814815,0.02918268,0.0139695172413793,0.01250625,0.00645948148148148,0.02392996,0.013436037037037,0.013126724137931,0.02320314285714…	-0.00401131	0.0263097	0.742892
chr2	20646639	20646843	0.0139456451612903,0.0132232903225806,0.0165007741935484,0.01391284375,0.0153691875,0.0102578666666667,0.02241425,0.0106798064516129,0.0119809666666667,0.0114034333333333,0.0104651333333333,0.0130753666666667,0.0132227419354839,0.01096690625,0.0156721333333333,0.0124877037037037,0.0131311333333333,0.00445621875,0.0067697,0.0057090625,0.00961820689655172,0.01125496875,0.0073848,0.00143675,0.016890…	0.0159911538461538,0.010309625,0.00393803333333333,0.00798766666666667,0.01311725,0.0115046296296296,0.01326928125,0.0112317777777778,0.0151641,0.00412590625,0.00845443333333333,0.0043756875,0.00671009375,0.009671875,0.0116199,0.0163476875,0.00267381818181818,0.010666625,0.01434715625,0.00773921875,0.00925128,0.00615206666666667,0.0123336785714286,0.010545875,0.00657003125,0.00714278125,0.0093219…	0.00153046	0.0276961	0.742892
chr2	71454272	71454312	0.0226073333333333,0.01672,0.019938,0.016534,0.0225473333333333,0.0236526666666667,0.021228,0.0148476666666667,0.015644,0.0235843333333333,0.0301903333333333,0.0196963333333333,0.02621,0.0244573333333333,0.020016,0.0209073333333333,0.0207116666666667,0.0128646666666667,0.0206053333333333,0.00869733333333333,0.00652933333333333,0.0229906666666667,0.0250956666666667,0.0279933333333333,0.005487,0.02…	0.0465643333333333,0.023558,0.0156896666666667,0.0114166666666667,0.0180516666666667,0.0225946666666667,0.0231016666666667,0.0153846666666667,0.0178986666666667,0.010271,0.00999166666666667,0.008581,0.0117866666666667,0.0125653333333333,0.0160476666666667,0.043973,0.009662,0.0185883333333333,0.013,0.00909933333333333,0.0107226666666667,0.00586233333333333,0.0166843333333333,0.0241606666666667,0.0…	0.00210181	0.0254192	0.742892
chr2	95692351	95692382	0.0110725,0.008875,0.0220185,0.0135955,0.0086235,0.0233525,0.0224885,0.010506,0.015598,0.004949,0.006223,0.0146305,0.012947,0.0127985,0.013164,0.0136345,0.026665,0.010469,0.013961,0.0142135,0,0.028552,0.0125825,0.036195,0.015283,0.014307,0.004033,0.015425,0.0260575,0,0.018306,0.015946,0.0121645,0.0288765,0.009227,0.003049,0.00325,0.0057435,0.037485,0.0200775	0,0.0220175,0.0219035,0.0213585,0.0169295,0.003502,0.020964,0.036395,0.019031,0.002114,0.0079395,0.018485,0.002092,0.0458015,0.0264925,0,0.020364,0.0208355,0.0184035,0.0133375,0.019774,0.0179485,0.0241755,0.0237975,0.009489,0.0048095,0.0078875,0.012353,0.038497,0.010018,0.027564,0.009982,0.018699,0.014472,0.041563,0.015186,0.021107,0.0242625,0.0192655,0.0291595,0.021259,0.002538,0.02755,0.0241775…	-0.00505753	0.024551	0.742892
chr2	135475603	135475701	0.01630825,0.03023,0.024712,0.013249,0.022186,0.023443,0.03818075,0.04199075,0.026913,0.01716,0.0124295,0.0218545,0.01332625,0.02149275,0.0205075,0.044958,0.02304425,0.01420875,0.01684275,0.02126075,0.01094725,0.0585015,0.032792,0.03192025,0.017044,0.01598375,0.01069925,0.0274685,0.01172625,0.0135965,0.02076475,0.04148225,0.01465125,0.0340345,0.0178305,0.00965875,0.0128825,0.01269225,0.036337,0.0…	0.0052055,0.0382685,0.05275425,0.01985175,0.015816,0.0366645,0.031647,0.03965875,0.03550275,0.01545575,0.0269235,0.021239,0.0266045,0.0135135,0.0329665,0.00321425,0.01305625,0.0548315,0.0305395,0.02211125,0.01642825,0.0244025,0.0274435,0.0355175,0.007023,0.058494,0.03203625,0.01205375,0.0551515,0.01789775,0.03356925,0.0354345,0.0331605,0.008524,0.04428925,0.02245125,0.02156125,0.032672,0.01838225…	-0.00586049	0.0258611	0.742892
chr2	170218894	170218959	0.0154645833333333,0.0339391666666667,0.0147643333333333,0.02165475,0.0193088333333333,0.0300371666666667,0.0154214166666667,0.0151585,0.01480975,0.0056656,0.0203275,0.0267215833333333,0.0168095,0.0192185,0.0311804166666667,0.01603425,0.0332408333333333,0.0109774444444444,0.0138795,0,0,0.0182683333333333,0.016129,0.0205486666666667,0.0180384166666667,0.00981641666666667,0.0229190833333333,0.03030…	0.0132864166666667,0.0143254166666667,0.0163104166666667,0.01956275,0.0215031428571429,0.0159589166666667,0.0382768333333333,0.0364821111111111,0.00662466666666667,0.0719456,0.0158651818181818,0.016129,0.0147100833333333,0.0117455833333333,0.0234908888888889,0.00666666666666667,0,0.01253,0.0268915555555556,0.00969466666666667,0.00631825,0.0183824,0.0181073333333333,0.0348218333333333,0.0033536666…	0.00466579	0.0286784	0.742892
chr2	179059391	179059660	0.0141047727272727,0.0129251363636364,0.0156896842105263,0.0167636818181818,0.012991,0.01568885,0.0130047272727273,0.01510005,0.00946890909090909,0.01630265,0.01039,0.0130053684210526,0.0167598095238095,0.0166088,0.0210288636363636,0.0176992105263158,0.0179883684210526,0.00472122222222222,0.00863925,0.0108932222222222,0,0.024469625,0.0171424375,0.0170810714285714,0.0176095625,0.00739322222222222,…	0.0130847222222222,0.013179,0.00838427777777778,0.0170547619047619,0.006639,0.0104173636363636,0.0160091428571429,0.015865125,0.0077739375,0.010044,0.0134614444444444,0.00925922222222222,0.0068486875,0.003125,0.0087959375,0.00815758823529412,0.0160551875,0.0073976,0.022884,0.0120336666666667,0.0110976111111111,0.0103367777777778,0.0150071176470588,0.0146382857142857,0,0.0200421875,0.0089937777777…	0.00208669	0.0288309	0.742892
chr2	201450559	201450747	0.00679334782608696,0.00856416,0.0114428148148148,0.00895210714285714,0.00806304,0.00962340740740741,0.0123086296296296,0.00600840740740741,0.0102099565217391,0.00682576923076923,0.00870651851851852,0.00894074074074074,0.00630777777777778,0.00909203703703704,0.0132450357142857,0.00940434615384615,0.0153620740740741,0.00592251851851852,0.00643980769230769,0.00528408,0.00499223809523809,0.01455892,…	0.00816695454545454,0.00715203703703704,0.008715,0.00786435714285714,0.0171481851851852,0.0113584090909091,0.0105749615384615,0.0112803,0.0100641153846154,0.00621754166666667,0.00935266666666667,0.00607148,0.0047426,0.0104812380952381,0.0109198518518519,0.0105173333333333,0.0167268571428571,0.00746978571428571,0.0103533214285714,0.0296530416666667,0.00969272,0.00582636,0.0124742142857143,0.007755…	-0.00203272	0.028172	0.742892
chr2	220083796	220083887	0.0119018571428571,0.00494528571428571,0.0108282857142857,0.0167994285714286,0.00708928571428571,0.0110844285714286,0.00807942857142857,0.00618414285714286,0.0102367142857143,0.0147484285714286,0.0171222857142857,0.00825228571428571,0.00788828571428571,0.00825314285714286,0.0119957142857143,0.0121078571428571,0.0142137142857143,0.0108252857142857,0.00406314285714286,0.00108228571428571,0.00193057…	0.00947257142857143,0.0126064285714286,0.0254654285714286,0.0124392857142857,0.013682,0.0274334285714286,0.0160851428571429,0.0156732857142857,0.00749542857142857,0.0313345714285714,0.00690514285714286,0.00491714285714286,0.0102564,0.00540542857142857,0.0284553333333333,0.0399032857142857,0.003357,0.00634642857142857,0.0183582857142857,0.006372,0.0157768571428571,0.0101088571428571,0.005623285714…	-0.00577423	0.0257007	0.742892
chr21	33941819	33941894	0.0114328888888889,0.0161554444444444,0.0173126666666667,0.0138793333333333,0.0105011111111111,0.0208047777777778,0.0100858888888889,0.0115125555555556,0.0107877777777778,0.0175122222222222,0.0111315555555556,0.0102103333333333,0.0175012222222222,0.016635,0.0114995555555556,0.0125046666666667,0.0121917777777778,0.0155858888888889,0.0169933333333333,0.006795,0.0151572222222222,0.0159908888888889,0…	0.00959655555555556,0.0115707777777778,0.0185576666666667,0.0164792222222222,0.0130043333333333,0.00762455555555556,0.00997955555555556,0.0189114444444444,0.00840122222222222,0.0188666666666667,0.0135154444444444,0.00382211111111111,0.0164166666666667,0.0109603333333333,0.00869833333333333,0.0108255555555556,0.003526,0.0237101111111111,0.00327211111111111,0.0111076666666667,0.00828022222222222,0.…	0.00238961	0.0257711	0.742892
chr22	45404948	45404955	0.056855,0.02018,0.0106395,0.0105635,0.020763,0.0146585,0.00627,0.0355895,0.0115605,0.0339395,0.0223215,0.022936,0.03165,0.024272,0.0250095,0.025,0.0295575,0.012987,0.0057805,0.0237175,0.0153845,0.024863,0.014151,0.0185185,0.009416,0.0146445,0.0392645,0,0,0.026103,0.028732,0.027145,0.01981,0.0093555,0.011905,0.0411905,0.0289855,0.0241935,0.0290975	0.0115395,0.0424135,0,0.017619,0.009434,0.026207,0.0081965,0.0173085,0.002841,0.0040325,0,0.004762,0.038035,0.0434785,0.0049505,0.0458335,0.0165335,0.0090915,0.0054945,0.011395,0.009877,0.0072815,0.002841,0.0107915,0.0654205,0,0.0080215,0.005263,0.019176,0.0043105,0,0.0289855,0,0.019996,0.0057145,0.0264915,0.004132,0,0.0262315,0.0322665,0.0159575,0.0088755,0,0.0092595,0.0238095,0.0070425,0.023585…	0.00310182	0.0258626	0.742892
chr3	5068540	5068625	0,0.0149535,0.018813,0.0074625,0,0.0078125,0.0151515,0.020548,0,0.0166666666666667,0,0.0064105,0.005848,0.05718,0.028302,0	0,0,0,0,0,0,0.0076925,0.0086905,0,0.0153276666666667,0,0,0.0123455,0	0.00929989	0.027857	0.742892
chr3	13521144	13521177	0.027092,0.0178073333333333,0.0226813333333333,0.014067,0.019331,0.0156043333333333,0.0124818333333333,0.031263,0.0201646666666667,0.0140003333333333,0.0168533333333333,0.0187843333333333,0.0185586666666667,0.0156068333333333,0.0153268333333333,0.0278523333333333,0.0155101666666667,0.0156625,0.0263635,0.0122593333333333,0.0103831666666667,0.0323961666666667,0.0216861666666667,0.0100541666666667,0…	0.0285715,0.0304716666666667,0.0138483333333333,0.0311618333333333,0.0191456666666667,0.0205903333333333,0.0207238333333333,0.0124373333333333,0.0281198333333333,0.00832216666666667,0.0090655,0.00711133333333333,0.0436963333333333,0.0356271666666667,0.0406903333333333,0.0392628,0.0324706666666667,0.00880466666666667,0.011945,0.0100015,0.0360355,0.0196505,0.0199365,0.0299053333333333,0.0126615,0.0…	-0.00532765	0.028596	0.742892
chr3	136537978	136538088	0.0118296153846154,0.0123664838709677,0.0152494814814815,0.01647,0.0118520740740741,0.0075445652173913,0.0164337037037037,0.01803772,0.015379619047619,0.0149338095238095,0.00811552380952381,0.0122503333333333,0.0148612962962963,0.01568684,0.0176830769230769,0.0156624,0.0134741923076923,0.00914818181818182,0.0101842,0.0104775384615385,0.0148033636363636,0.0145335909090909,0.0114143846153846,0.0439…	0.00819666666666667,0.0128999642857143,0.015442875,0.0132820476190476,0.012286,0.00471288888888889,0.0106201153846154,0.021075,0.0161844285714286,0.00570772727272727,0.00469127777777778,0.00728178947368421,0.004536,0.00756122222222222,0.0106739230769231,0.008772,0.0172248888888889,0.0133845769230769,0.00547552380952381,0.00783646666666667,0.0129167777777778,0.0175482222222222,0.0130769666666667,0…	0.00258607	0.0256815	0.742892
chr3	184242945	184243089	0.01210875,0.0088145,0.0081975,0.00798075,0.00634375,0.002408,0.01223975,0.012926,0.00511675,0.00932566666666667,0.01063825,0.01162625,0.00886925,0.00369975,0.0132185,0.01434525,0.0082715,0.0029555,0.00248775,0.00440525,0,0.02215775,0.01741425,0.00426166666666667,0.011356,0.002496,0.0056895,0.00912425,0.00294233333333333,0.001742,0.0113195,0.0168245,0.00729125,0.00698425,0.01205175,0.00343,0.0071…	0.0091535,0.0256575,0.01316525,0.012225,0.00678525,0.010471,0.0120245,0.0202746666666667,0.01277225,0.00171625,0.0100496666666667,0.00403766666666667,0.01588175,0.0261673333333333,0.00917175,0.007478,0.011468,0.023327,0.03368925,0.00943,0.00406025,0.0014145,0.0075005,0.024029,0.00824,0.00449933333333333,0.007686,0.0136476666666667,0.0098015,0.012606,0.0199506666666667,0.00232075,0.0059365,0.00437…	-0.00312381	0.0276961	0.742892
chr4	10458899	10459086	0.0203571,0.00733455555555556,0.0444832,0.0219906666666667,0.0203958666666667,0.0262457,0.0176128,0.0675934444444444,0.0282204545454545,0.0333291111111111,0.0499332,0.0158979,0.0435511,0.0412015555555556,0.0131065,0.0686287,0.0444234,0.025804,0.0171854,0.030452,0.159673,0.027003,0.0344373333333333,0.0161945,0.0136916,0.0200603333333333,0.0203174,0.099599,0.054557375,0.0160421818181818,0.2251405,0…	0.0579662,0.1650478,0.0483532,0.0216472857142857,0.0198277777777778,0.037316,0.0937208888888889,0.063078,0.011992,0.032256,0.0208035,0.0445284,0.0680065,0.0423980833333333,0.0106672,0.040579,0.0588225,0.027784,0.0496726666666667,0.0938415,0.0110524444444444,0.0455474,0.060606,0.0262329,0.049047125,0.0370126,0.096902,0.1194295,0.0378822,0.0551467777777778,0.151515,0.125203714285714,0.0600261111111…	-0.012757	0.0288355	0.742892
chr4	110223944	110223966	0,0,0,0,0,0,0,0,0,0,0,0,0,0,0,0,0,0	0,0.00182133333333333,0,0,0,0.00396833333333333,0,0.00392166666666667,0,0,0.00666666666666667,0,0,0,0,0,0.00520833333333333,0,0,0,0,0,0,0.007752,0,0.00952366666666667,0,0	-0.00138793	0.0244131	0.742892
chr4	147867073	147867212	0.014450875,0.0272845,0.0190045,0.020402625,0.021900625,0.0147385,0.016863875,0.018270875,0.014356125,0.014969375,0.013475125,0.01475075,0.01870875,0.024232125,0.01977075,0.020431,0.0266235,0.0135725,0.01184475,0.008777125,0.0247988,0.022486625,0.017054625,0.052294,0.017656125,0.012943375,0.015428125,0.017412125,0.012545375,0.0034705,0.021872875,0.017265625,0.01109125,0.021061375,0.02017425,0.014…	0.0078125,0.02634975,0.030874,0.015185875,0.018773625,0.015840625,0.011762875,0.016171375,0.022118875,0.007661,0.0103985,0.009314125,0.01855725,0.00909083333333333,0.008968875,0.0146342,0,0.0063745,0.012326375,0.007752125,0.026582375,0.007074875,0.02153425,0.0251665,0.012279,0.008769375,0.012517125,0.0077005,0,0.012895125,0.02220625,0.0110095,0.011281875,0.015066875,0.019762375,0.009404,0.0164998…	0.00347265	0.0276252	0.742892
chr4	152330428	152330464	0.00520566666666667,0.010499,0.020686,0.014192,0.0158423333333333,0.0205503333333333,0.0106633333333333,0.00736633333333333,0.0186266666666667,0.00907033333333333,0.0181213333333333,0.0186626666666667,0.0134973333333333,0.005117,0.00748033333333333,0.0108953333333333,0.007222,0.005663,0.00430566666666667,0.004975,0.0172413333333333,0.0251423333333333,0.0353073333333333,0,0.002123,0.00816633333333…	0.00896066666666667,0.0116273333333333,0.0141653333333333,0.0133003333333333,0.00543466666666667,0.017685,0.028777,0.0196556666666667,0.002924,0.0128536666666667,0,0,0.004065,0.027027,0,0,0,0.037037,0,0.00888,0.007303,0.00755466666666667,0.00544233333333333,0,0.0246913333333333,0.00330033333333333,0.005915,0.005747,0.018265,0.016757,0.003216,0.00268833333333333,0.00202033333333333,0.022208,0.0074…	0.00335703	0.0260434	0.742892
chr4	154170368	154170387	0.0080115,0.00630075,0.0062105,0.0074645,0.01018775,0.00360725,0.00775275,0.010622,0.00828675,0.00866825,0.01091025,0.00338325,0.007134,0.00434325,0.0115285,0.01372325,0.01115475,0.00368375,0.00506075,0.001968,0,0.01517,0.002539,0.00537125,0.00975025,0.02657775,0.00550375,0.00781625,0.002092,0.005657,0.00516,0.00514625,0.0114145,0.01578325,0.00910225,0.0050045,0.003104,0.00343675,0.009177,0.00764…	0.02380775,0.01063975,0.0045435,0.008913,0.009447,0.01460725,0.0092925,0.00887575,0.0076275,0.00194175,0.00258375,0.0024475,0.01279975,0.00927925,0.015661,0.02338475,0.01071425,0.00556125,0.01294175,0.0018905,0.00563725,0.00422425,0.0033165,0.01076625,0.00136125,0.005875,0.0038575,0.00339575,0.01474025,0.013407,0.00573775,0.00326625,0.01191375,0.00216775,0.060041,0.0071425,0.01200675,0.00301725,0…	-0.00412066	0.0279327	0.742892
chr5	17219013	17219127	0.0093025,0.005661,0.0070835,0.0131225,0.0081925,0.009164,0.0083855,0.0120215,0.005695,0.0084175,0.008551,0.006173,0.0108155,0.012384,0.003307,0.0140175,0.014339,0.0048055,0.0064215,0.007848,0.0077275,0.012389,0.016389,0.0150215,0.012452,0.0137345,0.0067615,0.0037195,0.006899,0.006597,0.0089415,0.004352,0.0069875,0.0110935,0.0081785,0.0135585,0.007956,0.0063995,0.007541,0.0137225	0.0032895,0.0157825,0.012488,0.0091685,0.0067815,0.004831,0.029542,0.019512,0.0061575,0.006989,0.0295355,0.0055745,0.0017955,0.0296025,0.012806,0.008721,0.039018,0.0100765,0.0094955,0.115685,0.0105685,0.016291,0.018232,0.017594,0.0038655,0.010211,0.003865,0.004606,0.0071685,0.0166305,0.0093335,0.013319,0.042146,0.006362,0.0171105,0.012456,0.019156,0.0063795,0.010624,0.0096665,0.010433,0.0025905,0…	-0.00614794	0.028172	0.742892
chr5	122372555	122372564	0.0315895,0,0.017544,0.0284915,0,0,0.0361395,0.0159575,0,0.0454545,0.0316955,0.006024,0,0.0064935,0.007353,0,0,0.0153845,0.0083335	0,0,0,0,0.025641,0,0,0,0,0,0,0,0.011111,0.0072465,0,0.03,0,0.0053765,0,0.015625	0.00843213	0.0266103	0.742892
chr5	128797283	128797288	0.0232895,0.020063,0.040038,0.018669,0.028301,0.0292875,0.0509625,0.038174,0.0294665,0.030038,0.0209205,0.0334035,0.016869,0.025588,0.0277175,0.035945,0.0443845,0.050315,0.041388,0.070238,0,0.015154,0.0772945,0,0,0.06189,0,0.0174485,0.022337,0,0.0253785,0.0895525,0.0690735	0.0386235,0.033884,0.029456,0.0380745,0.0662845,0.01506,0.015625,0.0429065,0.0188725,0.068984,0.004425,0.022222,0.1469605,0.043478,0.0351795,0.0417575,0.015328,0.017699,0.009804,0.0541055,0.0661995,0.047619,0.031272,0.0418555,0.0346195,0.017442,0.123512,0.0401175,0.067308,0.060606,0.084127,0.0907065,0.0484205,0.1843895,0.158385,0.035833,0.2344805,0.0250135	-0.0246809	0.0264444	0.742892
chr6	27841131	27841158	0.0108385,0.009172,0.014006,0.016642,0.0132505,0.0068155,0.006962,0.020822,0.010024,0.0227835,0.020565,0.0153105,0.0237385,0.009688,0.028029,0.0157545,0.01718,0.008,0.0155615,0.0172455,0.002809,0.0319545,0.0102105,0.0124975,0.0174705,0.0084865,0.0099915,0.015127,0.006075,0.007887,0.016548,0.0149095,0.007711,0.0137,0.012877,0.010989,0.0077535,0.0071595,0.004902,0.009901	0.0173185,0.016615,0.0199305,0.033763,0.0109755,0.0310555,0.022054,0.0417885,0.0187495,0.0095585,0.001838,0.0109445,0.042809,0.0088145,0.023919,0.01794,0.0149255,0.0197945,0.0178405,0.009645,0.0083455,0.0092725,0.0108285,0.0167315,0.0056265,0.008772,0.0125905,0.0096525,0.017171,0.013307,0.011335,0.031653,0.025713,0.013927,0.030678,0.0062935,0.0106025,0.00672966666666667,0.022763,0.015828,0.109785…	-0.00546122	0.0254192	0.742892
chr6	31795345	31795661	0.0123368695652174,0.00947059259259259,0.0129920961538462,0.0125061851851852,0.0111956296296296,0.0129121481481481,0.011514462962963,0.0110414583333333,0.0110980925925926,0.0109995555555556,0.0118677872340426,0.0190443333333333,0.0119713148148148,0.0143280185185185,0.0148074814814815,0.013487537037037,0.0147465740740741,0.00886281395348837,0.00721286363636364,0.00577694444444444,0.006557780487804…	0.006152325,0.0106637407407407,0.00827387037037037,0.0100828,0.0126295555555556,0.0105457592592593,0.0111920185185185,0.0126462777777778,0.0133075555555556,0.0058742962962963,0.00930736111111111,0.00684434146341463,0.00450791489361702,0.00982952173913043,0.00776625925925926,0.00558730952380952,0.00714040816326531,0.0113351296296296,0.012406962962963,0.00913331707317073,0.0059832962962963,0.007511…	0.00129158	0.0276961	0.742892
chr6	31831062	31831070	0.0385085,0.0166665,0.0288355,0.0080995,0.001323,0.0177935,0.010889,0.011057,0,0.012067,0.030634,0.012658,0.0233505,0.003279,0.0397855,0.006164,0.012343,0.021191,0.007353,0.0056975,0.011976,0.02819,0.0669935,0,0.021436,0.0121255,0.017173,0.021455,0.00813,0,0.00750325,0.018256,0.0038005,0.011364,0.002994,0,0.0139913333333333,0.0167145,0.0186055,0.0125796666666667	0.0185185,0.007374,0.019253,0.017467,0.0170965,0.0235295,0.032648,0.0136755,0.0223575,0.004831,0.028423,0.023951,0.0152905,0.026316,0.0114755,0.018182,0.0124225,0.0327975,0.0216005,0.006221,0.045082,0.0145325,0.02817,0.026504,0.033896,0.003861,0.0014575,0.025055,0,0.0275155,0.003788,0.0215055,0.028987,0.018101,0,0.0107665,0.017677,0.0097575,0.0340375,0.024942,0.0296215,0,0.04215475,0.0095185,0.01…	-0.00379503	0.0262761	0.742892
chr6	112194696	112195263	0.0184425555555556,0.011293,0.0144235555555556,0.0134706363636364,0.0146441818181818,0.00743544444444444,0.00590322222222222,0.00705281818181818,0.0150801111111111,0.0196254444444444,0.00646322222222222,0.0139411111111111,0.00789854545454545,0.0150652727272727,0.0141622222222222,0.00816166666666667,0.0140282,0.00136616666666667,0.022190875,0,0,0.0153434285714286,0,0.015873,0.0085714,0.01657011111…	0.0156113636363636,0.00291,0.011674,0.0132514166666667,0.001008125,0.014917,0.0124602857142857,0.0171991111111111,0.00663722222222222,0,0.013889,0.0375,0.0266582,0,0.00340142857142857,0.00549885714285714,0.0148146666666667,0,0,0.0157405833333333,0,0,0.00696766666666667,0.0111112,0,0.0120222,0.00342771428571429,0.0117416666666667,0.0102053333333333,0.00617066666666667,0,0.0109351111111111,0.003623…	0.00248767	0.0270328	0.742892
chr6	127441228	127441289	0.08633075,0.01780475,0.03328375,0.0106385,0.03840425,0.027526,0.008027,0.02450875,0.02341275,0.04143825,0.029117,0.03079225,0.0055805,0.02610525,0.02940925,0.036886,0.049799,0.0169665,0.00949375,0.0108695,0.03445125,0.051663,0.0585505,0.00844125,0.011111,0.025416,0.03032075,0.057397,0.019608,0.02619475,0.019788,0.02712125,0.007353,0.02405025,0.0396363333333333,0.005618,0.06386975,0.02077475	0.0577175,0.0635705,0.023292,0.0245625,0.084331,0.0486975,0.060048,0.0125,0.0511926666666667,0.01389825,0.0208333333333333,0.044066,0.0212765,0.095077,0.018118,0.028816,0.00797625,0.066194,0.014706,0.124339333333333,0.0444995,0.00972,0.023718,0.03914775,0.0561593333333333,0.0434785,0.0245235,0.0247135,0.097399,0.0079365,0.046839,0,0.13235075,0.0084745,0.0438755,0.01613275,0.0336996666666667,0.008…	-0.0183066	0.0258221	0.742892
chr6	128841645	128841676	0.005295,0.005311,0.0101575,0.00965125,0.0066925,0.0065085,0.0102575,0.01634125,0.00263625,0.019153,0.00883175,0.00918725,0.01057875,0.006655,0.006925,0.012549,0.005973,0.00242525,0.00917425,0,0.01339275,0.00913425,0.01067075,0.00862075,0.01282175,0.001613,0.00194975,0.01120175,0.01394175,0,0.013648,0.00918275,0.00447975,0.0147465,0.0083395,0.00274725,0.004386,0.00575475,0.00568175,0.02422225	0,0.003617,0.009087,0.008617,0.008661,0.00675675,0.00565825,0.0089285,0.0257215,0,0.0072815,0.01114775,0,0,0.01636975,0,0.002907,0.02146775,0.004064,0.0060695,0.01508975,0,0,0.003575,0,0.00457325,0.00362575,0.00827825,0,0.00825775,0.0010775,0.0056845,0,0.00546825,0.013158,0.00707175,0,0.01016975,0.0062835,0.0070775,0.007977,0,0.003909,0.00712325,0.00446425,0.0014585,0.006329,0.005682,0,0.02868925…	0.00162306	0.0271419	0.742892
chr6	151815020	151815289	0.0221207391304348,0.0169032857142857,0.0191537931034483,0.01268253125,0.0198526428571429,0.021021619047619,0.0342741,0.0160075,0.0204681538461538,0.0145795,0.0156392592592593,0.013503,0.0150851785714286,0.0171291428571429,0.0221404444444444,0.01851945,0.0274473333333333,0.0102631666666667,0.00742144827586207,0,0.0145743333333333,0.016466125,0.0138012,0.0188835833333333,0.011742875,0.02248575,0.0…	0.0131687777777778,0.0172389583333333,0.0129219130434783,0.0169962580645161,0.0092753125,0.0166995384615385,0.0217550526315789,0.0181738235294118,0.0077185,0.0179681875,0.0137345555555556,0.0285000833333333,0.011116625,0.0139793076923077,0.00989127777777778,0.01445025,0,0,0.0125598275862069,0.01664584,0.0172694705882353,0.0100203888888889,0.0244491428571429,0.0180413125,0.0115740869565217,0.02002…	0.00392437	0.0266519	0.742892
chr7	21985525	21985561	0.00501566666666667,0.00654233333333333,0.00826116666666667,0.0095555,0.009491,0.00978516666666667,0.00591183333333333,0.00694183333333333,0.0110863333333333,0.00972766666666667,0.00724266666666667,0.00947283333333333,0.00905483333333333,0.00940916666666667,0.0137868333333333,0.0114975,0.0091355,0.000957166666666667,0.0081335,0.0148058333333333,0.005618,0.00743683333333333,0.010849,0.0267855,0.00…	0,0.0043745,0.00728033333333333,0.00610933333333333,0.0096435,0.006191,0.00733016666666667,0.0113603333333333,0.0121666666666667,0.001216,0.0023645,0.00525916666666667,0.00143683333333333,0.111049666666667,0.008891,0,0.0131935,0.0174618333333333,0.00304166666666667,0.004904,0.00173616666666667,0.0034365,0.00466183333333333,0.001047,0.0010695,0.00752683333333333,0.0011185,0.0155551666666667,0.0093…	0.000365367	0.0247856	0.742892
chr7	23053667	23053718	0.026316,0.010204,0,0,0.024566,0,0.0257085,0,0.0151515,0,0.0135135,0.0089285,0,0.011111,0.0227275,0.016129,0.0660375,0,0.0185185,0,0,0.0066665,0	0,0.010365,0,0,0,0,0.0104165,0,0,0,0	0.00965764	0.0258802	0.742892
chr7	116165904	116166056	0.016665,0.0199927272727273,0.0230245454545455,0.0245954545454545,0.0249345454545455,0.0281608181818182,0.0209908181818182,0.0259520909090909,0.0205446363636364,0.0257684545454545,0.0299272727272727,0.0285496363636364,0.0236425454545455,0.0222686363636364,0.0238530909090909,0.0280233636363636,0.0201213636363636,0.0133576363636364,0.0183219090909091,0.016705,0.005165,0.0133195454545455,0.02180175,…	0,0.0184650909090909,0.0264421818181818,0.0186237272727273,0.0234614545454545,0.0184982727272727,0.0279171818181818,0.0243080909090909,0.0341121818181818,0.00808754545454545,0.0207213636363636,0.00859254545454546,0.023898,0.040439,0.0131716363636364,0,0.00431025,0.0071722,0.0118838333333333,0.0158615454545455,0.0121021,0.0180245,0.0105071111111111,0.0167171818181818,0.0155043636363636,0.015468909…	0.00264294	0.0262259	0.742892
chr8	93115255	93115273	0.0104384,0.0208356,0.0204344,0.032992,0.0257074,0.0222494,0.033039,0.0249594,0.0304884,0.015685,0.0181052,0.0169574,0.0256216,0.0159064,0.026763,0.0364912,0.020721,0.0153618,0.0083396,0.0180556,0.040215,0.05278,0.0733082,0.0865948,0.036669,0.0210738,0.029861,0.005,0.0243084,0.0147958,0.0157992,0.0167392,0.0171412,0.0365916,0.0150642,0.038805,0.1030302,0.043893	0.0184426,0.0591584,0.0232872,0.0216878,0.0268904,0.0312738,0.012579,0.0382162,0.0184692,0.0362048,0.0337558,0.009476,0.0283646,0.0606528,0.0669116,0.0414926,0.0456032,0.0301248,0.0173642,0.0171374,0.0290622,0.0076188,0.0428602,0.0686216,0.0465544,0.0275896,0.0485276,0.0604496,0.026944,0.0301678,0.026778,0.0125746,0.0310066,0.0235966,0.0258116,0.0055568,0.048844,0.0436704,0.0230384,0.032507,0.036…	-0.00745113	0.0272136	0.742892
chr9	21396159	21396185	0.0124376666666667,0.026235,0.0191713333333333,0.012101,0.0104503333333333,0.0158463333333333,0.0264723333333333,0.010101,0.031496,0.023444,0.021437,0.0267726666666667,0.0279793333333333,0.020401,0.0278506666666667,0.01565,0.008726,0.019929,0.018448,0.0300566666666667,0.027211,0.00731966666666667,0.0144853333333333,0.035303,0.016998,0.002193,0.0278066666666667,0.0233306666666667,0.017205666666666…	0,0.0115976666666667,0.008,0.0160896666666667,0.026449,0.025585,0.022025,0.0189393333333333,0.013017,0.022118,0.0187793333333333,0.00938966666666667,0.016939,0.0125786666666667,0.0144926666666667,0,0,0.007499,0.011503,0.0164886666666667,0.0230506666666667,0.0194006666666667,0.00462966666666667,0.0130236666666667,0.0151516666666667,0.0252213333333333,0.0146963333333333,0.009662,0.013889,0.01164933…	0.00300927	0.0281035	0.742892
chr9	120177440	120177470	0.01558025,0.0221935,0.01621075,0.0142725,0.01718475,0.01185925,0.03638975,0.0050955,0.021057,0.01204025,0.019382,0.02315975,0.01823275,0.009809,0.0271035,0.024532,0.0233665,0.01165975,0.01145875,0.01621425,0.01428575,0,0.00537625,0.01731625,0.01488775,0.01817775,0.0105825,0.02137675,0.01688825,0.0026595,0.023077,0.0139885,0.0206725,0.0181865,0.0204475,0.0156325,0.016036,0.01329125	0.014649,0.01689975,0.02276325,0.01054175,0.00324675,0.014701,0.02959575,0.029358,0.00640225,0.0090545,0.0094725,0.009375,0.0125965,0,0.0239725,0.01555875,0.00853175,0.015317,0,0.01347425,0.01133875,0.003268,0.01617725,0.0064115,0.0141575,0.0073545,0.02067475,0,0.0240515,0.01604525,0.03246125,0.01076925,0.03240325,0.027802,0.00952475,0.01041675,0,0.0196615,0.0294116666666667,0.00949375,0.01237625…	0.0028927	0.0243025	0.742892
chr11	124713096	124713112	0.023089,0.0169596666666667,0.022891,0.0250693333333333,0.0144856666666667,0.0198433333333333,0.0284786666666667,0.045443,0.029758,0.0213376666666667,0.0352333333333333,0.021148,0.0208996666666667,0.023284,0.0280846666666667,0.0293133333333333,0.0203016666666667,0.00944466666666667,0.0157846666666667,0.0213786666666667,0.015344,0.015878,0.0174676666666667,0.004065,0.0188053333333333,0.016271,0.01…	0.0299006666666667,0.027797,0.0425753333333333,0.0248676666666667,0.0169116666666667,0.023866,0.0212956666666667,0.024962,0.022839,0.0216563333333333,0.0191083333333333,0.0192703333333333,0.0268383333333333,0,0.035385,0.0310953333333333,0.0619026666666667,0.019728,0.030785,0.0202543333333333,0.0420826666666667,0,0.0342923333333333,0.0310966666666667,0.00848166666666667,0.0333283333333333,0.010933…	-0.00528439	0.0290911	0.742971
chr15	41786849	41786865	0.0441715,0.02679,0.0600205,0.03652,0.034351,0.046176,0.0352395,0.0364965,0.019231,0.030303,0.0558195,0.041782,0.007068,0.005618,0.014817,0.0544675,0.071834,0.020408,0.106534,0.037037,0.20362,0,0.057581,0.042553,0.012195,0.01,0.062655,0.0707415,0.048485,0.037502,0.015625,0.0173925,0.1316455	0.0240675,0.079798,0.080645,0.068442,0.0487805,0.0467885,0.0714285,0.026614,0.083431,0.0744485,0.1311605,0,0.0481395,0.027778,0.022681,0.0247255,0,0.0491565,0.021739,0.046154,0.0925045,0.0500745,0.061711,0.1047675,0.050633,0.06,0.0580065,0.050223,0.104996,0.1002885,0.142857,0.0473645,0.0309415,0.028935,0.096774	-0.0134511	0.0289404	0.742971
chr19	51162457	51162647	0.0220176,0.0263723333333333,0.02178725,0.05386075,0.0382966666666667,0.0241856666666667,0.039724,0.0301346666666667,0.017227,0.03101025,0.008772,0.0166666666666667,0.0248655,0.00833333333333333,0,0.0345535,0.037758,0,0.0351803333333333,0.05549825,0.02093675,0.00446425,0.0318373333333333	0.04291825,0.0136306666666667,0.008772,0.01197075,0,0.00793666666666667,0,0,0.016129,0.004,0.027799,0.04755625,0.01462975,0.0151515,0.0370558333333333,0.0281745,0.007752,0.02378075,0.00757566666666667,0.0150743333333333,0.0161226666666667,0.0185466666666667	0.00879714	0.0291639	0.742971
chr20	43922525	43922569	0.009804,0.015873,0,0.0146356666666667,0.00450466666666667,0,0,0.0133585,0.0105265,0.012931,0.04717,0,0.0172465,0,0.0238665,0.005814,0.027155,0.002801,0.0311595,0.0044645,0.0151515,0.011905,0,0.00952366666666667,0.0076925,0.002364,0.01045325,0.0093755,0.0113635,0,0.004535,0.0111113333333333,0.002451,0.0226595,0,0,0.0144055,0,0.016871	0,0.002398,0,0,0,0,0.0215053333333333,0,0.0395155,0,0.011236,0.002924,0.0125,0.02027025,0,0.00370366666666667,0.01649775,0.00996166666666667,0,0.0352465,0,0.00734125,0.00217866666666667,0.004587,0.006329,0,0.0066665,0.01200725,0,0.0264073333333333,0,0.0043105,0,0.003788,0.011199,0.0014535,0.00383133333333333,0,0,0.00188333333333333,0,0,0.0271125,0.006173,0.056165,0,0.011628,0.005435,0.0106385,0,0…	0.00313681	0.0290926	0.742971
chr7	129419036	129419112	0.0292695555555556,0.0169656666666667,0.0244912222222222,0.0224517777777778,0.027104,0.0204225555555556,0.0336056666666667,0.0264574444444444,0.0195244444444444,0.0351152222222222,0.0161124444444444,0.022749,0.0155933333333333,0.0223411111111111,0.0301374444444444,0.0271672222222222,0.0251094444444444,0.0291274444444444,0.0318516666666667,0.016129,0.03068175,0.01964325,0.0191624444444444,0.022753…	0.0248025555555556,0.0180857777777778,0.0393886666666667,0.0273976666666667,0.0107518888888889,0.021615,0.0270768888888889,0.0243208888888889,0.01138,0.0112238888888889,0.034969,0,0.005772,0.00107877777777778,0.0190863333333333,0.00813,0.0121213333333333,0.022593,0.0221253333333333,0.0134621111111111,0.0124186666666667,0.0199212222222222,0.013607375,0.00889588888888889,0.0141062222222222,0.033195…	0.00426852	0.0291861	0.742971
chr7	133812344	133812380	0.02291525,0.0180795,0.02264325,0.0203425,0.016146,0.017444,0.0193495,0.018846,0.01903575,0.01500575,0.01652775,0.018496,0.02175125,0.020965,0.02059825,0.0186105,0.01847125,0.01361225,0.01216825,0.012121,0.012412,0.0190045,0.02145825,0.015826,0.018159,0.01645175,0.010701,0.01264875,0.018638,0.00893975,0.010083,0.0134395,0.01841,0.016004,0.01917,0.01709375,0.01980025,0.01265875,0.020115,0.0167235	0.006116,0.01288525,0.017919,0.01359875,0.03650325,0.00873825,0.02494575,0.00909425,0.01792525,0.014094,0.0185245,0.00935075,0.01210125,0.01392875,0.017891,0.007131,0.02651175,0.01747125,0.0244605,0.013606,0.01207875,0.01876025,0.01829775,0.01460925,0.013427,0.013083,0.01640225,0.01074925,0.01602825,0.008603,0.01614525,0.01378125,0.01255125,0.02068125,0.00776225,0.01796525,0.00730975,0.0154185,0.…	0.00146793	0.029145	0.742971
chr2	230578713	230578823	0.0203878333333333,0.0170968333333333,0.0254925,0.0245063333333333,0.022886,0.0181078333333333,0.0259603333333333,0.0254798333333333,0.0243581666666667,0.023122,0.0187003333333333,0.0247333333333333,0.0217143333333333,0.0224886666666667,0.0294106666666667,0.0363005,0.0268963333333333,0.012877,0.0233105,0.0245055,0.0467841666666667,0.0279935,0.023141,0,0.0169205,0.023688,0.020811,0.024941666666666…	0.0667735,0.030231,0.0328323333333333,0.0246323333333333,0.026712,0.039895,0.0249493333333333,0.0310395,0.0292343333333333,0.016309,0.0325233333333333,0.0132913333333333,0.0313173333333333,0,0.0127156666666667,0.0433558333333333,0.107829666666667,0.00757583333333333,0.0416298333333333,0.0348503333333333,0.012222,0.0128578333333333,0.0173891666666667,0.0291016666666667,0.0225243333333333,0.014631,…	-0.00480303	0.0293415	0.745449
chr8	56792262	56792344	0.006946,0.0114565,0.0118056666666667,0.0110888333333333,0.00944883333333333,0.0113818333333333,0.0041865,0.00786733333333333,0.0042555,0.0110326666666667,0.0194026666666667,0.004883,0.00718866666666667,0.0112978333333333,0.0106815,0.00734433333333333,0.0100571666666667,0.00844983333333333,0.00571616666666667,0.0104575,0.00860366666666667,0.0109891666666667,0.00929633333333333,0,0.009092,0,0.0021…	0.00266466666666667,0.00596116666666667,0.0176815,0.008613,0.003902,0.00969983333333333,0.0067235,0.0045395,0.00746833333333333,0.002994,0.00653433333333333,0,0.005848,0.00496016666666667,0.00352125,0.00743116666666667,0.017018,0.00112783333333333,0.000580666666666667,0.0131233333333333,0.0101551666666667,0.0026125,0.000734166666666667,0.0021835,0.00858933333333333,0.0006385,0.013382,0.0035553333…	0.00155626	0.0295179	0.748448
chr11	117186926	117186946	0.00846325,0.00998625,0.0101915,0.007501,0.00537275,0.01210325,0.013648,0.009296,0.0124345,0.0182255,0.00503675,0.013476,0.01018025,0.00701775,0.0044775,0.016478,0.00701025,0.00440775,0.00126275,0,0,0.01776725,0.019701,0.01136375,0.0168135,0.00124375,0.0079055,0.017092,0.0014535,0.002381,0.0082735,0.00766875,0.0022125,0.0268325,0.01122425,0.00204925,0.00259275,0.00522075,0,0.00893175	0,0.01011175,0.00640575,0.0012195,0.01383725,0.01129525,0.0062495,0.00420175,0.00838525,0.0010245,0,0,0.00154325,0.00592575,0,0,0,0.00342475,0.00320725,0.024318,0,0.00949375,0.012908,0.00351075,0,0.00279675,0,0.016052,0.0031055,0.00380225,0.0036665,0.00629575,0.0015245,0.00757575,0.00406575,0.005542,0.00457175,0.0064485,0,0.01714825,0,0.02151825,0.0169225,0.00593675,0.00774975,0,0.00294125,0,0.01…	0.00175947	0.0296809	0.749617
chr20	40321474	40321906	0.00976465,0.0114773913043478,0.01318985,0.0120146086956522,0.019197,0.0152736111111111,0.00961155,0.00784004347826087,0.0142351666666667,0.0166423888888889,0.0200068888888889,0.01170025,0.0140209130434783,0.01270785,0.01494645,0.0148865,0.0136614761904762,0.0120875714285714,0.00929165217391304,0.0090081052631579,0.0100397058823529,0.0166706315789474,0.0121488095238095,0.0199791176470588,0.016549…	0.0062058,0.0101813913043478,0.0100347222222222,0.0118366,0.01675975,0.0181025882352941,0.0146317826086957,0.0103648888888889,0.013997,0.00712234782608696,0.0112137894736842,0.010874,0.00872305882352941,0.00447982352941176,0.0126551666666667,0.00590706666666667,0.006887,0.013849380952381,0.00974968181818182,0.00510052173913044,0.00634215,0.00726078947368421,0.0150707368421053,0.0103601304347826,0…	0.00148278	0.0296422	0.749617
chr4	121844128	121844138	0.017492,0.016434,0.0129505,0.014777,0.0265405,0.019123,0.0152175,0.025963,0.0131385,0.0211865,0.0249165,0.025303,0.006779,0.026426,0.018787,0.0418265,0.019252,0.0186075,0.012259,0,0.013889,0.010204,0.0753205,0.0048075,0.0058825,0.0157895,0.0200335,0.0714285,0.0189395,0.0046295,0.0195945,0.0066665,0.0111145,0.0360245,0.006329,0.0352595,0.0081285	0.023222,0.0411335,0.0099125,0.014454,0.0086205,0.0192505,0.01,0,0.0028735,0.032789,0,0.018284,0,0.009922,0.0191745,0,0,0.011111,0.02511,0.008982,0,0.020901,0,0.0357145,0.0096155,0.0060975,0.0096155,0.029412,0.004717,0.01793,0,0.0128515,0.0068495,0,0.0305325,0,0,0.0104165,0,0.014072,0.013158,0.009804,0.0357145,0.005319,0.017812,0.012581,0.0153845,0.0227335,0,0.029126,0.029147,0.0357145,0.0240965	0.00655295	0.0297725	0.750453
chr3	71114397	71114444	0.0149132857142857,0.024391,0.0504141428571429,0.0228067142857143,0.023087,0.0355244285714286,0.00708614285714286,0.00491185714285714,0.0193628571428571,0.0120291428571429,0.022296,0.0308041428571429,0.0269797142857143,0.0133138571428571,0.00757871428571429,0.00833333333333333,0.0101684285714286,0.0192996666666667,0.0123337142857143,0.037085,0.0149708,0.0268388571428571,0,0.0240514285714286,0.029…	0.0182585714285714,0.0146696666666667,0.0285713333333333,0.0185871428571429,0.0225677142857143,0.0148363333333333,0.02272725,0.013889,0.0151834285714286,0.0119258571428571,0.0153977142857143,0.00444271428571429,0,0,0.00768816666666667,0.0194617142857143,0.00583085714285714,0.00732828571428571,0,0.0252087142857143,0.018351,0.00596271428571429,0.00625,0.0263388571428571,0,0.0175372857142857,0,0.014…	0.0059368	0.0299417	0.751766
chr9	79792483	79793090	0.00872158333333333,0.008807375,0.00662805555555556,0.0114198181818182,0.0100919565217391,0.0105988260869565,0.016129,0.0029412	0.00783775,0.00545635714285714,0.0030303,0.00389488235294118,0.003343,0.0104514285714286,0.00780885714285714,0.00860922222222222,0.00742546153846154,0.008428,0.00957176923076923,0.00225225,0.0065454347826087,0.00850323076923077,0.0049896,0.00238091666666667,0.00609228571428571,0.0055146875,0.0139637058823529,0.00481192307692308,0.00770971428571429	0.00281624	0.0299026	0.751766
chr11	67572648	67572803	0.0164220454545455,0.0178496818181818,0.0225425,0.0171949545454545,0.0173225454545455,0.0147165454545455,0.0168395454545455,0.0175089090909091,0.0148483636363636,0.0179784090909091,0.0232390454545455,0.0182213181818182,0.0159719090909091,0.0183833636363636,0.0187895,0.0201046363636364,0.0177753181818182,0.0101776363636364,0.0133999090909091,0.0172553636363636,0.0241231176470588,0.0220585,0.022306…	0.0115630909090909,0.0181148636363636,0.0158682727272727,0.018055,0.0127219090909091,0.0123772272727273,0.010537,0.0196373636363636,0.0153429,0.0186684736842105,0.0141145454545455,0,0.00980486363636364,0.02036045,0.0184961428571429,0.0129615,0.0108676,0.0112504,0.0230918461538462,0.0111736363636364,0.0123153636363636,0.0122041818181818,0.00995922727272727,0.0107553,0.0240225,0.01369045,0.01287645…	0.00205401	0.0300966	0.753963
chr5	162931751	162931942	0.010778,0.0095854,0.0118228,0.0174394,0.0124716,0.0081944,0.0128924,0.0104356,0.0136302222222222,0.0102902222222222,0.0082661,0.0114875,0.0214785,0.0109792,0.0130909,0.0174724,0.0144202,0.0079246,0.0078067,0.0072423,0.00701577777777778,0.0129365,0.0074019,0.0076705,0.0114109,0.0061314,0.0047577,0.0093501,0.0114376,0.0093041,0.008971,0.0115416,0.0068891,0.0091488,0.0100864,0.0064803,0.0072958,0.0…	0.0193733333333333,0.0102118,0.0108177,0.0185214,0.0171251,0.0133656666666667,0.0131721,0.0118523333333333,0.0156963,0.0104372,0.0053129,0.0057021,0.0094008,0.0127537,0.0157247,0.0203971111111111,0.0082233,0.0131019,0.014584,0.0051159,0.0124255,0.0125659,0.0136028,0.0101167,0.0096632,0.0082278,0.0041124,0.0122529,0.0203992,0.0116473,0.0082549,0.0088806,0.0096344,0.0109367,0.00951177777777778,0.01…	-0.00148577	0.0301468	0.753963
chr14	61788136	61788163	0,0,0,0,0,0,0.027778	0.022222,0.0357145,0.0064105,0.020408	-0.0172205	0.0304726	0.760629
chr1	46768009	46768030	0.0054945,0.0225225,0.0061165,0.0082875,0.0033115,0.0060975,0.0056495,0.0078945,0,0.010989,0.011682,0,0.0030305,0,0.0074135,0.013889,0.011096,0,0,0.004902,0.0093915,0.0097405,0.0059525,0,0.05	0.014706,0,0.0260135,0,0,0,0,0,0.006329,0,0.0084745,0.014423,0,0.0149255,0,0,0,0.006579,0,0,0.00625,0.0064515,0,0,0,0,0.004132,0.0084745,0	0.00411226	0.0335866	0.762817
chr1	61548814	61548827	0.0185995,0.023705,0.012332,0.033766,0.016949,0.024877,0.017598,0.0236805,0.0239725,0.003876,0.020176,0.011574,0.021329,0.0085715,0.0142755,0.028131,0.024677,0.024639,0.01497,0.004231,0.009205,0.016536,0.0181495,0.0107805,0.003906,0.0071515,0.009399,0.0132985,0.0072465,0.010067,0.006781,0.0209865,0.023415,0.0125835,0.0119305,0.008957,0.0080095,0.013445,0,0.018509	0.0136455,0.0161545,0.018241,0.0056355,0.0341385,0,0.0078945,0,0.0085225,0.001938,0.0127255,0.018649,0.012755,0.0437355,0.0131055,0.0088495,0.0052085,0.0127735,0.014271,0.009091,0.0161485,0.0063335,0.009614,0.0148565,0.006329,0.0034965,0.0102565,0.0053225,0.0336565,0.0113375,0.009392,0.0303965,0.0127455,0.0096235,0.022004,0.0138535,0.017074,0.020399,0.0150815,0.007671,0.0265155,0.005682,0.0130865…	0.00291378	0.0353077	0.762817
chr1	155164773	155164790	0.01453,0.0169736,0.010758,0.0119178,0.0072036,0.0113358,0.0033874,0.0078914,0.0060006,0.0080686,0.0108828,0.0072728,0.0018348,0.0155266,0.0106842,0.0116254,0.0137152,0.0033898,0.016092,0,0.0156162,0.0066228,0,0,0.0042554,0,0.0106892,0.0085576,0.0220978,0.0048192,0.015625,0.0462895	0.0054228,0.0019048,0.00741,0.015894,0.0093024,0.0066666,0.0105264,0.0064074,0.0065572,0,0,0.00625,0,0.0107526666666667,0.0035244,0.0063492,0.0170288,0,0,0.0032786,0.0038462,0,0,0.0087034,0.0129184,0.003077,0.0222394,0.008014,0,0.032258,0	0.0033941	0.0352205	0.762817
chr1	177150935	177150999	0.0178396666666667,0.0223928333333333,0.016168,0.018504,0.0161505,0.0138236666666667,0.0218191666666667,0.0134425,0.0192271666666667,0.0211201666666667,0.0187671666666667,0.0224218333333333,0.0209048333333333,0.0167818333333333,0.0182425,0.0194236666666667,0.0201435,0.0145126666666667,0.0144793333333333,0.010791,0.0128173333333333,0.0217395,0.0161941666666667,0.00825233333333333,0.0156115,0.01120…	0.0161275,0.0215998333333333,0.0232281666666667,0.0193976666666667,0.0183185,0.032384,0.0165046666666667,0.0178973333333333,0.0265935,0.00959316666666667,0.00932116666666667,0.0131198333333333,0.0157876666666667,0.0171328333333333,0.0205116666666667,0.017263,0.0128988333333333,0.0220558333333333,0.0244808333333333,0.020656,0.0167516666666667,0.0142233333333333,0.0214875,0.0238991666666667,0.01679…	-0.00231501	0.0333315	0.762817
chr1	206681179	206681235	0.0143016,0.0503546,0,0.0025316,0.0256524,0,0.0035088,0.012076,0.0416346666666667,0.070707,0.0161893333333333,0.062083,0.0054054,0.0173912,0.009915,0,0.002381,0.0142855,0.011628,0.0142548	0,0.011111,0,0.0152218,0,0.0214286,0,0,0,0.0129145,0,0.0118232	0.0126734	0.0328043	0.762817
chr1	207627540	207627614	0.0253791111111111,0.0284115555555556,0.0286372222222222,0.029987,0.0272396666666667,0.0230331111111111,0.0248991111111111,0.0253377777777778,0.0256111111111111,0.027385,0.0261771111111111,0.0293743333333333,0.0269032222222222,0.0285008888888889,0.0295851111111111,0.0286736666666667,0.0278706666666667,0.02351,0.0240561111111111,0.0157037777777778,0.0185434444444444,0.0215787777777778,0.021903,0.0…	0.0477143333333333,0.0241638888888889,0.0477801111111111,0.0329222222222222,0.0282456666666667,0.0226193333333333,0.0200261111111111,0.0283882222222222,0.0382605555555556,0.0213833333333333,0.0203017777777778,0.0198307777777778,0.0171326666666667,0.0138702222222222,0.0217131111111111,0.0496941111111111,0.013377,0.0346418888888889,0.0222436666666667,0.0206838888888889,0.0291717777777778,0.017207,0…	0.00124121	0.031178	0.762817
chr10	8091954	8092015	0.02046025,0.023445625,0.03053375,0.034561875,0.027378125,0.02517975,0.032080875,0.03161575,0.024971125,0.0273865,0.024811875,0.02042575,0.028957875,0.032097125,0.0307715,0.02548725,0.02679575,0.026060375,0.013539125,0.026339125,0.020951375,0.019977125,0.02700125,0.0759233333333333,0.014393375,0.017956125,0.023736125,0.0277245,0.03110725,0.03245275,0.026780125,0.02298575,0.023710125,0.022757125,0…	0.0233735,0.024425625,0.0290825,0.031215,0.0224855,0.040538875,0.016586625,0.041974625,0.02060175,0.018815,0.021731,0.018607,0.01677725,0.020839875,0.015625,0.011456125,0.026615125,0.02693525,0.022287,0.029497875,0.030917,0.026139625,0.014801625,0.022254,0.02258325,0.01773,0.040103875,0.028607375,0.0238745,0.025012375,0.009734875,0.028279625,0.012215875,0.049551625,0.0203125,0.029379875,0.0134341…	0.00273561	0.0369239	0.762817
chr10	8096385	8096400	0.00606833333333333,0.0154486666666667,0.0266493333333333,0.0150846666666667,0.0156783333333333,0.0185406666666667,0.018903,0.0261086666666667,0.017869,0.0154646666666667,0.00788966666666667,0.00520833333333333,0.0213946666666667,0.0246303333333333,0.021572,0.010536,0.025074,0,0.0266666666666667,0.003788,0.013889,0.0108986666666667,0.015873,0.0235903333333333,0,0.0112446666666667,0.03542966666666…	0.01,0.0231986666666667,0.027418,0.00311533333333333,0.0289436666666667,0,0.0112316666666667,0,0.0335776666666667,0.00683766666666667,0.006173,0.0107533333333333,0,0.018634,0.009091,0,0.0103456666666667,0.039443,0.0282486666666667,0,0,0.0161123333333333,0.00444433333333333,0.006006,0.006006,0.011494,0.0275446666666667,0.009804,0.00424633333333333,0.0134496666666667,0.0072465,0.006494,0.028369,0,0…	0.00334358	0.0317611	0.762817
chr10	16562525	16562643	0.0115458,0.0181475,0.020453,0.0184566,0.0106275,0.0237864,0.0308507,0.0232688,0.0257756,0.0166549,0.0216669,0.0096122,0.0287087,0.0213164,0.0183012,0.0293678,0.0280884,0.0122634,0.0145773,0.0264008,0.0182716,0.0533291,0.0180513,0.0236364,0.019834,0.012844,0.0238322,0.0359165,0.0057517,0.0222977,0.0145792,0.0193782,0.0182925,0.0322199,0.0151849,0.0082779,0.0123549,0.0176697,0.0143518,0.0237966	0.0291944,0.0370296,0.0173645,0.0250999,0.0163493,0.0316453,0.0209433,0.018614,0.0193367,0.0201699,0.0192699,0.1457782,0.0162454,0.0261116,0,0.0185902222222222,0.0391238,0.0358808,0.0481935,0.015567,0.0213175,0.0389766,0.0301144,0.0140718,0.0267383,0.0133895,0.0280002,0.0366202,0.0162599,0.0123466,0.0231523,0.0452874,0.0040168,0.0506983,0.0345074,0.0133322,0.0184125,0.017888,0.0240275,0.0159028,0…	-0.00657095	0.0368419	0.762817
chr10	75671295	75671306	0.0032895,0.002857,0.017157,0,0.0317,0.0070425,0.002551,0.0130385,0.012195,0.0051545,0,0.0106385,0,0.009555,0.008772,0.0265955,0.002688,0,0,0.0151515,0.013889,0.010101,0,0,0	0.0053765,0,0.006173,0.012755,0.0454545,0,0,0.020548,0,0,0,0,0.010165,0,0,0.0040325,0,0,0,0,0.008772,0,0,0,0.010989,0.006024,0,0	0.00304182	0.0369003	0.762817
chr10	88853851	88853862	0.0128205,0.013158,0.0300235,0.0331815,0.0089285,0.0069445	0.0070425,0,0,0.011111,0.0069445,0,0.0289855,0	0.010749	0.0365261	0.762817
chr11	2466531	2466537	0.053596,0.018525,0.015155,0.0864855,0.015271,0.0405405,0.0261755,0.0608975,0.0363445,0.0329045,0.0058825,0.0396825,0.0478215,0.0305395,0.0206565,0.0125,0.0623975,0.013158,0.0125,0.009434,0,0.045455,0.0198245,0.0151515,0	0.0079365,0.0079365,0.029148,0.014706,0.029091,0,0.0135135,0.013889,0.0106385,0.0273975,0.020008,0.0125,0.02439,0.004587,0.0186935,0.009091,0.025063,0.0079365,0.0222785,0.013889	0.0132013	0.0326301	0.762817
chr11	2951658	2951705	0.02689275,0.0209795,0.02010875,0.010681,0.026124,0.01794025,0.0232555,0.0109985,0.0316495,0.0218855,0.02772575,0.02371025,0.0265685,0.01294875,0.01457075,0.02376525,0.019251,0.01018125,0.0268,0.0222475,0.009091,0.010536,0.02332475,0,0.02452325,0.0153115,0.022012,0.01111025,0.01147175,0.02324275,0.020493,0.006471,0.02044725,0.01563925,0.02552125,0.0055555,0.02081325,0.01214725,0.0280793333333333,…	0.02199975,0.01997675,0.01515625,0.010724,0.0333333333333333,0.03550325,0.030757,0.02561725,0.01722225,0.0067365,0.0184195,0.0177865,0.071742,0.0108475,0.0197783333333333,0.00903625,0.0020575,0.013908,0.00979025,0.00913225,0.00939625,0.02207925,0.0121885,0.01417125,0.01075325,0.0114665,0.026321,0.01651025,0.01192775,0.00946225,0.01340275,0.009196,0.012579,0.014766,0.0067115,0.0123555,0.018739,0.0…	0.00177311	0.0324609	0.762817
chr11	4208529	4208752	0.00785453846153846,0.0148502,0.0207622,0.01334825,0.0118089333333333,0.010358,0.00442876470588235,0.0177299333333333,0.0229151666666667,0.0203435833333333,0.011574875,0.0134161666666667,0.0192672777777778,0.0156947333333333,0.0180594615384615,0.0132184166666667,0.0152820666666667,0.00656366666666667,0.0130230833333333,0.012439,0.030612,0.0197831818181818,0.01098725,0.0149395833333333,0.008596416…	0,0.0166224444444444,0.0171273333333333,0.00960430769230769,0.0107278,0.0234184166666667,0.0191051666666667,0.0120374166666667,0.018164,0.0135585833333333,0.01183225,0.00832016666666667,0,0.00828583333333333,0,0.0144515833333333,0.00772035714285714,0.00587033333333333,0.0205480833333333,0.0107526666666667,0.00611025,0.0168625555555556,0.00914575,0.00494683333333333,0.00875483333333333,0.001762083…	0.00310294	0.0335627	0.762817
chr11	46354953	46354996	0.014829,0.020354,0.0205494,0.0193394,0.0177872,0.0174238,0.0158606,0.032021,0.0157498,0.0197668,0.0153584,0.015175,0.0189278,0.02664,0.0235672,0.0333528,0.0293332,0.0096016,0.0079902,0.0165696,0.0066402,0.0163212,0.0120462,0.0205454,0.025243,0.011628,0.0164644,0.0135852,0.0065606,0.0110434,0.0164604,0.0165862,0.0162608,0.0176316,0.0153664,0.0154342,0.0257716,0.0139204,0.0215148,0.0185	0.0033334,0.0237662,0.0167306,0.0180768,0.0236392,0.0108732,0.0212602,0.0142128,0.0289502,0.0091298,0.0096132,0.015747,0.0215604,0.0293126,0.014344,0.0026666,0.008523,0.0115792,0.007799,0.0158968,0.0118242,0.0123126,0.0089606,0.0243406,0.0117046,0.0133278,0.0095258,0.0144612,0.0204566,0.0153874,0.0094028,0.011518,0.013822,0.0045946,0.0076148,0.0176166,0.0212762,0.0158584,0.0231366,0.012798,0.0259…	0.00265428	0.0316811	0.762817
chr11	66045854	66045866	0,0.0108695,0.0089285,0.0432805,0.023533,0.031943,0.01,0,0.0060975,0.022069,0,0.02439,0.018868,0.032258,0.009804,0.022233,0,0.0070425	0.054054,0.0272525,0.042857,0.029437,0.027778,0.042484,0,0.022222	-0.0156874	0.0318539	0.762817
chr11	75141679	75141702	0.018182,0,0.012192,0,0.010435,0.0078125,0,0.017647,0.0153845,0,0.0092595,0.0051545,0.0214545,0.0091745,0.0033335,0.0397165,0.0277255,0.0053765,0.0189875,0,0.043258,0,0,0.0092595,0.02981,0.021978,0.015127,0.0149095,0.031915,0,0,0	0.012195,0.01365,0.027693,0.0466735,0.0050505,0,0.0088495,0.010204,0.0135135,0,0.0454545,0.0189875,0.021099,0,0,0.01,0.004425,0.0504335,0.0235375,0.004717,0.0625,0.011905,0.0208335,0.1101055,0.0240385,0.05,0.0196865,0.04465,0.0135135,0.034722,0,0.044127,0.0135135	-0.0110866	0.0381769	0.762817
chr11	110581927	110581941	0.0037735,0.0125615,0.015877,0.0107655,0.011466,0.0167985,0.0112905,0.0124265,0.014396,0.01337,0.011324,0.0130505,0.022946,0.014822,0.0094915,0.0141605,0.0061915,0.0017535,0,0.003469,0.0069575,0.014938,0.0129775,0.0181485,0.0158175,0.000832,0.003053,0.0067115,0.011941,0.004518,0.0073635,0.0273525,0.0105395,0.0100595,0.0084395,0.007712,0.0027555,0.008882,0.00995,0.0116335	0.032858,0.0019455,0.011906,0.0067905,0.0073595,0.0057915,0.0074755,0.017413,0.0105165,0.0053235,0.002432,0.0068535,0.0043375,0.0039465,0.0089395,0.0376965,0.013812,0.012229,0.0202895,0.0107175,0.005523,0.0013265,0.017974,0.001938,0.0039945,0.005477,0.0007135,0.0043175,0.011926,0.008368,0.011856,0.0008015,0,0.0061075,0.0267535,0.002841,0,0.0082465,0.009948,0.0165485,0.004958,0.004762,0.014027,0.0…	0.00164597	0.0370966	0.762817
chr11	114270482	114270603	0.003236,0.0083925,0.0043715,0.0100775,0.016302,0.006487,0.004555,0.0038885,0.0059985,0.0024815,0.0125235,0.0085405,0.007787,0.0080745,0.007248,0.0073455,0.01673,0.0048175,0.007364,0.008362,0.0061965,0.009601,0.0063945,0.009783,0.0072355,0.0053555,0.007241,0.0078685,0.005015,0.0054395,0.0083255,0.0076895,0.0069555,0.0090555,0.0055455,0.004525,0.0044345,0.006575,0.0062895,0.009308	0.0111795,0.009946,0.0104655,0.0101785,0.0108665,0.0227175,0.0048735,0.0086705,0.0139615,0.0061875,0.0037105,0.009484,0.011801,0.006614,0.0068505,0.014064,0.002752,0.008766,0.0112375,0.0097565,0.0040325,0.005092,0.015434,0.0111825,0.0036375,0.005384,0.00414,0.004513,0.0143045,0.01312,0.0049385,0.0124645,0.0008835,0.0084115,0.0065665,0.0048255,0.009818,0.0099585,0.0142125,0.011115,0.010526,0.01036…	-0.00141297	0.0374067	0.762817
chr12	4383871	4383972	0.017425,0.021259,0.021442,0.0150115,0.0188531666666667,0.0232255,0.006552,0.0203426666666667,0.017924,0.00525233333333333,0.0125225,0.0164136666666667,0.0135115,0.0113161666666667,0.0122975,0.020466,0.0186981666666667,0.0173465,0.005102,0.018711,0.002564,0.0177176666666667,0.0123688333333333,0.02095975,0.00882233333333333,0.0133831666666667,0.00616616666666667,0.0225086666666667,0.00362316666666…	0.071658,0.0163245,0.0322315,0.016151,0.0188953333333333,0.00347225,0.0171646666666667,0.0250736666666667,0.014975,0.0042165,0.00733775,0.005141,0.0202803333333333,0.013776,0.026886,0.066458,0.0475516666666667,0.0155796666666667,0.0156566666666667,0.0468645,0,0.018913,0.0193111666666667,0.0183368333333333,0.00618866666666667,0.00844025,0.0140901666666667,0.003483,0.0319861666666667,0.020268333333…	-0.00630455	0.0316811	0.762817
[truncated: 12,351 more rows]
