# Supplementary material for: Diagnosis of early-stage non-small cell lung cancer using DNA methylation in tissue and plasma
Source: Genes Dis. 2025 Jan 28;12(6):101548. doi: 10.1016/j.gendis.2025.101548 (PMC12361987; doi:10.1016/j.gendis.2025.101548)
Supplement: Multimedia component 7 [file mmc7.xlsx]

## Sheet: dms_tissue_smoking
chrBase	unsmoker_methylation	smoker_methylation	mean_diff	pvalue	fdr
12.4385	0.068345,0.047368,0.009132,0.061538,0.284722,0.064935,0.078125,0.041096,0.076125,0.079422,0.060185,0.089362,0.139442,0.042194,0.031532,0.085271,0.045161,0.057229,0.022727,0.096774,0.086957,0.034375,0.032558,0.021661,0.241135,0.1,0.06639,0.095238,0.11,0.06701,0.07485,0.061224,0.187234,0.076923,0.1,0.060606,0.069869,0.053571,0.089494,0.066038,0.104167,0.05303,0.05042,0.086022,0.045045,0.034043,0.14…	0.02459,0.438462,0.003891,0.020513,0.019324,0.020833,0.035156,0.006579,0.030435,0.084211,0.028409,0.034602,0.010169,0.019544,0.045307,0.062112,0.056338,0.062963,0.053763,0.039007,0.071429,0,0.02963,0.031161,0.018519,0.033088,0.033708,0.215054,0.071429,0.031111,0.033898,0.016129,0.011811,0,0.024735,0.036364,0.032922,0.040816,0.046667,0.022388,0.013158,0.034091,0.043307	0.0279683	8.98172e-07	0.00102826
15.7233	0.97037,0.912892,0.983425,0.960265,0.968553,0.937238,0.941667,0.962733,0.951923,0.959641,0.929577,0.899582,0.964706,0.9375,0.897196,0.948598,0.960159,0.992908,0.954545,0.950739,0.948387,0.940217,0.977401,0.928571,0.939891,0.97561,0.962656,0.924242,0.966507,0.936937,0.909091,0.923567,0.914894,0.9625,0.973262,0.963768,0.967347,1,0.964912,0.931373,0.956204,0.945652,0.935829,0.908451,0.935484,0.94023…	0.863636,0.933014,0.909091,0.951691,0.908228,0.921986,0.93125,0.893443,0.890625,0.960526,0.922619,0.942623,0.941176,0.925287,0.966825,0.90625,0.95283,0.921569,0.896104,0.942857,0.942623,0.932203,0.886792,0.868293,0.869281,0.921569,0.906977,0.932961,0.926702,0.900685,0.890511,0.896341,0.931507,0.951807,0.893701,0.954023,0.924528,0.944785,0.906897,0.952381,0.911111,0.864865,0.920833	0.0286249	1.09468e-06	0.00122475
12.4385	0.09058,0.051429,0.022831,0.062016,0.297101,0.02193,0.04878,0.044118,0.070922,0.066914,0.042453,0.095238,0.142276,0.025751,0.059633,0.113281,0.02027,0.083851,0.04186,0.125541,0.052632,0.035714,0.037736,0.02952,0.201493,0.094488,0.059829,0.064516,0.123288,0.078947,0.06875,0.076923,0.21875,0.082192,0.123894,0.049327,0.061321,0.127273,0.077869,0.055375,0.111111,0.031746,0.041667,0.116541,0.043887,0.…	0.025,0.459016,0.035573,0.021858,0.019417,0.003546,0.020243,0.013423,0.056604,0.074866,0.04023,0.031802,0.025362,0.016611,0.059603,0.025157,0.035354,0.061069,0.010526,0.02952,0.098039,0.025862,0.036496,0.017647,0.029126,0.011407,0.011236,0.222826,0.088968,0.0625,0.056604,0.016304,0.021097,0.02,0.036101,0.026616,0.022124,0.006944,0.023973,0.034749,0.026846,0.012346,0.012	0.029438	1.27458e-06	0.00138205
3.1015	0.19877,0.213309,0.208729,0.196275,0.425926,0.180028,0.165344,0.186255,0.237037,0.181917,0.309091,0.142248,0.196429,0.172742,0.172101,0.268833,0.424214,0.297897,0.126374,0.221219,0.135389,0.127517,0.224012,0.106481,0.176398,0.266044,0.189937,0.149923,0.267717,0.120846,0.221154,0.229226,0.144172,0.347418,0.134545,0.286853,0.141097,0.333841,0.129111,0.238318,0.155656,0.272358,0.079365,0.209386,0.23…	0.103546,0.142026,0.073244,0.110542,0.300899,0.068132,0.079389,0.056029,0.154806,0.206897,0.175758,0.10043,0.163148,0.146504,0.181319,0.181818,0.175751,0.308537,0.139785,0.047826,0.168502,0.170792,0.10073,0.097727,0.122105,0.102009,0.092272,0.135987,0.092119,0.110733,0.101562,0.065854,0.143393,0.123457,0.179654,0.087256,0.159836,0.134811,0.107826,0.160864,0.136264,0.069395,0.068433,0.150568	0.0679651	2.00255e-06	0.00203681
11.6488	0.081902,0.143087,0.11271,0.047035,0.189555,0.060948,0.072034,0.05042,0.106952,0.061753,0.180645,0.086667,0.122449,0.058282,0.071804,0.100897,0.035117,0.058824,0.095238,0.094692,0.075117,0.039906,0.081395,0.052511,0.107895,0.077647,0.169565,0.043478,0.071845,0.05814,0.274725,0.096413,0.134752,0.105769,0.058462,0.050971,0.06947,0.060194,0.238095,0.083333,0.080321,0.082153,0.045045,0.044164,0.03611…	0.0301,0.038071,0.021886,0.052101,0.124277,0.020179,0.027842,0.04584,0.052257,0.058501,0.068143,0.069479,0.033465,0.060543,0.052511,0.04023,0.104247,0.061567,0.088235,0.015299,0.054299,0.045614,0.036244,0.041485,0.253608,0.041985,0.041045,0.074627,0.059432,0.038375,0.043243,0.025063,0.037624,0.060127,0.046263,0.043668,0.141434,0.089172,0.039106,0.041929,0.030909,0.027027,0.031712,0.05291	0.0374981	2.0371e-06	0.00206193
20.2256	0.03321,0.07221,0.058824,0.026087,0.021459,0.046154,0.052795,0.034934,0.018349,0.033259,0.056782,0.038991,0.031429,0.022923,0.008596,0.035813,0.063934,0.040446,0.02277,0.019841,0.053521,0.076923,0.02381,0.063492,0.024096,0.042857,0.036244,0.040146,0.014706,0.052147,0.036923,0.020534,0.037182,0.021505,0.032389,0.047887,0.025,0.03741,0.035398,0.068015,0.02693,0.028169,0.102857,0.04902,0.015464,0.01…	0.049057,0.088235,0.054839,0.060606,0.121827,0.058355,0.106218,0.072464,0.065882,0.037037,0.0375,0.029536,0.074766,0.10084,0.03532,0.090909,0.030691,0.057361,0.04491,0.078182,0.04534,0.056225,0.209845,0.045845,0.205063,0.05625,0.097778,0.043796,0.079545,0.057637,0.082661,0.044369,0.060606,0.065173,0.034314,0.071225,0.036298,0.029484,0.091954,0.023333,0.050125,0.093117,0.073248,0.060302	-0.0282918	2.14465e-06	0.00214587
19.1081	0.263499,0.145833,0.121951,0.187713,0.439597,0.064516,0.194444,0.175793,0.180212,0.204545,0.292793,0.083665,0.263158,0.108108,0.166667,0.231061,0.314554,0.199324,0.275261,0.288079,0.160784,0.169082,0.2625,0.069364,0.279188,0.290909,0.351097,0.090517,0.264026,0.176245,0.321608,0.287554,0.281879,0.265625,0.19403,0.264228,0.262346,0.247649,0.257143,0.232628,0.299401,0.190751,0.137097,0.128079,0.1780…	0.080808,0.067227,0.076125,0.217228,0.07196,0.106312,0.070513,0.09058,0.156463,0.183453,0.161994,0.084677,0.064706,0.124113,0.24498,0.139785,0.167173,0.283688,0.229167,0.046243,0.279835,0.117021,0.081301,0.074627,0.19403,0.129412,0.111111,0.132653,0.049618,0.106481,0.089888,0.067416,0.101604,0.122137,0.186047,0.096026,0.420875,0.137072,0.06734,0.148699,0.075758,0.080882,0.130137,0.103093	0.0797996	2.25765e-06	0.00223172
20.4941	0.059259,0.024668,0.031891,0.046053,0.034826,0.037634,0.053269,0.025761,0.055096,0.051724,0,0.042506,0.035294,0.049383,0.029885,0.054299,0.019185,0.041667,0.040678,0.032468,0.030374,0.046653,0.032854,0.03211,0.031936,0.034211,0.044776,0.010989,0.048544,0.014663,0.031818,0.033557,0.036697,0.064516,0.061688,0.067941,0.046875,0.046693,0.039894,0.061441,0.017857,0.064583,0.036,0.033413,0.018648,0.059…	0.022936,0.026764,0.027548,0.023404,0.020952,0.008955,0.014888,0.013378,0.026144,0.048,0.041885,0.013793,0.025581,0.029178,0.050481,0.024096,0.034247,0.023952,0.03632,0.021053,0.027848,0.040512,0.017354,0.010949,0.003521,0.011204,0.021327,0.027638,0.040498,0.026432,0.022088,0.019672,0.018018,0.030108,0.052493,0.028509,0.026379,0.021378,0.020979,0.013953,0.037118,0.024229,0.033333,0.011396	0.0131664	3.17076e-06	0.00296749
5.14716	0.088843,0.347917,0.358763,0.111111,0.501193,0.058065,0.109589,0.308351,0.099778,0.063232,0.481183,0.413333,0.095092,0.335052,0.050926,0.080579,0.646667,0.0982,0.196481,0.144841,0.279487,0.09776,0.102902,0.040816,0.222405,0.079412,0.121896,0.038136,0.09589,0.021978,0.127983,0.072222,0.27154,0.135135,0.013699,0.097923,0.169576,0.281046,0.220217,0.122371,0.3625,0.092958,0.015748,0.191919,0.325792,0…	0.033413,0.040541,0.033399,0.13786,0.036395,0.038536,0.037471,0.04918,0.035398,0.066667,0.045016,0.115493,0.026804,0.073996,0.252822,0.093023,0.044369,0.174946,0.088106,0.032491,0.115681,0.092035,0.036554,0.06,0.009506,0.04918,0.058228,0.060606,0.270619,0.091549,0.040449,0.028571,0.044369,0.041754,0.105023,0.046914,0.259259,0.066667,0.024691,0.114014,0.038813,0.011765,0.03352,0.094512	0.100219	3.94369e-06	0.00366302
6.27115	0.023923,0.007772,0.016854,0.016166,0.005698,0.019881,0.017632,0.024272,0.033766,0.012685,0.008584,0.01,0.029289,0.012346,0.005571,0.010471,0.009585,0.021008,0.053892,0.018824,0.028011,0.02381,0.031161,0.004357,0.008977,0.037313,0.032178,0.009615,0.031667,0.013675,0.013889,0.03913,0.02584,0.031056,0.026764,0.037037,0.070866,0.018779,0.026667,0.02029,0.019048,0.032,0.013699,0.020833,0.015873,0.039…	0.011737,0.012903,0.00365,0.0181,0.015584,0.007463,0.003929,0.009983,0.042945,0.010336,0.015686,0,0.021858,0.002128,0.030249,0.01462,0.009671,0.002165,0.018349,0,0.007678,0.015267,0.004246,0.003017,0.005474,0.009501,0.009346,0.01421,0.00367,0.008264,0.008427,0.005059,0.011364,0.007407,0.005666,0.013746,0.008651,0.031746,0.01467,0.008666,0.013605,0,0.008746,0	0.0102026	4.21125e-06	0.00386775
1.80148	0.307116,0.330357,0.590278,0.47619,0.494898,0.201835,0.454545,0.359281,0.48062,0.450185,0.15873,0.34472,0.331858,0.228758,0.427184,0.44186,0.443243,0.289855,0.265957,0.303797,0.470899,0.293478,0.444444,0.23125,0.346667,0.472527,0.533333,0.333333,0.407285,0.273333,0.403162,0.518293,0.275591,0.438202,0.507143,0.33871,0.247458,0.285714,0.355769,0.570093,0.426396,0.208333,0.245763,0.176471,0.213415,0…	0.263374,0.071429,0.28,0.280156,0.162242,0.199475,0.229839,0.17284,0.278195,0.377778,0.353846,0.216867,0.390533,0.295031,0.191275,0.222892,0.386139,0.316456,0.369863,0.221818,0.267176,0.114391,0.244444,0.208451,0.385417,0.129771,0.230769,0.215054,0.171206,0.347305,0.287671,0.129032,0.363636,0.222222,0.222642,0.361624,0.351351,0.225806,0.211656,0.230453,0.196891,0.224138,0.28169	0.104562	6.38428e-06	0.00561224
10.1036	0.098143,0.047312,0.051282,0.044199,0.032189,0.026515,0.139785,0.023346,0.048913,0.072805,0.057576,0.021333,0.025362,0.014493,0.030769,0.084257,0.035019,0.043716,0.062382,0.043659,0.038674,0.033426,0.079511,0,0.031707,0.044355,0.081933,0.028953,0.085106,0.050549,0.035354,0.06701,0.030233,0.077922,0.029126,0.05277,0.045549,0.059278,0.03912,0.046653,0.032646,0.073643,0.046,0.022556,0.060606,0.04960…	0.033149,0,0.039519,0.018868,0.00703,0.019646,0.021654,0.016495,0.03908,0.073099,0.073864,0.032345,0.054393,0.0272,0.023423,0.026596,0.047619,0.050955,0.047059,0.021812,0.027273,0.024948,0.018,0.009091,0.024164,0.021378,0.032646,0.008475,0.020599,0.015723,0.007895,0.029491,0.028146,0.062112,0.027027,0.014925,0.020202,0.019685,0.043478,0.027273,0.036325,0.011364,0.008658,0.025943	0.0195421	7.14458e-06	0.00614884
19.5713	0.984375,0.959967,0.976645,0.979215,0.980392,0.978044,0.958991,0.971454,0.983491,0.977661,0.981718,0.980061,0.981614,0.990366,0.972171,0.979073,0.980431,0.984813,0.980874,0.977233,0.987859,0.98415,0.98048,0.977749,0.967098,0.970037,0.984355,0.980769,0.985207,0.952479,0.956781,0.98415,0.981002,0.9875,0.968254,0.977358,0.971239,0.979015,0.974603,0.988636,0.985975,0.985673,0.939759,0.993031,0.97019,…	0.957031,0.735294,0.975806,0.976765,0.972713,0.957377,0.982857,0.958904,0.964539,0.981413,0.978903,0.978809,0.98242,0.980106,0.962382,0.962963,0.960563,0.979981,0.978659,0.95,0.97878,0.968523,0.712733,0.956621,0.947368,0.960289,0.947368,0.96875,0.970256,0.951651,0.94829,0.964286,0.917323,0.96984,0.978947,0.967784,0.988701,0.939073,0.973558,0.965426,0.9843,0.978456,0.944785,0.962515	0.0222403	7.5022e-06	0.00641178
7.55086	0.034483,0.059659,0.110687,0.075893,0.025316,0.070588,0.042857,0.039427,0.058632,0.048951,0.03861,0.057803,0.011364,0.018634,0.135135,0.041237,0.014134,0.057471,0.020305,0.025,0.072464,0.133047,0.054217,0.083333,0.061538,0.039683,0.057915,0.080745,0.023529,0.031646,0.035533,0.045113,0.048458,0.038835,0.02451,0.025532,0.029915,0.100559,0.041667,0.048048,0.044053,0.075472,0.09322,0.0375,0.042296,0.…	0.111842,0.032432,0.089231,0.015748,0.181818,0.081545,0.077626,0.119048,0.103261,0.055944,0.036437,0.025381,0.086957,0.053512,0.122137,0.068571,0.102564,0.10687,0.087719,0.059091,0.051546,0.128342,0.072072,0.183844,0.122699,0.150579,0.153846,0.130952,0.094017,0.092937,0.081967,0.090909,0.146552,0.073684,0.114155,0.073944,0.139535,0.106742,0.010714,0.031447,0.193182,0.070588,0.048913	-0.0383763	7.79049e-06	0.00661225
11.6132	0.804097,0.73028,0.321937,0.701599,0.756881,0.629956,0.743925,0.76875,0.760125,0.756219,0.787162,0.701944,0.84083,0.704348,0.702842,0.778443,0.882443,0.753398,0.702016,0.776413,0.754286,0.578755,0.792254,0.599237,0.727679,0.728767,0.83499,0.720571,0.847561,0.689573,0.743386,0.755859,0.713826,0.778626,0.734761,0.827795,0.726115,0.720798,0.741007,0.746988,0.709244,0.792531,0.678571,0.624573,0.87052…	0.630824,0.2,0.606723,0.846614,0.416851,0.502463,0.582121,0.634191,0.639922,0.74902,0.736752,0.529268,0.721393,0.669276,0.598726,0.707865,0.673697,0.699332,0.720812,0.818367,0.737864,0.71875,0.278261,0.710297,0.521008,0.771593,0.573013,0.686117,0.704655,0.686842,0.555556,0.750388,0.451493,0.744582,0.667017,0.6,0.801865,0.627848,0.63806,0.720588,0.55914,0.539007,0.716981,0.72973	0.0953891	8.68226e-06	0.00719546
6.26273	0.083889,0.068329,0.033097,0.066667,0.314433,0.020089,0.068508,0.052381,0.094304,0.061344,0.024236,0.028404,0.05493,0.041469,0.066089,0.104523,0.035749,0.145992,0.136905,0.048138,0.268943,0.062726,0.078977,0.025484,0.043186,0.105318,0.187071,0.050383,0.10537,0.057447,0.229621,0.070565,0.087398,0.095238,0.072687,0.113493,0.105895,0.144008,0.085639,0.10274,0.060498,0.123145,0.046591,0.296367,0.5164…	0.024,0.017341,0.029106,0.022243,0.034259,0.034047,0.020118,0.027055,0.06427,0.082082,0.059761,0.027668,0.032342,0.044161,0.053224,0.079295,0.075423,0.080278,0.063521,0.020093,0.084093,0.039095,0.303754,0.019802,0.012605,0.035165,0.042887,0.045963,0.287342,0.155844,0.029592,0.017804,0.030205,0.04698,0.05291,0.025974,0.029228,0.045662,0.030075,0.042281,0.033074,0.020484,0.043344,0.035865	0.0422988	8.96723e-06	0.00738192
3.50383	0.262843,0.368175,0.108787,0.259212,0.163993,0.276451,0.180132,0.354994,0.306306,0.283267,0.3,0.219224,0.232227,0.073069,0.226446,0.357274,0.321809,0.178571,0.181698,0.210818,0.372093,0.220339,0.245455,0.146444,0.284188,0.257299,0.259696,0.118029,0.399317,0.265806,0.238739,0.302589,0.22395,0.355301,0.098918,0.401198,0.412678,0.245652,0.140645,0.347687,0.099635,0.4375,0.108753,0.19494,0.139442,0.1…	0.137476,0.148837,0.119266,0.101429,0.061144,0.07868,0.112245,0.097529,0.238333,0.245136,0.233645,0.116667,0.111413,0.225926,0.164541,0.259615,0.256625,0.171527,0.290909,0.011747,0.179775,0.247423,0.089655,0.046703,0.091973,0.108219,0.141333,0.174439,0.081218,0.13494,0.201802,0.085881,0.142857,0.176036,0.263768,0.164852,0.183801,0.223916,0.149367,0.13828,0.142384,0.099291,0.098639,0.165242	0.086234	9.26111e-06	0.00759844
19.1081	0.337176,0.277512,0.273256,0.247475,0.534884,0.193396,0.295455,0.257261,0.228155,0.234694,0.363057,0.19774,0.336066,0.16,0.217054,0.320652,0.225806,0.248908,0.430622,0.292035,0.22043,0.176871,0.228571,0.25,0.364341,0.247423,0.473451,0.28,0.313636,0.297436,0.408759,0.292208,0.346341,0.459459,0.244898,0.305556,0.399142,0.235043,0.412844,0.279279,0.324111,0.252252,0.290909,0.18705,0.222973,0.282051,…	0.201681,0.193939,0.160377,0.210256,0.138298,0.133621,0.155,0.13369,0.201058,0.354497,0.262222,0.210811,0.152,0.191919,0.271186,0.246154,0.263158,0.40201,0.292857,0.154472,0.406061,0.196262,0.194656,0.238462,0.328042,0.263473,0.17004,0.213235,0.143617,0.1625,0.164835,0.214876,0.204819,0.172043,0.241611,0.166667,0.540284,0.188,0.204762,0.28866,0.188596,0.206522,0.242105,0.208531	0.0602901	9.5636e-06	0.00782055
6.27102	0.0818,0.166667,0.027451,0.064444,0.24406,0.02008,0.087591,0.115385,0.092279,0.085317,0.212919,0.05,0.097493,0.019277,0.056034,0.135849,0.227041,0.248264,0.164456,0.1959,0.091121,0.086598,0.10609,0.023158,0.095685,0.117949,0.277652,0.047393,0.153551,0.044226,0.264583,0.088636,0.110487,0.095745,0.036613,0.124088,0.1373,0.064394,0.044568,0.106472,0.089623,0.11399,0.044586,0.116022,0.344468,0.041825…	0.039046,0.020202,0.030246,0.215726,0.016064,0.045455,0.009242,0.037572,0.080831,0.065611,0.073434,0.051173,0.04034,0.042553,0.080614,0.110294,0.044743,0.203822,0.11396,0.006356,0.116438,0.068548,0.01847,0.004831,0.034803,0.037647,0.021186,0.037162,0.01373,0.092975,0.029821,0.027174,0.024064,0.049774,0.04507,0.022624,0.189583,0.039062,0.025097,0.091711,0.054545,0.029703,0.023055,0.04401	0.0546785	1.05313e-05	0.00841616
11.6679	0.016393,0.044118,0,0.055556,0.208955,0.082353,0.027778,0.058824,0,0.032258,0.035294,0.025641,0.02439,0.02439,0.039474,0.037736,0.01626,0.045455,0.016949,0.014925,0.036364,0.025641,0.045455,0.041667,0.018182,0.04918,0.039604,0.021505,0.064516,0,0,0.036364,0.067797,0.020408,0,0.027778,0,0.028169,0.055556,0.021277,0.040268,0.034884,0.058824,0.040541,0.028169,0,0.06383,0.03125,0.016949,0.034483,0.04…	0.019231,0.057143,0.059406,0.044118,0.1,0.058824,0.079208,0.05102,0.102564,0.044776,0.043478,0.039216,0.071429,0.082192,0.057971,0.064935,0.076389,0.15493,0,0.00831,0.031746,0.031746,0.103093,0.037838,0.068493,0.047619,0.099174,0.12,0.08,0.113208,0.059701,0.007752,0.114943,0.059701,0.04878,0.043478,0.038462,0.075758,0.070175,0,0.04918,0.047619,0.05,0.032258	-0.0243088	1.15462e-05	0.00910889
7.35226	0.01108,0.012931,0.026059,0.057416,0.022901,0.045902,0.033333,0.030201,0.030864,0.04878,0.026718,0.023411,0.030928,0.022222,0.018018,0.011407,0.027888,0.01497,0.018797,0.023622,0.028846,0.104046,0.026119,0.021739,0.055749,0.037433,0.033473,0.030075,0.013652,0.061947,0.037209,0.032895,0.013201,0.006993,0.027132,0.018018,0.021818,0.029536,0.022654,0.021341,0.032727,0.02,0.030457,0.015564,0.037037,0…	0.043137,0.099415,0.032895,0.029304,0.023923,0.003135,0.090909,0.053691,0.06867,0.048276,0.044643,0.078767,0.027888,0.051873,0.077181,0.092593,0.035573,0.046595,0.020833,0.023256,0.027559,0.016,0.038023,0.035398,0.169014,0.04,0.060284,0.053846,0.167247,0.034483,0.071918,0.031447,0.030651,0.025,0.078788,0.076923,0.037037,0.043478,0.060465,0.039409,0.065574,0.050955,0.045045,0.038869	-0.0187022	1.1673e-05	0.00915028
3.50383	0.063752,0.13789,0.064736,0.093809,0.070278,0.056954,0.067619,0.088119,0.098485,0.080173,0.169946,0.078984,0.127469,0.065466,0.087871,0.085586,0.019444,0.076129,0.039698,0.08655,0.222397,0.081553,0.122807,0.097682,0.095149,0.114047,0.098093,0.061611,0.124493,0.097154,0.080501,0.107672,0.081009,0.11349,0.063549,0.104746,0.28882,0.07799,0.073264,0.104139,0.069106,0.142857,0.066163,0.093132,0.084112…	0.063566,0.069686,0.073762,0.060827,0.033384,0.051988,0.062762,0.016822,0.081662,0.101,0.087794,0.055655,0.054422,0.069721,0.063578,0.162602,0.048544,0.077027,0.115315,0.010427,0.07606,0.067548,0.04023,0.069971,0.067935,0.057252,0.055556,0.079893,0.068931,0.043053,0.057229,0.06351,0.019337,0.078271,0.076301,0.0575,0.063532,0.07483,0.06323,0.067935,0.064136,0.069418,0.066667,0.069663	0.0300485	1.23532e-05	0.00959183
2.11727	0.863636,0.825243,0.773585,0.790698,0.807018,0.915493,0.823529,0.788732,0.836066,0.897436,0.922414,0.712963,0.842105,0.784314,0.886364,0.945946,0.875,0.563107,0.918129,0.911392,0.84375,0.865385,0.928571,0.883117,0.928571,0.905882,0.895522,0.853933,0.83871,0.911765,0.861111,0.8125,0.875,0.896552,0.951613,0.785714,0.95122,0.8125,0.779221,0.890909,0.833333,0.875,0.916667,0.708333,0.712121,0.882353	0.818182,0.634146,0.9375,0.833333,0.063551,0.59375,0.876923,0.18018,0.77193,0.72,0.8,0.819149,0.75,0.844828,0.746269,0.979167,0.78169,0.642857,0.77193,0.792793,0.590476,0.684211,0.787879,0.727891,0.708609,0.84058,0.566265,0.677419,0.243902,0.783505,0.903846,0.901639,0.806452,0.773585,0.740741,0.438849,0.851064,0.823529	0.133604	1.30734e-05	0.0100874
6.27101	0.07996,0.110401,0.020936,0.056206,0.273486,0.023002,0.052632,0.077066,0.077947,0.045817,0.087719,0.02907,0.0837,0.034022,0.045894,0.099502,0.064835,0.438356,0.164332,0.051121,0.139884,0.060803,0.088411,0.014634,0.04918,0.063555,0.222809,0.033857,0.111779,0.02867,0.243824,0.077479,0.085271,0.12093,0.040353,0.091954,0.130964,0.103448,0.045405,0.063809,0.045038,0.097204,0.029091,0.052545,0.122863,0…	0.033512,0.01826,0.018868,0.103825,0.020853,0.014192,0.008872,0.018349,0.07033,0.04716,0.044711,0.025704,0.032051,0.038194,0.079055,0.049296,0.03836,0.200893,0.053208,0.002632,0.046651,0.07732,0.024272,0.035556,0.012563,0.019729,0.026786,0.029412,0.017341,0.03903,0.041195,0.024077,0.028133,0.061394,0.056726,0.030542,0.054152,0.054339,0.025581,0.072632,0.036204,0.025,0.027273,0.038877	0.0462318	1.3588e-05	0.0104517
12.4385	0.149123,0.067532,0.042373,0.147465,0.348214,0.025316,0.084795,0.064516,0.121302,0.180905,0.08,0.175141,0.187234,0.094059,0.089606,0.220126,0.028112,0.08547,0.088106,0.202564,0.157447,0.09127,0.118343,0.034247,0.309783,0.144444,0.15331,0.043796,0.192893,0.078125,0.119318,0.172932,0.214286,0.227273,0.086957,0.240223,0.091286,0.156164,0.140271,0.239057,0.16,0.272321,0.043956,0.226087,0.187251,0.135…	0.044444,0.373737,0.050847,0.062937,0.04251,0.027778,0.071895,0.051064,0.134276,0.111111,0.112745,0.081325,0.088889,0.055901,0.079208,0.116667,0.080851,0.112069,0.170103,0.016949,0.098958,0.159864,0.073684,0.053763,0.064039,0.067797,0.091575,0.062937,0.186335,0.110294,0.065789,0.018868,0.079096,0.077399,0.07,0.020576,0.054381,0.061224,0.035088,0.055336,0.10299,0.032653,0.05314,0.065891	0.0560039	1.37186e-05	0.0105193
12.1211	0.063218,0.071429,0.028302,0.035714,0.011765,0.051546,0.133333,0.032258,0.043478,0.012195,0.057692,0.076923,0.054054,0.108696,0.053571,0.037383,0.049587,0.033708,0.064935,0.064103,0.051282,0.05,0.053333,0.098039,0.016667,0.066667,0.070588,0.049587,0.088889,0.06,0.046512,0.033898,0.041096,0.096154,0.06,0.046875,0.083333,0.020833,0.083333,0.152174,0.084337,0.02,0.025641,0.054545,0.035714,0.072727,0…	0.089286,0.027778,0.040268,0.05,0.07767,0.046512,0.08547,0.061856,0.04,0.105263,0.094118,0.118644,0.125,0.098485,0.082353,0.2,0.110345,0.104478,0.076923,0.087179,0.075472,0.069307,0.097345,0.151515,0.090909,0.134831,0.076087,0.096774,0.029412,0.157895,0.083333,0.164948,0.066176,0.088608,0.166667,0.090909,0.116883,0.056338,0.030928,0.057971,0.064516,0.142857,0.125	-0.0343758	1.39137e-05	0.0106358
17.433	0.087045,0.089494,0.036145,0.098039,0.24,0.016393,0.075269,0.105882,0.083019,0.106667,0.20197,0.099174,0.088,0.242424,0.098039,0.107759,0.042553,0.15625,0.043011,0.065217,0.049383,0.048458,0.105263,0.040816,0.178138,0.125874,0.131579,0.060302,0.137184,0.027237,0.072917,0.20202,0.089844,0.142857,0.083871,0.152174,0.128866,0.098958,0.12093,0.158784,0.054455,0.115385,0.033835,0.122449,0.048128,0.215…	0.054878,0.056075,0.037855,0.060403,0.015094,0.005025,0.028881,0.025237,0.083333,0.109756,0.086466,0.32,0.044776,0.072727,0.056537,0.071429,0.087248,0.090909,0.068493,0.016026,0.052885,0.111864,0.039344,0.017778,0.054237,0.044843,0.036066,0.037383,0.079096,0.072874,0.064151,0.027322,0.049618,0.109155,0.067901,0.089286,0.016194,0.107639,0.058621,0.048544,0.068182,0.038961,0.038168,0.061538	0.0468086	1.40233e-05	0.0106546
3.1015	0.224781,0.230315,0.180162,0.194006,0.464286,0.255224,0.187592,0.176342,0.216121,0.181607,0.315175,0.153383,0.177778,0.195286,0.194561,0.315542,0.29943,0.332046,0.121248,0.255448,0.186686,0.166972,0.231013,0.128814,0.188,0.261814,0.160326,0.112821,0.246499,0.106383,0.219081,0.231726,0.181664,0.301676,0.130604,0.268817,0.13913,0.352459,0.143048,0.246433,0.164137,0.301802,0.099029,0.21499,0.208065,…	0.135258,0.149471,0.065041,0.142388,0.308475,0.068558,0.076299,0.067031,0.190541,0.224964,0.218033,0.135514,0.179325,0.145933,0.169617,0.184049,0.184597,0.309333,0.128019,0.057831,0.155131,0.190604,0.100457,0.109137,0.12542,0.111298,0.107366,0.161905,0.090414,0.119093,0.116193,0.078125,0.156403,0.15201,0.167866,0.082536,0.175775,0.133139,0.11985,0.183463,0.188746,0.078244,0.109694,0.157012	0.0616946	1.44752e-05	0.0109292
12.1225	0.913043,0.972222,0.857143,0.884615,0.9375,0.947368,0.945946,0.861111,0.967213,0.78,0.897436,0.916667,0.924528,0.83871,0.918367,0.903846,0.948718,0.958904,0.851852,0.93617,0.942857,0.947368,0.935484,0.96875,0.931034,0.948718,0.885246,0.945946,0.98	0.806452,0.916667,0.823529,0.806452,0.810811,0.857143,0.871795,0.93617,0.722222,0.877551,0.910448,0.784091,0.821429,0.82716,0.911765,0.257576,0.923077,0.641304,0.820513,0.87931,0.897436,0.547619,0.85,0.837838,0.902778,0.907895,0.955882,0.596154	0.108101	1.46186e-05	0.0109467
1.10178	0.538071,0.350515,0.142241,0.493617,0.685714,0.351852,0.46988,0.580328,0.479651,0.436709,0.453659,0.426901,0.593407,0.628019,0.278571,0.58363,0.781759,0.442897,0.417808,0.666667,0.443709,0.347826,0.495495,0.135,0.575658,0.431138,0.617347,0.166667,0.618056,0.289474,0.538922,0.530055,0.490991,0.606061,0.34555,0.582011,0.364017,0.290476,0.467742,0.490909,0.42928,0.558824,0.135,0.490476,0.370166,0.78…	0.303167,0.243243,0.202166,0.660167,0.260274,0.325905,0.055385,0.123188,0.340909,0.423963,0.444444,0.719626,0.321678,0.228426,0.435216,0.382716,0.416393,0.32197,0.582353,0.084906,0.401384,0.588028,0.10582,0.123711,0.095385,0.128571,0.246106,0.310811,0.330855,0.264706,0.202847,0.125,0.23,0.325926,0.380208,0.218593,0.493151,0.306818,0.261084,0.738462,0.366559,0.119792,0.152174,0.359073	0.144276	1.49383e-05	0.0110751
16.8931	0.237192,0.160136,0.53,0.191358,0.183024,0.344633,0.203226,0.230924,0.291553,0.205279,0.15814,0.167513,0.123762,0.225309,0.279539,0.262069,0.10311,0.131119,0.259459,0.189691,0.229508,0.365132,0.235772,0.298611,0.148241,0.268734,0.171908,0.287402,0.21978,0.327027,0.206897,0.199571,0.251163,0.297872,0.21978,0.178082,0.276423,0.161597,0.184492,0.279176,0.16,0.242525,0.366795,0.257384,0.132597,0.1546…	0.373016,0.413386,0.271676,0.12931,0.422785,0.274691,0.32,0.236842,0.324675,0.255376,0.235925,0.354167,0.300792,0.286145,0.286517,0.291667,0.29661,0.329049,0.171598,0.24026,0.392713,0.217295,0.484375,0.346801,0.382911,0.292776,0.279279,0.282787,0.202346,0.298206,0.305913,0.341709,0.477064,0.268722,0.391509,0.238095,0.426087,0.277389,0.25228,0.164306,0.269129,0.271845,0.225564,0.306954	-0.0684885	1.49383e-05	0.0110751
5.12593	0.010165,0.026119,0.013575,0.008787,0.017588,0.02087,0.01087,0.018892,0.017626,0.010955,0.007326,0.026132,0.014679,0.01269,0.002347,0.007828,0.012911,0.024081,0.019858,0.008413,0.018083,0.01919,0.008547,0.00303,0.013841,0.015873,0.018425,0.009804,0.007286,0.032609,0.008333,0.016845,0.011236,0.006494,0.015556,0.002193,0.008746,0.016071,0.017036,0.007926,0.010417,0.015251,0.007547,0.013889,0.01199,…	0.030738,0.135294,0.017699,0.016148,0.377246,0.015552,0.016981,0.028078,0.042122,0.023091,0.02243,0.010239,0.026415,0.020701,0.008942,0.011236,0.022659,0.115385,0.004796,0.011544,0.025135,0.016641,0.085158,0.017505,0.144954,0.016917,0.045161,0.020566,0.020408,0.049808,0.019817,0.010121,0.071066,0.028886,0.032178,0.028112,0.012422,0.01462,0.014141,0.016442,0.119923,0.036675,0.008639,0.027508	-0.0273304	1.51756e-05	0.0111502
5.17754	0.072531,0.028902,0.042373,0.086651,0.187608,0.02988,0.112069,0.152034,0.067653,0.094595,0.13,0.14128,0.106583,0.100592,0.060071,0.075362,0.643579,0.092803,0.13197,0.062264,0.069069,0.056075,0.087838,0.037175,0.071269,0.155797,0.042636,0.059649,0.077626,0.090395,0.193606,0.105263,0.129225,0.115942,0.056338,0.088328,0.188506,0.193995,0.1875,0.121547,0.103873,0.058824,0.07888,0.07622,0.171014,0.063…	0.046961,0.057522,0.043011,0.444668,0.047151,0.058577,0.02537,0.042345,0.064748,0.054054,0.050667,0.046908,0.033613,0.035503,0.059603,0.074074,0.056974,0.048411,0.061047,0.007874,0.055914,0.08377,0.072289,0.060086,0.022965,0.069909,0.053381,0.047904,0.153846,0.054545,0.046512,0.023346,0.059289,0.091304,0.085837,0.065104,0.231687,0.03956,0.050132,0.1875,0.083333,0.020408,0.029304,0.04065	0.0346286	1.5661e-05	0.0114726
14.3698	0.026933,0.065197,0.280537,0.049327,0.030303,0.070133,0.026316,0.026249,0.01383,0.02236,0.02261,0.04912,0.035889,0.036952,0.046617,0.031566,0.021515,0.038026,0.036904,0.016116,0.052474,0.137107,0.046283,0.060847,0.030201,0.070896,0.024561,0.038031,0.032573,0.083004,0.027482,0.014398,0.04,0.060976,0.012346,0.014436,0.02349,0.030329,0.029185,0.035119,0.025261,0.03125,0.051948,0.073409,0.042553,0.02…	0.069444,0.528265,0.055016,0.008511,0.267591,0.042601,0.086753,0.04955,0.066246,0.038636,0.025184,0.034898,0.051921,0.06051,0.056604,0.053731,0.061265,0.046974,0.054017,0.037543,0.033441,0.042179,0.541593,0.068478,0.254922,0.042627,0.095032,0.04784,0.074554,0.06679,0.082949,0.068513,0.399535,0.044603,0.067524,0.060241,0.040254,0.046543,0.057545,0.017109,0.179278,0.111742,0.065574,0.051971	-0.0487895	1.59102e-05	0.0116206
19.1208	0.008104,0.017699,0.009615,0.019608,0.006818,0.025194,0.026247,0.011342,0.010949,0.007339,0.004545,0.010707,0.005731,0.010101,0.007177,0.025243,0.011952,0.005376,0.014315,0.016892,0.008969,0.017408,0.006772,0.011236,0.005435,0.014344,0.008147,0.014963,0.007634,0.02027,0.010776,0.007812,0.011628,0.038462,0.022785,0.015945,0.014625,0.001805,0.010204,0.007156,0.009208,0.007557,0.019126,0.019774,0.00…	0.01,0.021277,0.013672,0.012774,0.178797,0.004193,0.009671,0.019185,0.017857,0.017722,0.025478,0.006073,0.01275,0.0125,0.121272,0.050505,0.024194,0.022642,0.00831,0.020906,0.010965,0.026316,0.465116,0.012012,0.101145,0.026059,0.024691,0.02907,0.008621,0.021912,0.017131,0.014981,0.015184,0.019011,0.012821,0.03619,0.022624,0.029297,0.025346,0.019531,0.008929,0.015707,0.028391,0.018692	-0.0209323	1.61603e-05	0.0117683
10.7121	0.042373,0.075949,0.041436,0.030864,0.039548,0.051205,0.017857,0.017857,0.034121,0.022167,0.023256,0.044321,0.019802,0.043689,0.036885,0.015385,0.019074,0.029685,0.021472,0.028322,0.044177,0.058824,0.029197,0.075,0.033994,0.027132,0.016304,0.034591,0.025346,0.03413,0.043333,0.03271,0.053254,0.018868,0.02381,0.043988,0.058047,0.046512,0.023077,0.017647,0.028846,0.061728,0.039514,0.03125,0.041916,0…	0.058667,0.052174,0.0575,0.056122,0.045249,0.032544,0.087432,0.097222,0.057751,0.028986,0.034483,0.046154,0.065539,0.026178,0.022059,0.032609,0.035503,0.053985,0.04721,0.047794,0.051282,0.031026,0.036082,0.045752,0.072682,0.070513,0.044041,0.046784,0.047059,0.070769,0.064426,0.068182,0.049689,0.06264,0.054054,0.051118,0.024169,0.034483,0.053571,0.025496,0.05483,0.115385,0.056537,0.05618	-0.0155163	1.6416e-05	0.0119193
6.26273	0.082434,0.068269,0.045949,0.066969,0.388482,0.040449,0.065984,0.061704,0.098376,0.068588,0.024758,0.035,0.063128,0.033939,0.060841,0.08642,0.047244,0.197663,0.159021,0.051306,0.238871,0.054612,0.090293,0.01758,0.052376,0.100956,0.178357,0.042601,0.116977,0.043573,0.26986,0.092593,0.071503,0.15,0.054608,0.081946,0.164627,0.07377,0.068182,0.119921,0.084545,0.137519,0.037209,0.26975,0.579176,0.0729…	0.024504,0.011776,0.030623,0.033962,0.022031,0.023692,0.02512,0.025918,0.077778,0.08053,0.055724,0.033512,0.044678,0.031093,0.041929,0.073394,0.069519,0.072948,0.088235,0.021909,0.084711,0.034447,0.262238,0.012332,0.024045,0.040359,0.050321,0.053435,0.25651,0.21768,0.038342,0.025564,0.026287,0.051758,0.075676,0.028818,0.02763,0.043843,0.040349,0.04,0.036816,0.022727,0.037975,0.044039	0.0461211	1.69411e-05	0.0122644
14.4619	0.775,0.74359,0.857143,0.787234,0.846154,0.816327,0.795455,0.857143,0.878788,0.75,0.855769,0.810256,0.829787,0.85567,0.825,0.807018,0.911392,0.827586,0.843137,0.870968,0.714286,0.67619,0.775701,0.873563,0.778626,0.696203,0.817308,0.807692,0.85,0.671429,0.891304,0.868421,0.861111,0.794521,0.813953,0.859155,0.849057,0.837838,0.830986,0.864865	0.745455,0.644068,0.8,0.773333,0.602564,0.802817,0.769231,0.78,0.701493,0.868421,0.826087,0.802721,0.567568,0.64,0.808917,0.820896,0.698529,0.758621,0.535912,0.607595,0.632653,0.333333,0.7,0.846154,0.46,0.785714,0.696517,0.864286,0.711538,0.774725,0.795082,0.777778	0.100265	1.70204e-05	0.0122856
6.27115	0.031164,0.018852,0.015912,0.036697,0.022954,0.023379,0.041624,0.030729,0.048716,0.032051,0.011547,0.015301,0.033422,0.019729,0.033684,0.028377,0.01636,0.02707,0.039291,0.030945,0.035789,0.026511,0.048352,0.016719,0.033405,0.049587,0.05093,0.0143,0.05101,0.019169,0.023697,0.032086,0.038988,0.104396,0.023374,0.090476,0.088987,0.037594,0.029592,0.03156,0.013466,0.06846,0.02439,0.037846,0.021198,0.0…	0.013447,0.017454,0.013086,0.006728,0.012467,0.007143,0.011933,0.01631,0.039735,0.041056,0.031187,0.009639,0.032869,0.019139,0.017982,0.026144,0.039855,0.029836,0.042838,0.005848,0.01278,0.015671,0.01312,0.022819,0.011494,0.024641,0.016967,0.036316,0.02229,0.021475,0.013972,0.013139,0.017436,0.027672,0.026874,0.012548,0.006472,0.014286,0.01782,0.02359,0.021442,0.014993,0.039092,0.015198	0.0134686	1.80355e-05	0.0128302
7.14071	0.121245,0.081218,0.044733,0.048576,0.060222,0.032668,0.074866,0.064782,0.180089,0.062802,0.055313,0.053316,0.08802,0.05467,0.057816,0.098013,0.030516,0.060571,0.065977,0.070365,0.134715,0.072917,0.084507,0.048622,0.106294,0.115318,0.078273,0.06632,0.100391,0.061538,0.119002,0.115702,0.074671,0.181208,0.071038,0.060264,0.076115,0.0625,0.082942,0.111257,0.042437,0.209195,0.05931,0.063232,0.022814,…	0.050173,0.034221,0.052478,0.03125,0.026596,0.017478,0.070571,0.043367,0.069324,0.109402,0.06192,0.042553,0.071301,0.043478,0.041739,0.106897,0.11049,0.063988,0.078947,0.050136,0.055556,0.04878,0.044172,0.052885,0.030888,0.058925,0.034691,0.068807,0.036199,0.052727,0.044118,0.028428,0.043796,0.065551,0.060554,0.053676,0.040166,0.059649,0.0544,0.031056,0.048975,0.063712,0.041096,0.074783	0.0251681	1.94973e-05	0.0137678
6.36099	0.142857,0.141026,0.132653,0.15748,0.145631,0.12037,0.152381,0.130435,0.252174,0.15534,0.045045,0.132353,0.088889,0.032967,0.213483,0.208696,0.342105,0.192982,0.172185,0.173913,0.269231,0.173913,0.130435,0.175926,0.188679,0.158416,0.258741,0.092857,0.225806,0.097345,0.205882,0.152778,0.197917,0.058824,0.309278,0.317073,0.061947,0.135417,0.230769,0.183486,0.12766,0.205128,0.028571,0.211382,0.03030…	0.122807,0.02,0.088757,0.216216,0.021277,0.14,0.114094,0.071895,0.166667,0.134831,0.111111,0.049383,0.114504,0.085366,0.090909,0.139344,0.089552,0.058824,0.210526,0.129032,0.021277,0.077586,0.07563,0.051282,0.13125,0.022222,0.03125,0.096774,0.195122,0.046154,0.154472,0.103896,0.063492,0.065359,0.047431,0.169014,0.132075,0.112583,0.144737,0.06,0.114943	0.0623217	1.95212e-05	0.0137678
5.13158	0.947368,0.95283,0.933333,0.958333,0.987952,0.958974,0.96,0.97,0.976744,0.989899,0.937931,0.965986,0.974684,0.972477,0.972973,0.97931,0.952381,0.908163,0.987952,0.982759,0.914286,0.881579,0.975,0.961538,0.955,0.919753,0.962025,0.972222,1,0.973913,1,0.942029,0.935897,0.914286,0.976744,0.970149,0.941176,0.938776,0.973333,0.902439,0.963636,0.989474	0.963636,0.891892,0.958904,0.911392,0.934066,0.97541,0.969697,0.929825,0.918919,0.95,0.93,0.917526,0.914286,0.950249,0.90566,0.923077,0.936364,0.918367,0.872881,0.93,0.938202,0.911111,0.94012,0.916129,0.940476,0.87234,0.905882,0.876712,0.933333,0.932432,0.961207,0.96,0.95283,0.935829,0.943182,0.96875,0.950617	0.0270898	1.96217e-05	0.0137991
11.5022	0.968421,0.981308,1,0.928571,0.9,0.982456,0.961538,0.987654,0.970588,0.711864,0.974359,1,0.661017,1,0.989474,0.982301,0.971429,0.971698,0.957143,1,0.972222,1,0.972973,0.982301,0.957447,0.961538,0.989691,1,0.991935,0.990566,0.986667,0.972222,1,1,0.983871,0.986111,0.928571,1,0.985507,0.986667	0.897436,0.892308,0.886364,0.925,0.306011,0.958333,1,0.961538,0.883721,1,0.982759,0.948718,1,1,0.904762,0.906977,0.959459,0.87037,0.870968,0.945946,0.802632,0.877358,0.944444,0.647059,0.975,0.932584,0.71875,0.944954,0.954545,0.881188,0.940594,0.9375,0.939394	0.0668339	2.01811e-05	0.0141119
6.12202	0.805732,0.720798,0.848276,0.712121,0.727848,0.735577,0.734104,0.802768,0.827795,0.787234,0.780612,0.857708,0.78626,0.810811,0.769912,0.848168,0.864407,0.806667,0.767857,0.831202,0.824034,0.676829,0.869159,0.78341,0.765363,0.730769,0.874576,0.755556,0.820611,0.697248,0.803279,0.755396,0.828358,0.779412,0.77931,0.9,0.805797,0.809524,0.84898,0.766667,0.835165,0.700599,0.748815,0.855422,0.809211,0.8…	0.792079,0.695652,0.735772,0.810127,0.619048,0.834356,0.789744,0.734043,0.811659,0.794466,0.764977,0.568389,0.808511,0.804878,0.736264,0.604651,0.701107,0.766404,0.808696,0.834483,0.846995,0.637725,0.507692,0.701357,0.670068,0.664634,0.672185,0.635965,0.813333,0.731707,0.666667,0.736111,0.567568,0.755814,0.681818,0.710914,0.731507,0.754011,0.688679,0.860697,0.758123,0.615385,0.677249,0.765886	0.069895	2.0741e-05	0.0144623
11.4636	0.230769,0.254902,0.107143,0.28125,0.424242,0.283582,0.241379,0.333333,0.225352,0.375,0.294872,0,0.183333,0.635294,0.299213,0.309524,0.25,0.163636,0.213115,0.235294,0.2,0.205479,0.294118,0.41791,0.2,0.481928,0.1875,0.666667,0.272727,0.242424,0.272727,0.280702,0.257732,0.195652,0.212121,0.177778,0.25,0.183673,0.24359,0.169811,0.357143,0.261538,0.53125,0.369048,0.166667,0.290323,0.280702	0.09434,0.526316,0.234783,0.159091,0.054348,0.076923,0.145833,0.304348,0.106383,0.090909,0.174757,0.2,0.078431,0.246575,0.02439,0.128205,0.158416,0.532609,0.066667,0.1125,0.085106,0.197183,0.12963,0.190476,0.285714,0.244444,0.190476,0.193548,0.177778,0.325,0.128571,0.137255,0.275862,0.1625,0.153846	0.0941547	2.12111e-05	0.0147483
19.4697	0.022857,0.043478,0.015385,0,0.009901,0.076087,0,0.011111,0,0,0.013158,0.016529,0.044444,0,0.04918,0.053097,0.024194,0.067416,0.012346,0,0.014085,0.133333,0,0.048387,0.081818,0.027778,0.051282,0.131148,0.028369,0.121951,0.028571,0,0.014706,0.081633,0.018519,0.026316,0.013699,0.076923,0.034247,0.024194,0.018182,0.121622,0,0,0.059322,0.076271,0.030612,0.075472,0.111111,0.375,0.092784,0.045752,0.033…	0.108696,0.367347,0.124138,0.04918,0.547297,0.059406,0.062112,0.028302,0.0625,0.038462,0.04878,0.141026,0.043011,0.083333,0.061224,0.05102,0.172043,0.104167,0.020942,0.0875,0.052239,0.392857,0.103448,0.360656,0.020408,0.090278,0.060606,0.364865,0.043956,0.165049,0.020619,0.046154,0.079208,0.170732,0.045872,0.056452,0.118421,0.04878,0.03125,0.118182,0.030612	-0.0657996	2.17098e-05	0.0150525
12.1312	0.251969,0.136364,0.079365,0.298246,0.268041,0.15,0.25,0.119048,0.272727,0.152778,0.305556,0.169014,0.6,0.377778,0.290323,0.452055,0.409524,0.42515,0.233333,0.424658,0.25,0.232323,0.314607,0.093023,0.328,0.196429,0.35,0.255814,0.306306,0.15,0.377049,0.294118,0.173077,0.3125,0.308511,0.344828,0.297297,0.214286,0.338129,0.191489,0.309859,0.137255,0.088889,0.625,0.337838,0.12381,0.142857,0.3,0.30379…	0.2,0.272727,0.097345,0.706522,0.086957,0.197368,0.041667,0.054545,0.157895,0.093023,0.435294,0.048077,0.202381,0.102804,0.128571,0.269231,0.168675,0.205128,0.050633,0.266667,0.164179,0.081081,0.117188,0.088235,0.139535,0.1875,0.1,0.116071,0.292683,0.214286,0.152941,0.225,0.125,0.2375,0.227273,0.117647,0.260417,0.169231,0.030303,0.175258	0.0933424	2.22619e-05	0.015392
12.4385	0.082803,0.053763,0.022727,0.121212,0.282895,0.010309,0.075556,0.06734,0.126126,0.138462,0.115044,0.12,0.158273,0.085714,0.082051,0.159292,0.017442,0.07554,0.107383,0.153558,0.111111,0.081967,0.173554,0.065217,0.24812,0.129213,0.110048,0.025,0.139073,0.031646,0.108333,0.152985,0.190909,0.068966,0.262295,0.030488,0.097656,0.106667,0.213592,0.098266,0.307229,0.058252,0.173333,0.073446,0.117949,0.05…	0.055556,0.257576,0.024194,0.030769,0.035422,0.046667,0.043103,0.023622,0.118812,0.08377,0.094488,0.067227,0.031847,0.046729,0.096552,0.070423,0.081081,0.162602,0,0.054264,0.146919,0.040404,0.028302,0.019737,0.042105,0.050761,0.066667,0.122449,0.103093,0.054422,0.058824,0.03125,0.063348,0.0625,0.023121,0.070485,0.047945,0.053571,0.068421,0.069652,0.020134,0.033613,0.047619	0.0475457	2.33671e-05	0.0160211
19.1314	0.071429,0.073171,0.070423,0.051282,0.057143,0.077586,0.07362,0.016807,0.025862,0.042735,0.061728,0.017857,0.081633,0.04,0.128205,0.06383,0.05,0.053097,0.047619,0.03876,0.026316,0.06383,0.067568,0.122807,0.056338,0.026316,0.043478,0.039062,0.021277,0.085938,0.102941,0.01,0.043478,0,0.025974,0.074074,0.025316,0.040984,0.089888,0.052632,0.057851,0.05,0.065217,0.012658,0.086207,0.037037,0.123457,0.0…	0.095238,0.118644,0.087719,0.017391,0.427273,0.073826,0.113043,0.076923,0.126761,0.069231,0.067227,0.082192,0.08,0.074074,0.083333,0.0625,0.048276,0.098214,0.037736,0.06,0.069444,0.114286,0.460526,0.091667,0.191489,0.09901,0.135593,0.173333,0.085106,0.069444,0.166667,0.024096,0.148936,0.054945,0.058824,0.070707,0.083333,0.053763,0.093023,0.035294,0.133929,0.088889,0.041096,0.072993	-0.0461552	2.34644e-05	0.0160429
12.4939	0.282986,0.229759,0.340237,0.301887,0.233533,0.223464,0.267717,0.266795,0.280859,0.316916,0.236422,0.188406,0.284431,0.176923,0.230137,0.369775,0.554688,0.200371,0.22113,0.223656,0.184971,0.18961,0.280405,0.138756,0.212346,0.334107,0.290909,0.214035,0.312039,0.249351,0.224561,0.319149,0.272109,0.455556,0.318681,0.384615,0.322751,0.210654,0.275711,0.257606,0.204545,0.339934,0.184659,0.348534,0.293…	0.161017,0.12963,0.139241,0.468227,0.146245,0.220418,0.150852,0.118182,0.268018,0.289157,0.270557,0.136735,0.18314,0.179167,0.186325,0.18018,0.248869,0.210938,0.24359,0.165829,0.206434,0.22,0.179654,0.289634,0.121457,0.168975,0.168627,0.211009,0.333333,0.136364,0.149425,0.146444,0.153465,0.227459,0.175258,0.190751,0.257874,0.237838,0.213333,0.317507,0.217073,0.138158,0.209459,0.179012	0.0570797	2.53642e-05	0.0171515
6.27102	0.185475,0.222322,0.051724,0.12987,0.313056,0.026354,0.136719,0.129489,0.173116,0.130489,0.29326,0.069106,0.164486,0.065147,0.126706,0.202703,0.161926,0.105408,0.209363,0.24473,0.219008,0.100629,0.189274,0.02819,0.128099,0.191155,0.334247,0.049209,0.234621,0.073713,0.33581,0.172214,0.208709,0.287671,0.102625,0.314421,0.239071,0.168801,0.067215,0.238443,0.072056,0.244444,0.039823,0.148459,0.436006…	0.051458,0.031542,0.039936,0.234084,0.069835,0.060284,0.020701,0.042394,0.146978,0.154104,0.101515,0.057878,0.070812,0.072678,0.136662,0.04918,0.102996,0.327169,0.147186,0.008639,0.181058,0.122475,0.030233,0.023981,0.039761,0.043088,0.040057,0.096096,0.039349,0.102102,0.066242,0.02611,0.050633,0.107969,0.128617,0.04753,0.292868,0.076029,0.049743,0.234722,0.080423,0.023585,0.047745,0.091772	0.0756775	2.69703e-05	0.0180543
17.7011	0.090164,0.084337,0.07377,0.083333,0.103175,0.273973,0.125,0.075758,0.025478,0.094118,0.1,0.108696,0.116279,0.040816,0.058824,0.016667,0.091703,0.1,0.047945,0.087719,0.174419,0.111111,0.068182,0.151786,0.108108,0.109244,0.119048,0.091837,0.132075,0.131868,0.068966,0.116505,0.1,0.053333,0.131579,0.021429,0.125,0.067416,0.134615,0.095238,0.1125,0.062992,0.186813,0.04386,0.095238,0.101852,0.084211,0…	0.133333,0.473684,0.158879,0.046358,0.102857,0.181818,0.097826,0.2,0.097561,0.0625,0.083333,0.145631,0.080808,0.101266,0.176471,0.235294,0.12782,0.086957,0.134615,0.032258,0.076923,0.139535,0.340741,0.135135,0.095238,0.469136,0.13,0.134921,0.162162,0.146067,0.294118,0.140625,0.144578,0.126761,0.207547,0.094828,0.175258,0.297872,0.140625	-0.0642375	2.6972e-05	0.0180543
7.14071	0.073143,0.058824,0.038285,0.021622,0.043403,0.040076,0.060429,0.04125,0.127838,0.041719,0.031397,0.028649,0.043956,0.035176,0.045045,0.072524,0.03038,0.048368,0.039381,0.040346,0.043233,0.060329,0.058997,0.033569,0.092006,0.069288,0.065502,0.033755,0.058414,0.031079,0.043388,0.059567,0.038521,0.15,0.02719,0.041833,0.058011,0.050143,0.040201,0.075549,0.0223,0.173267,0.032984,0.044776,0.021053,0.0…	0.031022,0.016736,0.029874,0.014545,0.015695,0.009321,0.047096,0.032476,0.06308,0.067164,0.050505,0.02381,0.035088,0.026389,0.031079,0.099631,0.061194,0.031348,0.036145,0.008837,0.04065,0.03193,0.04183,0.02418,0.025266,0.020833,0.020934,0.030534,0.024671,0.017717,0.029921,0.032374,0.032765,0.041916,0.046382,0.03616,0.027941,0.022613,0.035959,0.009126,0.022005,0.021472,0.0225,0.044037	0.0190986	2.73852e-05	0.0182672
17.7011	0.157303,0.142857,0.09375,0.02381,0.076923,0.348485,0.044643,0.037594,0.058824,0.137931,0.065789,0.0625,0.021739,0.042857,0.023529,0.117647,0.098039,0.069767,0.152174,0.223881,0.080645,0.064516,0.171717,0.088235,0.106796,0.134146,0.071429,0.217391,0.042857,0.134146,0.103448,0.129032,0.064516,0.194444,0.072464,0.142857,0.083333,0.071429,0.04902,0.121212,0.097087,0.085714,0.060606,0.105263,0.095541…	0.162162,0.340426,0.1125,0.051095,0.268116,0.12,0.135135,0.15625,0.135135,0.098765,0.0875,0.185714,0.175439,0.119048,0.127451,0.131579,0.158537,0.12605,0.086957,0.393162,0.15,0.513889,0.126761,0.165138,0.290323,0.15873,0.134615,0.145161,0.138462,0.128205,0.063158,0.097561,0.307692,0.111111	-0.0690696	2.74955e-05	0.0182912
1.79522	0.977099,0.993865,0.973856,0.975309,0.944954,0.968992,0.982143,1,0.99005,0.967391,0.974138,0.985401,1,0.975904,1,0.992063,0.987261,1,0.98895,0.990909,0.978947,0.992481,0.989583,0.985646,0.988304,1,1,0.988636,1,0.970588,0.983193,0.994012,0.972222,0.966102,1,0.986486,1,0.982759,0.875,1,0.980769,1	0.95122,0.547826,0.952381,0.973333,0.988024,0.977273,0.974138,0.969231,0.952381,0.982759,0.989011,0.974684,0.985075,1,0.975,0.968254,0.991379,1,0.961165,0.91018,0.891566,0.875,0.914062,0.974359,0.958333,0.956522,0.917647,1,0.901235,0.955556,0.93617,0.968504,0.957831,0.982143,0.929825,0.964912,0.978873,0.972973,1,0.977528	0.0324962	2.7639e-05	0.0183336
19.1657	0.583333,0.458065,0.643979,0.558659,0.720238,0.27027,0.589041,0.5625,0.598639,0.555,0.655629,0.523605,0.658824,0.426901,0.47482,0.584795,0.673913,0.574468,0.685535,0.514085,0.438776,0.605505,0.294118,0.587302,0.738562,0.411111,0.64257,0.438462,0.809524,0.538961,0.536585,0.388889,0.686667,0.612565,0.56338,0.611111,0.623762,0.298246,0.42328,0.708333,0.342391,0.416058,0.579268,0.158416,0.595745,0.66…	0.421053,0.36,0.43299,0.620253,0.265455,0.478947,0.324873,0.36747,0.461538,0.550802,0.61086,0.552147,0.375,0.405263,0.556017,0.509434,0.440613,0.475556,0.244681,0.597786,0.559211,0.177215,0.357895,0.240106,0.391608,0.360563,0.34375,0.419355,0.431818,0.349593,0.307263,0.25614,0.459893,0.495238,0.323077,0.591216,0.357143,0.259459,0.545,0.371324,0.366337,0.56044	0.11791	2.77082e-05	0.0183336
6.27101	0.179078,0.132275,0.019455,0.093617,0.241379,0.071429,0.168776,0.136364,0.226545,0.152174,0.130435,0.079365,0.135338,0.104712,0.117284,0.173789,0.257143,0.436285,0.210728,0.124661,0.177778,0.15625,0.214286,0.02765,0.158076,0.141304,0.362694,0.091691,0.246334,0.087349,0.293532,0.261146,0.130612,0.075829,0.107843,0.23913,0.278388,0.071006,0.203333,0.083682,0.239437,0.061947,0.062992,0.169154,0.1313…	0.120482,0.037383,0.04336,0.226006,0.031884,0.045181,0.019231,0.065217,0.174699,0.079208,0.145631,0.052632,0.102857,0.050633,0.102804,0.079365,0.142857,0.27234,0.213235,0.014354,0.055814,0.147287,0.044444,0.086667,0.023148,0.049587,0.044715,0.09589,0.057762,0.096386,0.106227,0.072115,0.059441,0.175258,0.106557,0.067285,0.062257,0.081395,0.06639,0.117936,0.098985,0.010101,0.084034,0.096774	0.0680874	2.79074e-05	0.0184159
1.61517	0.022222,0.026616,0.027344,0.018349,0.013605,0.054054,0.033994,0.015773,0,0.017361,0.005348,0.014388,0.006211,0.030769,0.010929,0.017391,0.021333,0.028818,0.017964,0,0.022936,0.077626,0.022222,0.02439,0.015686,0.009709,0.009036,0.016667,0.007782,0.033613,0.033654,0.025641,0.010714,0,0.014019,0.010309,0.010819,0.023474,0.02521,0.012987,0.032051,0.012987,0.049808,0.041284,0.055838,0.022642,0.031496…	0.00578,0.029851,0.028269,0.003472,0.026201,0.014599,0.068345,0.036765,0.038835,0.051282,0.043796,0.024876,0.022099,0.039683,0.032258,0.037037,0.042667,0.015152,0.017751,0.020958,0.032558,0.017794,0.067308,0.03871,0.063415,0.008475,0.035599,0.04186,0.025735,0.023256,0.054902,0.035714,0.043919,0.033898,0.056701,0.069388,0.056452,0.032653,0.047273,0.026403,0.019802,0.083333,0.037037,0.013889	-0.0137444	2.82254e-05	0.0185759
10.1036	0.084337,0.046823,0.04127,0.034121,0.042857,0.03352,0.154341,0.017065,0.040107,0.082803,0.084746,0.035714,0.048128,0.020101,0.042857,0.059347,0.025114,0.031941,0.07619,0.063037,0.0625,0.059055,0.062016,0.00939,0.054983,0.038168,0.050542,0.031941,0.07907,0.045714,0.044898,0.063492,0.023729,0.047904,0.046025,0.055762,0.037037,0.072993,0.039146,0.03268,0.046997,0.012195,0.029891,0.038348,0.044335,0.…	0.048246,0.021127,0.036017,0.040816,0.017391,0.01355,0.013158,0.018421,0.027237,0.057851,0.053922,0.024291,0.03125,0.028446,0.031863,0.038328,0.031481,0.035928,0.023121,0.015823,0.044444,0.02623,0.023256,0.045699,0.017857,0.030387,0.034398,0.027778,0.026316,0.014563,0.017857,0.035294,0.03972,0.062112,0.055385,0.031746,0.024922,0.046875,0.021186,0.022857,0.028169,0.028369,0.032086,0.028369	0.0161892	2.86665e-05	0.0188159
3.1841	0.01005,0.038462,0.030928,0.005714,0.005102,0.025641,0.004255,0.007092,0.012903,0.012346,0,0,0.0125,0,0.007812,0,0.019324,0,0.006623,0.01626,0,0.011905,0,0,0.021739,0,0,0.007299,0.019108,0.037234,0.03125,0.027397,0,0.029851,0,0,0.006536,0,0.014286,0.011236,0.011111,0,0.010453,0.008065,0.012821,0.018519,0.023622,0,0,0.010753,0.033175,0.014493,0,0.022305,0.040541,0	0.021739,0.029851,0.02,0,0.017316,0.037383,0.033113,0.010582,0.026549,0,0.02994,0.026316,0.03,0.044444,0.015075,0.024793,0.038168,0.037313,0.011364,0.011013,0.017544,0.03252,0.01497,0.010204,0.02454,0.035897,0.047619,0.016,0.019355,0,0.02521,0.018072,0.015267,0.029197,0.014599,0.061728,0.009615,0.009524,0.013333,0.010638,0.014599,0.03125,0.017544,0.022059	-0.0107818	2.93688e-05	0.0192256
5.15873	0.939535,0.898876,0.935065,0.962963,0.940397,0.965812,0.924242,0.969925,0.957983,0.961165,0.942623,0.962406,0.971429,0.987013,0.936508,0.92126,0.964602,0.969697,0.964286,0.943089,0.969231,0.946667,0.943548,0.963964,0.963504,0.983333,0.921739,0.922222,0.915789,0.975,0.927273,0.935484,0.971698,0.934211,0.964072,0.95,0.972727,0.939759,0.914634,0.949153,0.931624,0.942308,0.877049,0.974359,0.956522,0.…	0.912088,0.659574,0.9,0.924731,0.603774,0.902174,0.925926,0.897727,0.9,0.938462,0.89916,0.9375,0.923077,0.947917,0.966102,0.939394,0.952,0.941176,0.945946,1,0.941667,0.847826,0.464789,0.906977,0.773438,0.913043,0.955128,0.854701,0.775862,0.944444,0.88,0.933333,0.666667,0.949721,0.907692,0.932886,0.873874,0.921569,0.948454,0.940741,0.891304,0.972222,0.925	0.0589243	2.97988e-05	0.0194554
19.2169	0,0,0,0,0,0,0,0,0,0,0,0,0.010989,0,0,0.005556,0,0,0,0,0,0,0,0,0.009804,0,0,0,0,0,0.015038,0,0,0,0,0,0,0,0,0,0,0,0,0,0,0,0,0,0,0,0	0.009709,0.019048,0,0,0.00885,0,0.014085,0.014706,0,0.014388,0,0.007752,0,0,0,0.027027,0,0,0,0.009901,0,0.005319,0.064748,0,0,0.009524,0.004878,0.012195,0.006897,0,0.006369,0.01087,0,0,0,0.009615,0,0.007143,0.009174,0,0,0,0	-0.00551868	3.11174e-05	0.0202625
19.2397	0.911111,0.931818,0.919355,0.913793,0.931818,0.853333,1,0.917808,0.891304,0.929825,0.880952,0.891892,0.857143,0.902439,0.915493,0.948052,0.939394,0.909091,0.902439,0.810811,0.95,0.932203,0.978947,0.957447,0.853659,0.929293,0.917647,0.953488,0.944444,1,0.967742,0.979167,0.853659,1,0.968254,0.955882,0.925,0.875,0.928571,0.9375,0.930233,0.95,0.966102	0.833333,0.933333,0.846154,0.10101,0.816667,0.921053,0.789474,0.772727,0.927273,0.846154,0.888889,0.831461,0.911111,0.756098,0.957447,0.814286,0.95,0.833333,0.224586,0.863248,0.344,0.828571,0.930233,0.9375,0.852459,0.736111,0.857143,0.353846,0.894737,0.9375,0.809917,0.920455,0.882353,0.877551,0.976923,0.949153,0.929825,0.859155	0.118098	3.12017e-05	0.0202638
16.8931	0.128039,0.118497,0.438596,0.106494,0.095982,0.278689,0.113456,0.104027,0.110619,0.087065,0.082031,0.100427,0.071721,0.146597,0.137529,0.102041,0.092308,0.07218,0.147059,0.110155,0.122995,0.19943,0.086667,0.173252,0.083333,0.140127,0.075306,0.145062,0.098624,0.132287,0.124031,0.138489,0.136986,0.173333,0.116183,0.091954,0.213636,0.091054,0.098214,0.136802,0.073883,0.161111,0.165663,0.136842,0.059…	0.172638,0.292254,0.159806,0.062591,0.267544,0.11828,0.147392,0.145455,0.156652,0.140389,0.167785,0.258794,0.148649,0.145,0.179803,0.157303,0.158257,0.262582,0.089776,0.107438,0.191638,0.104651,0.34456,0.185596,0.191489,0.159544,0.153996,0.173913,0.101523,0.130112,0.169892,0.155378,0.287823,0.180113,0.178182,0.131387,0.214112,0.190381,0.111392,0.065823,0.14922,0.175097,0.153125,0.125	-0.0391455	3.14194e-05	0.0202981
11.6132	0.777778,0.71729,0.359897,0.734095,0.806794,0.657534,0.721562,0.744403,0.732394,0.726841,0.789625,0.66996,0.825688,0.646388,0.672093,0.76,0.896893,0.783133,0.741907,0.696231,0.762148,0.615385,0.808511,0.610345,0.716599,0.711367,0.828265,0.708595,0.819343,0.702586,0.761021,0.795956,0.676385,0.781646,0.78437,0.796703,0.695087,0.765625,0.728477,0.697228,0.713846,0.777778,0.670225,0.609718,0.852732,0…	0.653465,0.183333,0.61997,0.83842,0.412574,0.43287,0.48622,0.618421,0.659722,0.753954,0.719272,0.615721,0.690045,0.615108,0.649573,0.671458,0.669336,0.731373,0.728538,0.790216,0.714724,0.707804,0.295209,0.767751,0.483627,0.714527,0.554237,0.652632,0.761628,0.679426,0.577778,0.714086,0.466131,0.779891,0.638614,0.563674,0.729897,0.646154,0.583519,0.722222,0.538847,0.552174,0.795455,0.760479	0.096231	3.23875e-05	0.0207072
19.5317	0.989865,0.980296,0.965,0.972851,0.986047,0.971253,0.975,0.973602,0.969369,0.967273,0.988839,0.978346,0.983908,0.986072,0.977143,0.985782,0.976019,0.990566,0.983651,0.970631,0.984848,0.991597,0.971366,0.961637,0.976391,0.977477,0.978846,0.960526,0.987705,0.97479,0.979747,0.983491,0.975518,0.977099,0.935849,0.972912,0.985915,0.979323,0.978448,0.977376,0.978927,0.982906,0.977707,0.965517,0.971175,0…	0.97271,0.971875,0.973753,0.982249,0.564202,0.947876,0.985169,0.961644,0.969748,0.969163,0.953947,0.980033,0.970982,0.976143,0.966387,0.965035,0.968284,0.984051,0.968109,0.967033,0.980251,0.983949,0.670146,0.958824,0.880068,0.973753,0.970199,0.955285,0.977419,0.983539,0.965217,0.971154,0.954447,0.980938,0.965753,0.97026,0.876611,0.949922,0.962751,0.977505,0.97695,0.978022,0.938272,0.957812	0.0279601	3.28811e-05	0.0209673
6.27102	0.254464,0.217391,0.074534,0.135371,0.2625,0.0625,0.169082,0.206612,0.146444,0.151292,0.197581,0.069091,0.128079,0.056872,0.135593,0.264214,0.325967,0.288136,0.216561,0.29798,0.182292,0.131579,0.225,0.050584,0.179153,0.201258,0.381148,0.096774,0.263158,0.039801,0.342742,0.209091,0.168966,0.111628,0.23506,0.214912,0.190647,0.082418,0.232877,0.137405,0.231111,0.057851,0.121547,0.363636,0.098361,0.0…	0.118852,0.047872,0.050955,0.358974,0.109589,0.076046,0.043333,0.037267,0.191667,0.166667,0.177165,0.086643,0.105634,0.067797,0.153846,0.020408,0.162562,0.245763,0.167598,0.02974,0.194444,0.117216,0.05,0.051643,0.072243,0.091837,0.041509,0.165468,0.041667,0.159722,0.06689,0.045872,0.071429,0.146789,0.111111,0.068182,0.20155,0.093023,0.06338,0.221875,0.073276,0.056738,0.089041,0.082949	0.0713299	3.30832e-05	0.0210416
6.27115	0.046944,0.022928,0.01626,0.034602,0.032902,0.018405,0.038251,0.041007,0.061463,0.049844,0.019255,0.012453,0.041547,0.029086,0.034272,0.070707,0.017335,0.031221,0.059372,0.028157,0.033654,0.051222,0.061958,0.02148,0.034078,0.058058,0.061702,0.019309,0.070457,0.040416,0.031049,0.054326,0.02843,0.04878,0.020431,0.063408,0.11167,0.029126,0.036909,0.048649,0.016667,0.078697,0.017435,0.04065,0.029204,…	0.026596,0.01573,0.009756,0.013183,0.013712,0.018994,0.014946,0.016949,0.057792,0.05228,0.04248,0.024523,0.03782,0.024339,0.025822,0.031802,0.032877,0.046892,0.04721,0.007519,0.010689,0.030303,0.02044,0.016153,0.010219,0.01986,0.019277,0.025411,0.01934,0.022082,0.008009,0.011725,0.022016,0.032895,0.027149,0.022308,0.016413,0.033417,0.017815,0.021348,0.03012,0.013311,0.032922,0.015695	0.014946	3.33874e-05	0.0211259
6.31549	0.168831,0.158397,0.275534,0.132855,0.406934,0.096192,0.132576,0.138225,0.165187,0.116319,0.333333,0.156863,0.171348,0.308068,0.144737,0.170732,0.144092,0.16129,0.180025,0.135433,0.200913,0.122159,0.159091,0.066502,0.158358,0.185,0.160777,0.103565,0.217314,0.107193,0.22381,0.199324,0.147059,0.221698,0.142191,0.209251,0.125212,0.166667,0.179104,0.188889,0.123223,0.253571,0.110744,0.167382,0.1373,0…	0.095794,0.099656,0.074703,0.157143,0.173469,0.110169,0.089184,0.086207,0.133333,0.129983,0.154639,0.402542,0.067138,0.119011,0.173913,0.109705,0.122053,0.158433,0.114613,0.088832,0.140553,0.191147,0.211031,0.117773,0.101533,0.12623,0.088481,0.136364,0.265845,0.172973,0.081937,0.088578,0.079805,0.152838,0.130952,0.083618,0.214015,0.091525,0.090032,0.074324,0.070476,0.06,0.095923,0.150776	0.0445921	3.44148e-05	0.0216646
12.2472	0.005204,0.008539,0.002103,0.004817,0.004049,0.015,0.024748,0.0092,0.003613,0.009268,0.010038,0.001089,0.00641,0.021036,0.012972,0.008538,0.00959,0.006045,0.02172,0.008824,0.004907,0.008247,0.003937,0.010753,0.006452,0.007715,0.008483,0.010791,0.004617,0.008806,0.008505,0.009662,0.007968,0.019048,0.010587,0.004695,0.005671,0.007952,0.02262,0.006189,0.008197,0.002915,0.017241,0.011066,0.00324,0.01…	0.005476,0.011628,0.024862,0.010233,0.007679,0.007498,0.015054,0.009132,0.011505,0.011628,0.017807,0.011074,0.010319,0.011545,0.009794,0.021703,0.01083,0.011331,0.011166,0.013548,0.014178,0.014368,0.014286,0.010456,0.012433,0.019571,0.01011,0.015549,0.013195,0.015399,0.012264,0.026172,0.01677,0.015441,0.019812,0.014315,0.010909,0.015842,0.017352,0.008729,0.013158,0.021374,0.018447,0.010506	-0.00327663	3.54645e-05	0.0221041
17.7011	0.089005,0.109562,0.048733,0.06953,0.052189,0.215292,0.068878,0.038194,0.061265,0.04186,0.131403,0.105263,0.064777,0.026525,0.055363,0.060538,0.034868,0.072289,0.131466,0.059233,0.232323,0.200445,0.08134,0.080169,0.122093,0.113924,0.057245,0.052314,0.033663,0.119804,0.064599,0.160643,0.066514,0.077982,0.090615,0.047264,0.092243,0.076772,0.081784,0.087199,0.073786,0.06,0.11349,0.05765,0.064767,0.0…	0.127451,0.447471,0.128368,0.039867,0.577997,0.149606,0.132231,0.096471,0.154013,0.076487,0.061069,0.045238,0.078431,0.102752,0.33419,0.076159,0.132312,0.118794,0.088949,0.059791,0.077505,0.105863,0.453799,0.087146,0.360845,0.088745,0.194059,0.104,0.609836,0.18018,0.137168,0.082645,0.247863,0.14044,0.066277,0.092637,0.157088,0.108911,0.126556,0.08866,0.186408,0.215909,0.096606,0.092025	-0.0754463	3.54702e-05	0.0221041
5.12695	0.932432,0.860335,0.923077,0.873016,0.971698,0.883117,0.919355,0.887931,0.936306,0.928571,0.969697,0.851485,0.925926,0.947368,0.844444,0.958333,0.937931,0.875,0.8,0.874126,0.948718,0.916667,0.909091,0.892308,0.925,0.942857,0.946429,0.906977,0.907407,0.914894,0.91,0.881481,0.952381,0.909091,0.815603,0.875,0.946429,0.898305,0.954545,0.90625,0.818182,0.968254,0.821429,0.942857,0.803922,0.932692,0.90…	0.821429,0.660377,0.847059,0.915385,0.863354,0.939394,0.815789,0.878788,0.8875,0.915493,0.881579,0.881119,0.927273,0.877778,0.8875,0.863014,0.81746,0.978261,0.902439,0.890244,0.846154,0.897959,0.77907,0.84,0.830508,0.731707,0.869565,0.894737,0.8,0.787234,0.666667,0.846154,0.837209,0.655738,0.876923,0.773196,0.95082,0.95,0.875,0.9375,0.80597	0.0575381	3.59098e-05	0.0223203
19.1252	0.944954,0.894737,0.962963,0.971014,0.952381,0.901235,0.938776,0.967742,0.9375,0.979592,0.930233,0.948454,0.939394,1,0.923077,0.966667,1,0.823529,0.9625,0.955556,0.97561,0.940299,0.914894,0.944882,1,0.941176,0.965116,0.890411,0.905405,1,0.962963,0.909091,0.964706,0.921569,0.95122,0.9125,0.972222,0.945946,0.938462,0.975,0.955882,0.97561,0.948718,0.918367	0.857143,0.859375,0.895238,0.825,0.18662,0.914286,0.912088,0.754386,0.933333,0.943662,0.955556,0.948276,0.9,1,0.930233,0.901408,0.971429,0.920455,0.957143,0.353448,0.90625,0.515528,0.906977,0.829787,0.901639,0.880435,0.846154,0.980769,0.921053,0.806452,0.833333,0.858824,0.949495,0.864865,0.935065,0.918605,0.944444,0.967742	0.0859734	3.63883e-05	0.0225041
11.64	0,0,0,0,0.017857,0,0,0,0,0.038462,0,0,0,0,0,0,0.027027,0,0,0,0,0,0,0,0,0,0,0,0.016949,0.027027,0,0,0,0,0,0,0,0,0,0,0,0.04878,0,0,0,0,0	0,0.032258,0,0,0.014286,0.029851,0,0.020408,0.042553,0.02,0,0.063158,0.017857,0,0.014085,0,0,0,0.106061,0.017241,0,0,0.018519,0.055556,0.026667,0,0.059701,0.027027,0.020619,0.034483,0.014925,0,0	-0.0155033	3.76054e-05	0.0231865
6.27102	0.124762,0.191336,0.030735,0.071571,0.257805,0.036275,0.076843,0.073102,0.107989,0.088263,0.245721,0.032319,0.111111,0.05123,0.097409,0.129353,0.410867,0.099494,0.15239,0.312889,0.126888,0.082988,0.115702,0.013944,0.087081,0.129388,0.309942,0.034553,0.15348,0.043478,0.298507,0.089178,0.164919,0.134454,0.052455,0.157609,0.190711,0.107577,0.033571,0.129367,0.089767,0.129987,0.038866,0.124302,0.3697…	0.065169,0.016521,0.02991,0.226316,0.043836,0.02881,0.022111,0.033755,0.084615,0.090728,0.082912,0.037473,0.059211,0.05973,0.133981,0.094118,0.068298,0.254473,0.10582,0.016374,0.099206,0.104348,0.027104,0.024941,0.02974,0.038076,0.027136,0.044476,0.025304,0.063636,0.049419,0.02571,0.028513,0.077364,0.080764,0.034939,0.252525,0.040703,0.044423,0.127741,0.062218,0.024862,0.033419,0.062112	0.0579478	3.76801e-05	0.0231865
16.315	0.019504,0.02603,0.021505,0.020642,0.018519,0.020325,0.027363,0.009671,0.039095,0.028333,0.016275,0.027732,0.025263,0.044355,0.011765,0.025341,0.047359,0.032915,0.022449,0.018519,0.021898,0.02027,0.019943,0.028103,0.033445,0.031553,0.026749,0.015184,0.030945,0.043165,0.019678,0.037118,0.017013,0.017341,0.037037,0.032854,0.020979,0.027094,0.018405,0.019531,0.025346,0.017115,0.025862,0.026217,0.020…	0.028933,0.043668,0.023679,0.052142,0.027875,0.003817,0.049808,0.041958,0.042435,0.031746,0.021327,0.030238,0.037801,0.042517,0.025597,0.042553,0.048193,0.037037,0.037915,0.018947,0.04065,0.025688,0.034557,0.032258,0.022727,0.022167,0.059794,0.025424,0.045082,0.043233,0.041594,0.02807,0.030588,0.027368,0.007874,0.036907,0.029536,0.038835,0.038618,0.015625,0.027027,0.036176,0.022293,0.046559	-0.00833562	3.97511e-05	0.0242788
12.4385	0.187692,0.070359,0.066239,0.185355,0.277429,0.043396,0.104167,0.09965,0.126382,0.143087,0.097363,0.140244,0.209226,0.07332,0.103986,0.225225,0.05153,0.074809,0.07799,0.145937,0.108833,0.071865,0.11991,0.058615,0.265957,0.135417,0.113438,0.05919,0.21393,0.075404,0.09816,0.157801,0.200358,0.163265,0.120879,0.283702,0.090909,0.127303,0.121693,0.176271,0.12098,0.255072,0.051913,0.085627,0.110211,0.1…	0.067039,0.282353,0.051146,0.060032,0.050847,0.033846,0.054369,0.040685,0.162116,0.171315,0.116327,0.058442,0.075529,0.06585,0.066667,0.230769,0.115385,0.098246,0.120444,0.025352,0.100478,0.173139,0.052365,0.046809,0.05644,0.046154,0.0848,0.115108,0.2,0.085075,0.061789,0.032491,0.077228,0.060556,0.069767,0.053375,0.050736,0.060034,0.083141,0.05627,0.083851,0.032967,0.060773,0.059603	0.0423939	4.00182e-05	0.0243212
6.52228	0.079692,0.098214,0.123506,0.128788,0.239521,0.134615,0.108374,0.051051,0.095768,0.119718,0.25641,0.098113,0.097674,0.072368,0.107692,0.118211,0.062323,0.060201,0.11032,0.047244,0.201521,0.078616,0.114754,0.07,0.086387,0.071856,0.063187,0.103659,0.092949,0.04902,0.149425,0.147651,0.073746,0.055556,0.103286,0.04947,0.061047,0.143519,0.15,0.132132,0.145455,0.051282,0.078947,0.072874,0.072993,0.0491…	0.090909,0.05,0.038911,0.056098,0.064588,0.07716,0.038023,0.107477,0.098246,0.096447,0.044053,0.027875,0.043651,0.069091,0.309701,0.020833,0.065502,0.178771,0.150538,0.039474,0.06639,0.06701,0.033493,0.046358,0.053292,0.017442,0.092199,0.12037,0.084034,0.0299,0.055556,0.060976,0.039823,0.100592,0.068376,0.024306,0.059172,0.080292,0.060086,0.089701,0.101639,0.021127,0.071429,0.076642	0.0370972	4.03659e-05	0.0244721
12.4385	0.060241,0.026316,0.015267,0.066116,0.165323,0.010929,0.053476,0.04119,0.053333,0.058296,0.040609,0.066327,0.067669,0.040724,0.020408,0.123596,0.037037,0.06117,0.047619,0.078522,0.067925,0.057971,0.05102,0.059172,0.198068,0.052117,0.07619,0.012739,0.054545,0.035714,0.040201,0.080645,0.139726,0.017544,0.038251,0.082474,0.066914,0.066998,0.057143,0.085106,0.073684,0.126016,0.023697,0.090909,0.08664…	0.019737,0.244131,0.024155,0.033684,0.016791,0.016598,0.017341,0.03321,0.048077,0.040248,0.052402,0.032877,0.027668,0.016393,0.032258,0.089552,0.068182,0.031746,0.053571,0.04,0.027778,0.03481,0.055195,0.037915,0.031674,0.030769,0.059211,0.030488,0.183908,0.053512,0.032634,0.033333,0.07,0.050992,0.017699,0.015564,0.038462,0.025581,0.032258,0.039146,0.04321,0.027682,0.017544,0.027304	0.0236893	4.06195e-05	0.0245051
6.27101	0.02862,0.072139,0.008818,0.027211,0.22093,0.001838,0.034884,0.016204,0.033333,0.024948,0.035985,0.019928,0.016722,0.015909,0.022133,0.03125,0.018587,0.409556,0.214286,0.030093,0.076316,0.03966,0.042697,0.007782,0.027444,0.092166,0.19202,0.008977,0.04386,0.010695,0.212687,0.063291,0.039301,0.025157,0.01467,0.042714,0.096774,0.064718,0.024,0.025253,0.037267,0.055556,0.008677,0.026465,0.149321,0.02…	0.011062,0,0.007886,0.05814,0.004926,0.011765,0.005051,0.011194,0.054945,0.017241,0.020243,0.008696,0.042636,0.009728,0.021073,0.025974,0.021352,0.140625,0.058201,0.010204,0.006861,0.053985,0.02004,0.006386,0.012302,0.007859,0.013084,0.014129,0.007505,0.015152,0.013477,0.011127,0.006791,0.035211,0.010989,0.003663,0.024482,0.032129,0.029148,0.019928,0.014493,0.007042,0.014888,0.0275	0.0383184	4.06195e-05	0.0245051
6.89856	0.007874,0,0,0,0,0,0,0,0,0,0,0.013889,0,0,0,0,0.028986,0,0,0,0,0,0,0.007752,0,0,0,0,0.015152,0,0,0,0,0,0,0,0,0,0.040816,0,0,0,0.058824,0,0.012658,0,0	0.045455,0.022727,0.018692,0.028986,0.016949,0.009901,0,0.010417,0.018519,0,0,0,0.028571,0.076923,0,0.022727,0.010309,0,0,0,0.011364,0.014493,0.014085,0,0.030303,0.018519,0,0,0.035294,0.010204,0,0.046512,0,0,0.04,0.021505,0.009091,0.013889,0,0	-0.0104295	4.07499e-05	0.0245237
2.11266	0.013393,0.024242,0.088,0.014925,0.028571,0.007576,0.012821,0.018868,0.007194,0,0.02439,0.014925,0,0,0.016129,0.010753,0.016484,0.042945,0.035714,0.020833,0.041667,0.016807,0,0.016667,0,0.013699,0.016949,0,0.014815,0.025,0.03252,0,0.016393,0.163636,0.022727,0.013514,0.025907,0.011111,0.007092,0.019048,0,0.074627,0,0,0.032609,0.046512,0.040816,0.016667,0.018182,0.016949,0.033613,0,0,0	0.019802,0.01626,0.044248,0.028571,0.036101,0.02381,0.046875,0.035714,0.049451,0.041667,0.032258,0.010695,0,0.033784,0.080292,0.036364,0.015625,0.044118,0,0.055556,0.026316,0.018868,0.064516,0.023952,0.029412,0.064286,0.03125,0.077586,0.027027,0.05,0.069767,0.044444,0.0625,0.037975,0.093458,0.009709,0.018349,0.027273,0.018072,0.015038,0.088889,0	-0.015878	4.11077e-05	0.0246786
19.5284	0.084934,0.179337,0.068605,0.074645,0.087262,0.317791,0.071336,0.140333,0.092105,0.080508,0.130728,0.087179,0.075385,0.093904,0.094156,0.07779,0.07515,0.093929,0.11943,0.058036,0.131968,0.173581,0.107246,0.130366,0.171908,0.10338,0.052691,0.100711,0.059783,0.17004,0.077027,0.054678,0.095411,0.059113,0.064294,0.049716,0.102794,0.138504,0.104677,0.095969,0.094139,0.074963,0.159379,0.134106,0.153944…	0.222623,0.101983,0.227795,0.087753,0.148114,0.056779,0.320796,0.167568,0.165174,0.079268,0.116201,0.274084,0.21286,0.219421,0.120292,0.175487,0.169579,0.109148,0.111765,0.155844,0.077342,0.085427,0.754237,0.199418,0.399797,0.141123,0.156965,0.082043,0.063768,0.161253,0.161491,0.131222,0.240139,0.137137,0.102817,0.193723,0.260128,0.155413,0.187339,0.045161,0.203481,0.219081,0.203175,0.15748	-0.0578051	4.1236e-05	0.0246954
18.4709	0.021248,0.035139,0.023762,0.024709,0.022514,0.040665,0.019769,0.02372,0.030651,0.02451,0.025641,0.024291,0.033465,0.011416,0.030043,0.014925,0.018424,0.023148,0.025602,0.01937,0.022807,0.06525,0.027523,0.03504,0.020968,0.028409,0.026954,0.033241,0.016598,0.035343,0.031128,0.01275,0.034586,0,0.003846,0.010373,0.022727,0.029371,0.033613,0.021763,0.022642,0.021359,0.04501,0.034803,0.015919,0.018492…	0.038076,0.042169,0.033808,0.025814,0.353002,0.0194,0.052265,0.032184,0.03616,0.025878,0.037582,0.025349,0.02381,0.044343,0.019084,0.026846,0.054404,0.031432,0.02226,0.00979,0.021739,0.024938,0.311579,0.034934,0.226138,0.020534,0.042892,0.038462,0.024113,0.022556,0.050847,0.033735,0.040619,0.048026,0.042254,0.049236,0.026706,0.038108,0.041215,0.028716,0.057143,0.068085,0.03619,0.025094	-0.0268157	4.24934e-05	0.0253867
18.6099	0.070175,0.022472,0.071795,0.050562,0.111111,0.024876,0.05,0.074074,0.052174,0.054187,0.323529,0.012121,0.180723,0.091743,0,0.051813,0.060748,0.033333,0.0625,0.054054,0.131313,0.043165,0.130435,0.018987,0.135593,0.012658,0.080882,0.019157,0.058577,0.021277,0.054795,0.031915,0.105634,0.083333,0.033613,0.080925,0.061644,0.114094,0.058333,0.058824,0.105528,0.039604,0.032407,0.047244,0.064815,0.22580…	0.00813,0.011111,0.017483,0.057522,0.021739,0.021053,0,0.003003,0.042017,0.065217,0.022624,0.043103,0.033557,0.033333,0.043478,0.051546,0.05102,0.166667,0.086538,0.004184,0.036232,0.065041,0.015789,0.010989,0.014706,0.013699,0.038889,0.036364,0.168067,0.035714,0.01,0.011834,0.031579,0.03681,0.040984,0.009091,0.121951,0.036082,0.008621,0.016807,0.041152,0.019608,0.010101,0.006173	0.0340529	4.35467e-05	0.0258917
12.4385	0.224044,0.096085,0.04902,0.26875,0.319277,0.029412,0.156398,0.111511,0.140078,0.216495,0.08209,0.18232,0.32,0.115646,0.079137,0.243056,0.058537,0.098814,0.160839,0.263158,0.184211,0.115942,0.155556,0.11215,0.272152,0.145161,0.133028,0.103093,0.258278,0.147727,0.171171,0.178248,0.301471,0.352941,0.141593,0.313725,0.126437,0.194245,0.147287,0.308036,0.124402,0.397516,0.068966,0.126316,0.147465,0.2…	0.077586,0.343558,0.060403,0.080247,0.076696,0.039326,0.069767,0.075949,0.203883,0.150538,0.123288,0.069264,0.092715,0.064,0.060811,0.16129,0.131148,0.093617,0.192053,0.035714,0.121429,0.16055,0.076613,0.103093,0.047904,0.092593,0.100962,0.141176,0.280576,0.098446,0.09507,0.025316,0.110345,0.092391,0.157303,0.074468,0.069231,0.078067,0.148148,0.102804,0.160714,0.026882,0.07,0.085106	0.0635585	4.35491e-05	0.0258917
14.4713	0.805054,0.724092,0.834821,0.764706,0.734597,0.720207,0.692308,0.753247,0.779582,0.765,0.790076,0.747331,0.814815,0.31761,0.721311,0.787097,0.80663,0.73639,0.791946,0.780488,0.748663,0.680095,0.780282,0.733032,0.711628,0.731801,0.809199,0.786667,0.783582,0.696517,0.786325,0.727273,0.723769,0.484848,0.780303,0.765766,0.774286,0.664975,0.770079,0.754617,0.807292,0.724138,0.790698,0.741758,0.45202,0…	0.656652,0.400673,0.65625,0.804636,0.725404,0.529101,0.747423,0.679612,0.678227,0.797235,0.740113,0.667406,0.737179,0.738693,0.725869,0.68,0.753676,0.759887,0.683673,0.759322,0.603352,0.532468,0.637363,0.555556,0.686047,0.691083,0.637363,0.237288,0.745731,0.65843,0.803922,0.676829,0.70669,0.69697,0.719033,0.72238,0.690476,0.626984,0.801205,0.643341,0.720395,0.592593,0.630915	0.0590829	4.41155e-05	0.0261652
11.1737	0.016077,0.022727,0.016949,0.014706,0.040724,0.010811,0.02765,0.008299,0.014925,0.028037,0.022222,0.035857,0.037975,0.020408,0.029412,0.030151,0.028807,0.003086,0.020661,0.033582,0.021739,0.015464,0.014925,0.026316,0.016736,0.025641,0.020101,0.036458,0.017167,0.035714,0.029787,0.024155,0.03861,0.037267,0.03271,0.048458,0.008333,0.016854,0.013393,0.039216,0.021739,0.025641,0.047337,0.015385,0.0179…	0.005714,0.025806,0.019139,0.011952,0.009662,0.025157,0.017391,0.014151,0.02381,0.015625,0.014563,0,0.004926,0.008264,0.016949,0,0.025641,0.00431,0.019108,0.005495,0.00885,0.008621,0.017751,0.007752,0.016878,0.012739,0.017094,0.014599,0.011765,0.023041,0.022388,0.027027,0.0125,0.011364,0.015385,0.01107,0.022642,0,0.018519,0.018727,0.015936,0.007752,0.007874,0.014493	0.00892637	4.48217e-05	0.0264566
hs37d5.19615452	0.552239,0.164384,0.615,0.30303,0.175676,0.119048,0.5,0.590759,0.297872,0.344538,0.076087,0.1875,0.101266,0.224138,0.188679,0.108696,0.205882,0.206897,0.138889,0.21875,0.267606,0.5,0.15,0.579545,0.375,0.192308,0.2,0.057143,0.162791,0.7,0.133333,0.302326,0.505495,0.333333,0.477778,0.245614,0.380165,0.122449,0.602941,0.243902,0.61745,0.322581,0.597744	0.639456,0.453333,0.422222,0.635417,0.049383,0.539033,0.532967,0.432,0.527027,0.488506,0.515152,0.731707,0.581818,0.5,0.451613,0.311111,0.469512,0.021739,0.556522,0.549296,0.507692,0.371681,0.362745,0.567416,0.532544,0.632812,0.496454,0.511364,0.377551,0.46875,0.36129,0.545455,0.496454,0.465517,0.606061,0.497942,0.450216,0.559184,0.571429,0.48731,0.5,0.593023,0.552632,0.406504	-0.173401	4.51382e-05	0.0265797
17.361	0.024113,0.005917,0.030691,0.013187,0.029167,0.025114,0.050378,0.020115,0.020134,0.022792,0.019802,0.033254,0.020134,0.012739,0.020134,0.02459,0.019108,0.017789,0.013136,0.016556,0.019553,0.010152,0.029973,0.00905,0.038902,0.025862,0.035011,0.025463,0.036437,0.020997,0.021164,0.025,0.011385,0.034483,0.013289,0.010363,0.021186,0.023256,0.023605,0.035316,0.013208,0.009119,0.033268,0.019169,0.014085…	0.018868,0.061224,0.023392,0.018779,0.045524,0.05618,0.02766,0.040609,0.036232,0.017544,0.030435,0.034146,0.021176,0.014831,0.021739,0.055319,0.025316,0.027027,0.022581,0.02217,0.030928,0.031496,0.121317,0.018307,0.228632,0.038117,0.033932,0.046693,0.029178,0.025943,0.024048,0.025281,0.064732,0.037255,0.021277,0.037618,0.021429,0.038929,0.041872,0.015521,0.156997,0.024752,0.006623,0.020179	-0.018502	4.64681e-05	0.0271217
3.14969	0.005736,0.01145,0.010067,0.007463,0.002506,0,0.013769,0.009174,0,0.012739,0,0.013841,0,0.027027,0.00431,0.013378,0.014523,0.007177,0.003086,0.003774,0.005102,0.011952,0.003344,0,0.008511,0,0,0.006993,0.010101,0.019169,0.004444,0.029586,0,0.025157,0.009501,0.013761,0,0.013575,0,0.006061,0.003185,0.005814,0.009346,0.01107,0,0,0.011765,0,0.013986,0.003891,0.010417,0.007168,0,0.01232,0,0.004464	0.011628,0.004132,0.008989,0.0033,0.016064,0.013661,0.003257,0.007143,0.011905,0.016287,0.008451,0.014563,0.005181,0.006349,0.01773,0.032787,0.008197,0.017921,0.017751,0.006266,0.02,0.020134,0.010969,0.019108,0.00885,0.012225,0.020566,0.016949,0.011521,0.016304,0.010714,0.017647,0.011029,0.003378,0.015244,0.007246,0.01278,0.016129,0.007538,0.012712,0.006944,0.015267,0.012821,0.027559	-0.00533281	4.64994e-05	0.0271217
11.3664	0.007663,0.024283,0.015487,0.020183,0.013487,0.022727,0.01528,0.015656,0.011401,0.01222,0.01355,0.00759,0.002646,0.015924,0.015038,0.008929,0.015758,0.022699,0.012346,0.008834,0.019417,0.011962,0.026379,0.014981,0.004808,0.005666,0.007092,0.015,0.01,0.027088,0.004843,0.019293,0.019068,0.013158,0.018692,0.021028,0.01087,0.007229,0.016949,0.015175,0.022069,0.011527,0.015898,0.030233,0.013369,0.0140…	0.018018,0.029703,0.011696,0.013937,0.016835,0.011009,0.033043,0.026201,0.041584,0.017632,0.031056,0.020305,0.027083,0.031046,0.022541,0.05,0.01358,0.023551,0.027778,0.012036,0.00655,0.012618,0.021216,0.011236,0.021739,0.021779,0.022807,0.046753,0.01341,0.032333,0.035874,0.013619,0.024615,0.017241,0.030238,0.020045,0.023897,0.030238,0.021997,0.016913,0.011601,0.021739,0.031847,0.019332	-0.00754557	4.78813e-05	0.0278617
19.1081	0.030088,0.058673,0.05,0.010363,0.357923,0.026247,0.009091,0.024017,0.015015,0.014793,0.053004,0.037037,0.042373,0.025974,0.018587,0.031073,0.028319,0.013193,0.104972,0.020408,0.014368,0.014493,0.004367,0.021459,0.104803,0.016854,0.023697,0.017483,0.015584,0.02521,0.059289,0.026946,0.033079,0.041237,0.015707,0.015244,0.05679,0.035377,0.048593,0.018868,0.049412,0.02439,0.025559,0.040892,0.014388,0…	0.003788,0.009677,0.015957,0.016949,0.016275,0.005333,0.012594,0.01662,0.020779,0.021505,0.012107,0.017699,0.00939,0.017143,0.040123,0.059701,0.020882,0.036269,0.012048,0.012712,0.022082,0.005277,0.01046,0.010381,0.16954,0.009288,0.011111,0.007782,0.030812,0.007194,0.011799,0.022523,0.020325,0.013889,0.033333,0.007519,0.04244,0.008791,0.029851,0.008333,0.018307,0.005319,0.019231,0.018519	0.0212481	4.93325e-05	0.0284373
6.27101	0.020696,0.054852,0.004739,0.02439,0.1,0.012687,0.01712,0.014146,0.021008,0.00627,0.030999,0.015891,0.016129,0.019851,0.017943,0.017914,0.022388,0.061394,0.063765,0.016164,0.078408,0.023047,0.022459,0.007761,0.014823,0.022119,0.087659,0.012024,0.024758,0.02183,0.066143,0.014833,0.029481,0.038585,0.018124,0.014845,0.043299,0.034254,0.010941,0.014208,0.018293,0.027491,0.016444,0.01993,0.050867,0.02…	0.01138,0.013438,0.009298,0.017745,0.009122,0.009544,0.006842,0.007685,0.010485,0.011866,0.016043,0.014065,0.009077,0.008377,0.012277,0.030797,0.024652,0.146727,0.021472,0.004306,0.018141,0.043124,0.012802,0.013086,0.003797,0.011236,0.010251,0.019759,0.017801,0.02356,0.009535,0.015707,0.008555,0.028604,0.021786,0.009514,0.017026,0.013015,0.01278,0.021739,0.009912,0.015444,0.007812,0.008168	0.014052	4.93325e-05	0.0284373
11.6673	0.013129,0,0.00495,0.013812,0.003953,0.006826,0.010684,0,0,0.00295,0.019841,0.037931,0.014388,0.022599,0.011152,0,0.002475,0,0.011215,0.006897,0.005435,0.018868,0,0.005291,0,0.006897,0.015444,0.018242,0.010526,0.012539,0,0,0,0,0.005102,0.008368,0,0.004695,0.008174,0.026906,0,0,0.006048,0.00369,0.020833,0.008065,0,0.008163,0,0,0.004082,0.004608,0.004608,0.005747,0.007353,0.00738	0.022599,0,0.018373,0.007194,0.034934,0,0.023438,0.010969,0.016304,0.010101,0.032051,0.018868,0.021429,0.01355,0.00489,0.016304,0.010989,0.008,0.006993,0.009302,0.014184,0.006897,0.006944,0.016949,0.027397,0.00831,0.019178,0.013793,0.026042,0.015789,0.010471,0.006006,0.023857,0.009009,0.017751,0,0.011194,0.007435,0.022409,0.003774,0.010204,0.007937,0.017422,0.007273	-0.00623808	4.95522e-05	0.0284972
5.17236	0.034625,0.036412,0.027927,0.05638,0.030881,0.035104,0.052834,0.040708,0.047144,0.050173,0.044118,0.048689,0.03632,0.039909,0.110457,0.039377,0.030848,0.031359,0.048803,0.036522,0.039572,0.062417,0.052126,0.075282,0.041314,0.030917,0.033825,0.050669,0.024348,0.059006,0.027387,0.030462,0.051198,0.083682,0.047043,0.06087,0.039042,0.039575,0.04434,0.049451,0.037415,0.039706,0.072497,0.051282,0.03708…	0.094092,0.060543,0.07516,0.037479,0.050326,0.039055,0.069647,0.074364,0.061611,0.048485,0.040816,0.041212,0.115079,0.060189,0.049595,0.07781,0.065545,0.036658,0.043421,0.089682,0.045752,0.04843,0.057303,0.087563,0.056309,0.08324,0.046961,0.054422,0.052834,0.027203,0.067929,0.108484,0.053345,0.071561,0.073826,0.076217,0.033006,0.053394,0.074713,0.014138,0.045236,0.061224,0.088285,0.056191	-0.0142459	5.00685e-05	0.028727
19.1081	0.395973,0.298246,0.289655,0.290909,0.572973,0.137143,0.358108,0.33,0.25731,0.339181,0.455882,0.181818,0.475248,0.168317,0.161616,0.302632,0.465116,0.335052,0.453416,0.352632,0.230263,0.196721,0.311111,0.313131,0.422018,0.355828,0.488506,0.279661,0.344086,0.273333,0.541284,0.372263,0.467836,0.216216,0.392157,0.473404,0.364103,0.408284,0.289773,0.386667,0.269663,0.307087,0.376068,0.211864,0.445122…	0.189474,0.116667,0.154286,0.388235,0.152263,0.193878,0.201183,0.182432,0.283871,0.238411,0.304813,0.210191,0.165138,0.22561,0.393548,0.270833,0.294118,0.442424,0.356522,0.148936,0.474453,0.212291,0.164251,0.209091,0.320988,0.315789,0.222222,0.279279,0.243056,0.292857,0.161491,0.2,0.252475,0.273292,0.272,0.217822,0.537634,0.274882,0.219653,0.289157,0.231156,0.226667,0.285714,0.294798	0.07631	5.06626e-05	0.0289329
17.36	0.020019,0.022617,0.02623,0.022093,0.114286,0.047074,0.012162,0.044293,0.025042,0.022535,0.023474,0.020979,0.033482,0.02716,0.021467,0.025641,0.021277,0.017348,0.063781,0.015845,0.070968,0.02852,0.021195,0.005964,0.067542,0.01699,0.018605,0.015224,0.024173,0.022809,0.086777,0.018382,0.034264,0.036946,0.015528,0.017161,0.101587,0.03005,0.018868,0.043805,0.029014,0.044444,0.010742,0.036443,0.104126…	0.01209,0.011236,0.011707,0.065574,0.039797,0.013201,0.009357,0.017941,0.03,0.025281,0.019305,0.034783,0.014925,0.014857,0.01532,0.034036,0.017512,0.098485,0.009685,0.012868,0.021994,0.042614,0.064136,0.01145,0.01393,0.011752,0.011062,0.010638,0.017522,0.018904,0.016878,0.021018,0.019039,0.021505,0.019305,0.026573,0.019526,0.005495,0.01087,0.013233,0.017513,0.005479,0.008197,0.01476	0.0135175	5.3921e-05	0.0305189
12.4385	0.051661,0.020179,0.02027,0.094203,0.11985,0.015306,0.02445,0.019355,0.054321,0.069388,0.028436,0.089286,0.082474,0.021097,0.059748,0.066667,0.020761,0.041026,0.014981,0.075055,0.053571,0.024055,0.04878,0.032967,0.148148,0.042683,0.055556,0.011765,0.067227,0.032787,0.028037,0.038136,0.159091,0.028986,0.035897,0.042654,0.034843,0.048951,0.045455,0.108187,0.045752,0.107011,0.008811,0.058824,0.05084…	0.030675,0.236515,0.018349,0.027668,0.027076,0.011111,0.005319,0.027778,0.038806,0.031884,0.029412,0.038071,0.011111,0.036649,0.012448,0.1,0.039007,0.043702,0.03252,0,0.030303,0.034884,0.023599,0.018182,0.017021,0.009756,0.027692,0.052023,0.15508,0.03537,0.015385,0.007407,0.027778,0.024194,0.01626,0.021053,0.020408,0.013605,0.02451,0.035599,0.020772,0.019169,0.033473,0.003236	0.0198242	5.55336e-05	0.0312793
5.12593	0.006477,0.030496,0.018779,0.008865,0.007605,0.017762,0.009494,0.008951,0.008304,0.017296,0.007421,0.019435,0.020446,0.02046,0.021845,0.02004,0.015682,0.025543,0.008559,0.012285,0.012915,0.026726,0.021598,0.021407,0.012281,0.011952,0.011925,0.012072,0.018553,0.035714,0.0134,0.020218,0.018492,0.027778,0.029817,0.020179,0.013139,0.009107,0.018803,0.00545,0.011579,0.018018,0.022945,0.025352,0.016908…	0.022774,0.133929,0.019856,0.021915,0.380952,0.017323,0.030132,0.026144,0.039809,0.008945,0.017143,0.017361,0.026616,0.020934,0.021021,0.023256,0.021407,0.11478,0.014458,0.014815,0.016393,0.009231,0.085859,0.022371,0.138783,0.028626,0.050489,0.021053,0.010363,0.032692,0.032508,0.022495,0.074703,0.025352,0.027431,0.018557,0.020877,0.03125,0.024641,0.015221,0.139764,0.026895,0.011013,0.016807	-0.0253012	5.72007e-05	0.0320731
6.13677	0.882979,0.886364,1,0.967742,0.854839,0.921875,0.960784,0.95122,0.894737,0.970588,0.948718,0.888889,0.952381,0.917808,0.878049,0.854545,0.916667,0.9,0.971429,0.927536,0.830189,0.93617,0.913043,0.955556,0.73913,0.953125,0.875,0.866667,1,0.972973,0.962264,0.935484,0.885714	0.645161,0.864865,0.483871,0.897436,0.864865,0.887324,0.925,0.853933,0.842105,0.757576,0.930233,0.227273,0.896907,0.727273,0.817073,0.80303,0.875,0.93617,0.653061,0.839286,0.769231,0.826087,0.897959,0.932432,0.90625	0.114971	5.82478e-05	0.0325105
3.18428	0.017673,0.03125,0.018088,0.017094,0.017787,0.019417,0.020548,0.014706,0.016529,0.019943,0.019802,0.01676,0.013575,0.023923,0.018237,0.02267,0.028902,0.019002,0.010661,0.021127,0.01992,0.022124,0.013605,0.025532,0.007634,0.019084,0.031469,0.03,0.012931,0.019868,0,0.011765,0.020067,0.014286,0.021116,0.014184,0.011442,0.014599,0.009926,0.01005,0.0199,0.038462,0.033873,0.009202,0.009662,0.009464,0.0…	0.03211,0.019048,0.021583,0.020253,0.017305,0.023256,0.024793,0.023295,0.034483,0.022272,0.014085,0.023904,0.022901,0.016787,0.003086,0.055072,0.036923,0.023684,0.03125,0.012138,0.034221,0.009404,0.020721,0.033439,0.028424,0.018212,0.029973,0.036697,0.025463,0.040984,0.024911,0.021127,0.030826,0.030726,0.050209,0.04,0.02381,0.035608,0.023857,0.012552,0.022013,0.042735,0.02071,0.024169	-0.00733448	5.8906e-05	0.0325577
11.1284	0.004854,0.014286,0,0.039604,0,0.019802,0.016393,0.006579,0.013333,0.023256,0.017241,0.015152,0,0.014925,0.015152,0.013699,0,0.012618,0.008696,0.012346,0,0.008696,0.009174,0.043011,0.014388,0,0.019608,0.018519,0.027027,0.007519,0.0125,0,0.019608,0.017391,0.010309,0.008547,0,0.017857,0.011299,0.015,0.011364,0,0.017241,0.032609,0.01227,0.006849,0,0.025641,0.021277,0.009615,0.02907,0,0.019231,0	0.023529,0.011765,0.015306,0,0.024845,0.018018,0.008929,0,0.013158,0.038462,0.035461,0.056338,0.02381,0.020202,0.032787,0.042254,0.007812,0.041667,0.026316,0.03125,0.015748,0.021739,0.055556,0.02439,0.02439,0.007937,0.016393,0.011905,0.009174,0.048,0.020408,0.070423,0.011364,0.088235,0.014388,0.04386,0.040984,0.022059,0.015789,0.004854,0.05,0.022727	-0.0136381	5.90197e-05	0.0325577
12.5327	0.23445,0.154545,0.075949,0.175439,0.471831,0.082759,0.107981,0.253731,0.161616,0.102439,0.090909,0.202797,0.252874,0.06,0.123596,0.128,0.356436,0.157658,0.062201,0.150685,0.142857,0.118644,0.144928,0.144737,0.19685,0.219298,0.149068,0.11194,0.239362,0.080292,0.277108,0.2,0.129944,0.153374,0.290909,0.169231,0.124138,0.206897,0.266355,0.143791,0.126984,0.067568,0.115702,0.131579,0.191011,0.130435,…	0.05814,0.053097,0.154286,0.212644,0.034632,0.064706,0.185897,0.079646,0.169231,0.115702,0.19,0.134454,0.068627,0.189655,0.174528,0.139665,0.148649,0.089286,0.023923,0.131783,0.149351,0.0625,0.085106,0.033816,0.061947,0.125,0.105882,0.052941,0.117647,0.149606,0.084615,0.061224,0.190141,0.096386,0.089385,0.10274,0.079268,0.114865,0.115152,0.115942,0.153846,0.060976,0.116564	0.0606291	5.91261e-05	0.0325577
19.5032	0.207921,0.301887,0.066667,0.090361,0.451923,0.085106,0.12987,0.11413,0.139037,0.13198,0.392523,0.187879,0.378378,0.21875,0.102564,0.142045,0.084211,0.143564,0.283237,0.237569,0.313131,0.207317,0.19685,0.128205,0.211382,0.178218,0.111111,0.080402,0.209821,0.194969,0.504587,0.165829,0.214876,0.177632,0.193798,0.331169,0.209091,0.28866,0.165644,0.145833,0.25,0.125,0.191011,0.11828,0.224,0.151724,0.…	0.110169,0.079208,0.121622,0.19898,0.070755,0.045045,0.182432,0.108247,0.086957,0.2,0.125,0.262136,0.068182,0.080214,0.253425,0.175,0.089041,0.263804,0.215385,0.008772,0.157895,0.151515,0.252525,0.072917,0.336842,0.038462,0.126506,0.038961,0.087719,0.120879,0.086957,0.007812,0.107623,0.098361,0.176471,0.14359,0.147727,0.084577,0.064327,0.049242,0.113744,0.072727,0.035088,0.144444	0.0771243	5.97379e-05	0.0328212
12.5394	0.043699,0.074565,0.052158,0.064194,0.077484,0.064759,0.037234,0.053333,0.036279,0.035676,0.208197,0.054653,0.055931,0.047468,0.045242,0.043236,0.046229,0.027088,0.048555,0.070101,0.048387,0.046543,0.061538,0.05203,0.116788,0.052876,0.138842,0.058962,0.050204,0.080495,0.066745,0.038739,0.061611,0.059406,0.041363,0.052782,0.061992,0.035413,0.030552,0.058645,0.058353,0.051075,0.098985,0.038055,0.06…	0.080408,0.051387,0.090741,0.050571,0.077565,0.029372,0.070073,0.11588,0.058319,0.081841,0.072,0.035933,0.07563,0.062808,0.068685,0.141304,0.071135,0.06176,0.065574,0.062305,0.07839,0.116698,0.046285,0.13,0.066152,0.084052,0.14128,0.075688,0.111702,0.069404,0.066667,0.067073,0.087894,0.096121,0.068627,0.117845,0.049695,0.08865,0.065336,0.022587,0.053824,0.062714,0.076142,0.058127	-0.0149736	6.06779e-05	0.0331895
6.27102	0.205381,0.259162,0.053653,0.1322,0.336174,0.040149,0.145257,0.219214,0.198291,0.144404,0.297691,0.088828,0.180523,0.069656,0.136898,0.235922,0.191564,0.203488,0.204775,0.449744,0.214421,0.128364,0.207143,0.032167,0.145677,0.240229,0.421004,0.047575,0.276147,0.064426,0.369586,0.207707,0.26959,0.3379,0.079232,0.278873,0.239437,0.185284,0.071963,0.228752,0.131218,0.277705,0.053403,0.199147,0.506977…	0.079775,0.022039,0.034347,0.325424,0.08049,0.044444,0.016495,0.051471,0.157796,0.165112,0.135545,0.067869,0.081382,0.090485,0.189862,0.116822,0.121927,0.355114,0.197674,0.018337,0.218808,0.131455,0.033675,0.035409,0.043424,0.057621,0.048872,0.072398,0.034188,0.140351,0.082103,0.045134,0.054717,0.143116,0.100904,0.045534,0.405979,0.088136,0.069353,0.251601,0.1076,0.014686,0.058589,0.111005	0.083509	6.06779e-05	0.0331895
19.5032	0.095694,0.223577,0.06087,0.061856,0.428571,0.090909,0.049822,0.069091,0.056856,0.053691,0.243243,0.180147,0.111111,0.151316,0.051163,0.114943,0.041096,0.043321,0.211039,0.145763,0.212766,0.119048,0.075377,0.04142,0.114286,0.108571,0.054945,0.055422,0.104816,0.08042,0.325843,0.073955,0.126316,0.044444,0.135417,0.148438,0.08642,0.228571,0.06639,0.096154,0.05618,0.02963,0.044776,0.085106,0.10396,0.…	0.055249,0.055172,0.040698,0.0681,0.057143,0.008902,0.050228,0.03632,0.088889,0.056537,0.055118,0.144828,0.044776,0.058394,0.193237,0.055046,0.034483,0.142857,0.165049,0.015504,0.086486,0.094737,0.204698,0.0181,0.090909,0.035971,0.042553,0.041451,0.025455,0.056738,0.030675,0.02974,0.029178,0.071038,0.056075,0.074534,0.06391,0.069909,0.036697,0.04712,0.039157,0.092784,0.030075,0.022472	0.057269	6.247e-05	0.0340185
6.26273	0.107595,0.065116,0.010695,0.053571,0.3,0.029412,0.056604,0.061674,0.088785,0.045045,0.02907,0.037037,0.090909,0.043478,0.037313,0.120603,0.045752,0.133803,0.054878,0.048246,0.195652,0.093458,0.069444,0.055172,0.022346,0.136,0.173333,0.048309,0.093407,0.031746,0.111111,0.081633,0.060606,0.092486,0.11811,0.086705,0.067961,0.083333,0.074627,0.052632,0.104762,0.006024,0.134146,0.426966,0.077844,0.00…	0.040323,0.007576,0.011111,0.019512,0,0.012712,0.011236,0.062176,0.038168,0.058394,0.061538,0.043478,0.018182,0.049774,0.058824,0.02381,0.054264,0.080214,0.022727,0.025641,0.074074,0.071038,0.221053,0.047619,0.018519,0.039216,0.025806,0.048951,0.116667,0.114035,0.034682,0.030488,0.045802,0.069182,0.088889,0.05597,0.012579,0.065844,0.031056,0.021459,0.03252,0.014493,0.032967,0.008333	0.0380032	6.43466e-05	0.0347339
2.21992	0.20029,0.223919,0.073826,0.23601,0.398458,0.397321,0.181579,0.403846,0.233405,0.140097,0.334884,0.24147,0.334559,0.182203,0.144886,0.25,0.59685,0.44691,0.260241,0.424125,0.284932,0.125,0.207668,0.063348,0.247706,0.299742,0.427822,0.157692,0.222222,0.192429,0.331169,0.370229,0.321224,0.228261,0.189516,0.216518,0.459207,0.376016,0.349169,0.224138,0.365155,0.32732,0.10559,0.170279,0.561453,0.363316…	0.190299,0.07027,0.066406,0.567686,0.070724,0.033898,0.040254,0.096386,0.21308,0.182292,0.196721,0.369792,0.103865,0.158954,0.213368,0.25641,0.221254,0.29638,0.247126,0.043269,0.28,0.215655,0.136276,0.077519,0.05425,0.073446,0.12831,0.16092,0.226601,0.256351,0.141935,0.101124,0.148036,0.152212,0.166667,0.086455,0.351759,0.171021,0.138211,0.344948,0.173554,0.040541,0.087719,0.155319	0.09401	6.43481e-05	0.0347339
12.58	0.014778,0,0.026316,0.015038,0,0.007246,0,0.018519,0,0.023529,0.026316,0.018692,0,0,0,0,0.022556,0.037037,0.023952,0.009346,0,0.014493,0,0,0.059524,0.011765,0.01,0.004184,0.007692,0,0,0,0.0125,0.027027,0.013514,0,0,0,0.007092,0,0.017544,0,0.006061,0.008475,0.014085,0.014493,0,0,0,0.012195,0.027027,0,0.029412,0.005618,0.032258,0.009804	0.041096,0.02381,0.033557,0.02,0.015748,0.009346,0.008547,0.026846,0.025,0.021277,0.042857,0,0.012987,0.019417,0.181818,0.019417,0.015789,0,0.014493,0.017544,0.044444,0.032258,0.023438,0.022222,0.022727,0.021583,0.03125,0.009091,0.019231,0.036585,0.025641,0.018868,0.005405,0.008197,0.012579,0.052632,0.012739,0.059406,0.005814,0.008547,0.014184,0,0,0.037736	-0.0139104	6.58822e-05	0.035277
6.26273	0.088889,0.085271,0.026667,0.020408,0.137097,0.05914,0.084337,0.041322,0.023529,0.034188,0.021858,0.03681,0.044248,0.033333,0.025157,0.05,0.051282,0.039773,0.081081,0.047619,0.160494,0.025,0.05814,0.030488,0.026042,0.134454,0.111111,0.015873,0.063694,0.037383,0.187135,0.047619,0.058511,0.056818,0.050955,0.078125,0.135802,0.032609,0.032609,0.019608,0.076336,0.046296,0.25641,0.363057,0.059459,0.049…	0.025157,0,0.006211,0.006098,0.02454,0.030675,0.010811,0.030303,0.035714,0.037736,0.030769,0.02027,0.035714,0.014286,0.047297,0.033058,0.040936,0.030303,0.039216,0.086667,0.019231,0.247059,0.015504,0.030864,0.026549,0.056122,0.082192,0.263158,0.106952,0.019231,0.035714,0.008621,0.015267,0,0.018692,0.024242,0.029586,0.013072,0.034483,0.043011,0.015385,0.057971,0.025	0.026972	6.59276e-05	0.035277
6.26273	0.047575,0.062127,0.045959,0.04716,0.159802,0.020231,0.039282,0.036541,0.040915,0.034188,0.018272,0.0256,0.039024,0.012478,0.03139,0.051451,0.019789,0.058753,0.064103,0.045455,0.157676,0.033482,0.070671,0.01757,0.028192,0.038898,0.11453,0.014873,0.051637,0.033149,0.155319,0.043137,0.070946,0.043011,0.044652,0.066946,0.049793,0.10596,0.04485,0.05475,0.034449,0.070081,0.041379,0.18883,0.289973,0.02…	0.032319,0.017422,0.024804,0.012048,0.025352,0.01459,0.011609,0.016514,0.015238,0.046136,0.024581,0.021033,0.017778,0.014006,0.035088,0.055195,0.029155,0.026012,0.042105,0.021382,0.077193,0.039216,0.255937,0.015172,0.016563,0.030338,0.021036,0.034286,0.188235,0.084416,0.019231,0.031792,0.027431,0.030912,0.039801,0.015474,0.019449,0.022879,0.017178,0.057007,0.021429,0.017595,0.038394,0.038194	0.0194771	6.62611e-05	0.0353785
9.13263	0.857143,0.833333,0.844444,0.672414,0.83871,0.85,0.913043,0.825,0.777778,0.824561,0.837838,0.805556,0.854545,0.909091,0.898305,0.8,0.865979,0.882353,0.756757,0.888889,0.80597,0.828571,0.783784,0.918919,0.902439	0.813953,0.717949,0.677419,0.8,0.752381,0.702479,0.833333,0.785714,0.780488,0.796875,0.869565,0.779817,0.918367,0.740741,0.818182,0.810345,0.770115,0.733333,0.7,0.753846,0.74,0.814815,0.604651,0.831683,0.716049,0.6875,0.820513,0.714286,0.791667,0.692308,0.692308,0.784615,0.871795	0.0718323	6.65393e-05	0.0354502
2.12858	0.010183,0.015487,0.005479,0.015306,0.010283,0.02139,0.005155,0,0.006452,0.013544,0.009934,0.007109,0.005618,0.003401,0.005495,0.019284,0.01222,0.002315,0.005587,0.010526,0.011396,0.005208,0.013746,0.015444,0.004902,0.003559,0.015106,0.006329,0.002288,0.022727,0.002882,0,0.010601,0,0.011111,0.008475,0.017032,0.007692,0.00432,0.017978,0.007117,0,0.026667,0.034056,0.010667,0.005263,0.003106,0.01005…	0.011173,0.043624,0.018868,0.014768,0.016854,0.002681,0.020619,0.025751,0.013289,0.027907,0.036066,0.026144,0.021084,0.002232,0.013055,0.015385,0.01519,0.028436,0.03268,0.008152,0.007519,0.009881,0.051471,0.004301,0.035897,0.022293,0,0.010753,0.010033,0.007792,0.038462,0.018576,0.015453,0.011494,0.005222,0.013559,0.019022,0.012605,0.002604,0.012146,0.030151,0.009259,0.016129	-0.00848249	6.85794e-05	0.0363796
6.27102	0.25539,0.262231,0.079723,0.202726,0.329137,0.069193,0.194805,0.232682,0.202512,0.197368,0.281059,0.100511,0.220183,0.086042,0.170139,0.301794,0.43487,0.128613,0.21371,0.309654,0.184411,0.15245,0.197615,0.056437,0.18283,0.235656,0.401079,0.095238,0.305732,0.11501,0.376325,0.225564,0.248811,0.240602,0.097378,0.280665,0.226766,0.15,0.103004,0.232925,0.145221,0.275269,0.070934,0.17217,0.447412,0.125…	0.129213,0.059406,0.071429,0.392617,0.066556,0.079661,0.040388,0.085653,0.189394,0.195035,0.182143,0.101818,0.096539,0.114332,0.172131,0.165714,0.145946,0.306156,0.20331,0.050699,0.223881,0.164407,0.060325,0.065764,0.076923,0.097297,0.093264,0.138272,0.0625,0.16263,0.098827,0.065789,0.119231,0.1337,0.1477,0.068592,0.340909,0.098361,0.105519,0.254932,0.137353,0.065104,0.083333,0.187384	0.0715646	7.02496e-05	0.0371104
17.1958	0.040636,0.05698,0.033981,0.038356,0.118644,0.064159,0.041126,0.034205,0.031111,0.029412,0.047138,0.030075,0.035211,0.048,0.038348,0.053933,0.02518,0.033043,0.04321,0.03617,0.032895,0.024064,0.030822,0.016077,0.044444,0.031026,0.03178,0.028571,0.049251,0.049296,0.024845,0.049608,0.021442,0.054054,0.041783,0.048128,0.019355,0.030108,0.02957,0.04845,0.018692,0.031915,0.030879,0.030055,0.014134,0.04…	0.012739,0,0.012903,0.009195,0.024575,0.038835,0.008811,0.012285,0.033766,0.047146,0.066362,0.012594,0.026316,0.030088,0.035197,0.057471,0.054545,0.021413,0.019841,0.013298,0.020528,0.023622,0.015695,0.028061,0.018248,0.024793,0.026749,0.019934,0.01956,0.032836,0.02122,0.007853,0.035211,0.017279,0.05848,0.018605,0.023041,0.028681,0.023041,0.028061,0.021951,0.044199,0.009732,0.021378	0.0115518	7.12709e-05	0.0375536
2.86023	0.938272,0.886792,0.898551,0.783784,0.872727,0.804878,0.924528,0.84375,0.714286,0.857143,0.857143,0.861538,0.873239,0.783784,0.933333,0.857143,0.557692,0.714286,0.769231,0.741071,0.84127,0.731707,0.866667,0.770833,0.796296,0.806122,0.761905,0.878788,0.769231,0.731707,0.645161,0.724138,0.725275,0.894737,0.898148,0.925,0.759259	0.690476,0.571429,0.625,0.470588,0.682353,0.505263,0.782609,0.833333,0.857143,0.742424,0.826087,0.757895,0.833333,0.75,0.597701,1,0.775281,0.727273,0.533333,0.7,0.472441,0.870968,0.592593,0.674419,0.613636,0.804348,0.588235,0.711538,0.711864,0.836957,0.405405,0.727273,0.776316,0.726027	0.111573	7.14027e-05	0.0375536
1.17502	0.958904,0.878378,0.983333,0.508772,0.9,0.961538,0.932203,0.97561,0.606061,0.763889,0.955556,0.818182,0.94,0.975904,0.936709,1,0.969697,0.930233,0.924528,0.980769,0.983333,0.95,0.928571,0.960526,0.8875,0.925,0.9,0.979167,0.934426,0.938776,0.946667,0.945946	0.869565,0.294118,0.955882,0.859813,0.91358,0.942308,0.844444,0.90411,0.946429,0.887097,0.913793,0.855263,0.820513,0.6,0.568182,0.851064,0.825397,0.695652,0.90411,0.72093,0.867925,0.890244,0.861538,0.913043,0.925926,0.777778	0.0884689	7.37965e-05	0.0386474
17.4963	0.964135,0.94385,0.963855,0.913514,0.789238,0.925,0.956311,0.949749,0.949664,0.960613,0.961905,0.957854,0.980861,0.922619,0.927152,0.958115,0.96988,0.953846,0.93985,0.970395,0.90625,0.948529,0.936842,0.874251,0.934866,0.93578,0.971338,0.936508,0.972028,0.928571,0.959184,0.920635,0.953333,0.934579,0.963235,0.985294,0.963731,0.927835,0.980315,0.954286,0.964789,0.911765,0.9447,0.984127,0.967742,0.93…	0.94052,0.550898,0.939759,0.949219,0.897311,0.929379,0.909091,0.92623,0.922652,0.940476,0.95082,0.900383,0.977778,0.946927,0.949749,0.918831,0.940568,0.97619,0.944915,0.971098,0.783883,0.88015,0.946108,0.876168,0.933333,0.941748,0.879195,0.576227,0.827586,0.871383,0.923729,0.916399,0.925373,0.926829,0.925926,0.956989,0.897778,0.909091,0.960486,0.771186,0.933962,0.923077,0.92607	0.0425234	7.41447e-05	0.0387473
17.1958	0.026846,0.057906,0.047404,0.04607,0.033333,0.021834,0.025586,0.033865,0.051836,0.052441,0.08078,0.016032,0.069832,0.057576,0.050992,0.055679,0.033275,0.077834,0.056112,0.046122,0.049608,0.035941,0.037736,0.020997,0.04918,0.066194,0.057971,0.035294,0.05428,0.051522,0.046569,0.060914,0.040936,0.019417,0.035912,0.062069,0.049462,0.037895,0.028947,0.044061,0.050228,0.050147,0.023585,0.02765,0.033149…	0.023622,0.014925,0.035789,0.029412,0.026119,0.032634,0.010941,0.029197,0.018182,0.044226,0.052154,0.025532,0.030387,0.027682,0.030651,0.039823,0.035955,0.039749,0.037383,0.028947,0.015766,0.02924,0.030837,0.052764,0.023551,0.030055,0.022358,0.03856,0.036232,0.026253,0.044681,0.035294,0.032258,0.038544,0.037464,0.026966,0.025,0.018904,0.036364,0.059448,0.020225,0.023077,0.017937,0.034642	0.012647	7.44534e-05	0.0387595
18.6099	0.164835,0.06,0.138462,0.044444,0.22449,0.169492,0.089888,0.089286,0.205882,0,0.081633,0.568182,0.192308,0.22807,0.090909,0.105263,0.028571,0.215909,0.129032,0.328125,0.02381,0.05,0.117647,0.126984,0.230769,0.108108,0.146667,0.232143,0.09375,0.205128,0,0.179487,0.206897,0.181818,0.03125	0,0.121951,0,0.016949,0.016129,0,0.096154,0.05,0.035088,0.136364,0.215686,0.111111,0.055556,0.025,0,0.157895,0.016667,0.021739,0.027778,0.057143,0.032258,0.050847,0,0.113636,0,0,0.235294,0.036364,0.040816,0.078431,0.031746,0.041667	0.0884609	7.533e-05	0.0390352
15.2834	0.073298,0.052632,0.061404,0.109756,0.116505,0.089947,0.0375,0.109091,0.057377,0.060811,0.086957,0.072,0.103448,0.193548,0.041096,0.065693,0.105556,0.078652,0.227273,0.076923,0.1,0.09434,0.036036,0.125,0.137405,0.133333,0.066116,0.084507,0.067901,0.098901,0.153846,0.051724,0.111111,0.015385,0.070796,0.116667,0.09009,0.014286,0.077381,0.039216,0.095745,0.048193,0.031746,0.082192,0.05036,0.1,0.0593…	0.104651,0.164179,0.120805,0.177305,0.217021,0.177966,0.075758,0.125,0.09009,0.114943,0.084112,0.181818,0.132231,0.078313,0.047244,0.122449,0.12605,0.117647,0.05,0.126126,0.113475,0.229412,0.089888,0.1,0.137931,0.104167,0.086957,0.307692,0.186275,0.111111,0.0625,0.081967,0.115702,0.157895,0.133929,0.145455,0.076271,0.057377,0.163636,0.076923,0.129032,0.058824,0.103448	-0.033537	7.63643e-05	0.0393109
2.17587	0.00846,0.02349,0.008746,0.014925,0.011594,0.002924,0.009191,0,0.001692,0.006329,0,0.006079,0.004608,0.003922,0.004049,0.002577,0.008439,0.00611,0.025522,0.006993,0.031128,0.007273,0.010101,0.012931,0.00885,0.008197,0,0.010684,0.010823,0.003425,0.002865,0.031111,0.005051,0.030769,0.019774,0.018349,0.007143,0.006536,0.006711,0.004938,0.002762,0.004695,0.010969,0.007752,0.004149,0.006061,0.011142,0…	0.023585,0.038462,0.018433,0.004474,0.014151,0.012255,0.014493,0.02439,0.020134,0.015198,0.016807,0.00346,0.014134,0.019284,0.018182,0.027237,0.020873,0.027174,0.024,0.007692,0.0125,0.016438,0.020779,0.018141,0.013587,0.027638,0.007389,0.006579,0.021407,0.006969,0.013587,0.02139,0.008475,0.013298,0.010101,0.013468,0.002732,0.011765,0.007614,0.00531,0.011696,0.017341,0.021505,0.010101	-0.00569267	7.66036e-05	0.0393109
19.4697	0.050874,0.070664,0.054585,0.061876,0.051429,0.197619,0.053131,0.0525,0.060086,0.073239,0.091743,0.078891,0.066901,0.033962,0.073394,0.06682,0.042272,0.112281,0.022109,0.042357,0.065282,0.2125,0.053412,0.130252,0.143541,0.095436,0.071253,0.095556,0.057041,0.090047,0.097264,0.045902,0.063725,0.057778,0.073846,0.049875,0.063043,0.047468,0.077273,0.092727,0.041833,0.072519,0.128603,0.130319,0.035422…	0.109489,0.360731,0.109057,0.037234,0.547619,0.039175,0.157588,0.085366,0.140167,0.064599,0.066914,0.184136,0.076923,0.182163,0.139423,0.088737,0.061633,0.151452,0.08596,0.135279,0.085227,0.10119,0.418557,0.143216,0.338677,0.072093,0.186386,0.089347,0.146465,0.112469,0.140127,0.095116,0.217119,0.125506,0.066975,0.108466,0.122083,0.080402,0.10084,0.050955,0.170561,0.180952,0.067797,0.069767	-0.0556334	7.66606e-05	0.0393109
5.17236	0.045864,0.038351,0.048436,0.070193,0.050495,0.047435,0.068298,0.041276,0.056221,0.039604,0.053421,0.055072,0.055422,0.048889,0.087622,0.032132,0.04408,0.025112,0.066667,0.053555,0.036209,0.05974,0.058594,0.095519,0.045881,0.061622,0.056481,0.083493,0.043716,0.074611,0.03336,0.049041,0.042487,0.057508,0.054335,0.042654,0.050879,0.037975,0.067383,0.067943,0.05709,0.055224,0.100791,0.064294,0.04645…	0.092999,0.084886,0.090654,0.041631,0.04698,0.068467,0.11002,0.070552,0.061704,0.060888,0.058651,0.043426,0.090113,0.087422,0.068702,0.083503,0.073377,0.052863,0.038462,0.089981,0.050302,0.058373,0.052164,0.09728,0.057495,0.076396,0.05364,0.078082,0.072362,0.066184,0.071283,0.105202,0.070352,0.076702,0.072375,0.078922,0.0657,0.068709,0.076255,0.04,0.047847,0.083072,0.10963,0.073413	-0.0140088	7.66606e-05	0.0393109
6.27101	0.094634,0.115286,0.033245,0.057955,0.243105,0.039092,0.0625,0.046127,0.097674,0.082375,0.059186,0.061466,0.046729,0.032723,0.032552,0.11625,0.070304,0.28,0.219444,0.219983,0.165673,0.049425,0.084615,0.018519,0.076179,0.099692,0.274262,0.038417,0.11902,0.036717,0.294713,0.10596,0.13009,0.194595,0.041667,0.061254,0.130762,0.095661,0.035446,0.080583,0.126394,0.112593,0.034831,0.053191,0.260523,0.04…	0.035014,0.018124,0.015815,0.078207,0.029155,0.043663,0.014805,0.024202,0.078341,0.06135,0.063966,0.026042,0.037445,0.04773,0.116633,0.074733,0.093943,0.301724,0.093379,0.002558,0.04142,0.101197,0.018116,0.039823,0.020086,0.037253,0.031807,0.037901,0.029476,0.056763,0.034261,0.013473,0.036557,0.066184,0.072824,0.025783,0.075,0.042155,0.036281,0.071579,0.03252,0.020716,0.031368,0.071349	0.0500451	7.66606e-05	0.0393109
6.27101	0.164286,0.135135,0.036775,0.096038,0.282443,0.035183,0.116646,0.091827,0.134787,0.13253,0.088197,0.060226,0.09375,0.046875,0.076072,0.16996,0.119867,0.291332,0.23001,0.297394,0.198473,0.075589,0.157609,0.022222,0.094148,0.164847,0.36485,0.040506,0.222628,0.056845,0.346523,0.141498,0.188794,0.20915,0.057029,0.146646,0.160481,0.187817,0.050459,0.146241,0.144338,0.170927,0.049878,0.083333,0.37575,0…	0.063733,0.017957,0.048843,0.15848,0.034836,0.042889,0.024781,0.03787,0.118774,0.08657,0.101482,0.039716,0.045614,0.060419,0.195722,0.136187,0.134328,0.351197,0.131827,0.006748,0.087829,0.113033,0.034343,0.03645,0.036697,0.037736,0.046768,0.064103,0.035755,0.053191,0.068927,0.025197,0.035264,0.087623,0.102616,0.054402,0.125786,0.05985,0.058896,0.127803,0.05793,0.025052,0.045333,0.103155	0.0643004	8.12378e-05	0.0413993
17.8818	0.006952,0.01232,0.017308,0.0209,0.014374,0.026316,0.01423,0.019493,0.0144,0.016158,0.012987,0.018913,0.02139,0.002532,0.015717,0.018727,0.026648,0.016667,0.025641,0.00722,0.017442,0.021008,0.012285,0.024523,0.004107,0.020501,0.011111,0.008403,0.004608,0.011194,0.021108,0.011547,0.021631,0.013825,0.021378,0.013133,0.009363,0.017123,0.014815,0.016467,0.008811,0.021333,0.039432,0.034031,0.002899,0.…	0.019943,0.016901,0.023847,0.028419,0.010899,0.038031,0.018215,0.009724,0.042155,0.021164,0.018349,0.009852,0.033898,0.021841,0.021692,0.033445,0.032023,0.026515,0.035897,0.024096,0.01995,0.018367,0.019027,0.020258,0.015674,0.02439,0.021544,0.0325,0.026639,0.01559,0.018975,0.014,0.035778,0.02027,0.036036,0.011494,0.011457,0.033217,0.028617,0.029772,0.005236,0.0375,0.028037,0.012384	-0.0074074	8.3618e-05	0.0421778
20.2256	0.014652,0.04386,0.109145,0.036481,0.019108,0.052632,0.033033,0.021708,0.020036,0.017544,0.028391,0.050691,0.042614,0.011204,0.045714,0.018868,0.032573,0.033803,0.013283,0.01455,0.027624,0.086817,0.015686,0.047619,0.042683,0.04067,0.026144,0.036101,0.019417,0.036585,0.030864,0.038934,0.033465,0.043011,0.02,0.02507,0.0375,0.028694,0.047478,0.059259,0.023679,0.025352,0.067797,0.035714,0.036082,0.02…	0.09434,0.061983,0.080997,0.053286,0.152801,0.085333,0.123711,0.044118,0.058411,0.038549,0.0199,0.05042,0.053738,0.053371,0.024229,0.059406,0.053299,0.041667,0.056548,0.048825,0.044776,0.024341,0.109137,0.027855,0.194937,0.053125,0.084444,0.031915,0.033784,0.073746,0.08871,0.023729,0.022801,0.038618,0.05303,0.085873,0.041591,0.034063,0.075472,0.016722,0.035264,0.091633,0.047771,0.0275	-0.0225592	8.36221e-05	0.0421778
5.1571	0.162025,0.229102,0.447489,0.045614,0.384409,0.158209,0.089552,0.091912,0.082857,0.067925,0.293286,0.195286,0.13369,0.485714,0.069519,0.161654,0.084548,0.247582,0.142857,0.194521,0.266055,0.119816,0.142292,0.055838,0.200803,0.085106,0.148649,0.052632,0.134615,0.087273,0.090361,0.162338,0.068627,0.155556,0.033898,0.078947,0.099585,0.122951,0.279883,0.095522,0.121495,0.137363,0.049822,0.193548,0.11…	0.048485,0.07563,0.032787,0.0681,0.18328,0.035587,0.018462,0.043956,0.122363,0.036649,0.044355,0.238739,0.057416,0.041009,0.211604,0.050633,0.04375,0.283582,0.146893,0.031414,0.073077,0.117808,0.372642,0.03,0.019108,0.008264,0.0625,0.048,0.173333,0.146119,0.036474,0.036697,0.085911,0.095679,0.054795,0.08,0.146853,0.083871,0.03629,0.043478,0.134483,0.010101,0.089385,0.044304	0.0573044	8.36221e-05	0.0421778
6.10978	0.048724,0.050347,0.011881,0.038513,0.281633,0.06947,0.025608,0.121255,0.063859,0.048265,0.297587,0.111588,0.051913,0.05291,0.033465,0.089463,0.149068,0.045977,0.145455,0.071161,0.031026,0.045872,0.058824,0.016393,0.094845,0.039216,0.117978,0.02781,0.059246,0.030471,0.130137,0.046875,0.164384,0.100775,0.026643,0.077088,0.047009,0.097826,0.117735,0.129252,0.086037,0.096573,0.030651,0.038647,0.0388…	0.008264,0.060109,0.009669,0.129445,0.050613,0.014451,0.001639,0.007859,0.041367,0.037651,0.056834,0.03617,0.002874,0.030568,0.107296,0.044041,0.048588,0.115315,0.092417,0.009191,0.030189,0.056738,0.044643,0.011194,0.028219,0.008951,0.018031,0.018051,0.352542,0.026726,0.036735,0.022684,0.032843,0.043956,0.045455,0.021407,0.116761,0.026786,0.017621,0.0499,0.028283,0.013746,0.022181,0.026263	0.0330794	8.36221e-05	0.0421778
17.7777	0.074074,0.181034,0.117647,0.075,0.093333,0.09434,0.163265,0.119048,0.162162,0.113208,0.075,0.134615,0.105263,0.226415,0.25,0.181818,0.417476,0.407407,0.12,0.147826,0.225,0.132075,0.195122,0.090909,0.185714,0.162791,0.238095,0.275862,0.297297,0.277778,0.204545,0.17033,0.309091,0.207547,0.102564,0.030303,0.169811,0.224719,0.25,0.369048,0.12987,0.135802,0.130435,0.150442,0.054945,0.309091,0.224299,…	0.21875,0.050847,0.342105,0.086957,0.082353,0.029851,0.147727,0.195122,0.146341,0.085271,0.111111,0.15,0.068182,0.03125,0.068702,0.09375,0.184211,0.144231,0.044444,0.051948,0.105263,0.037975,0.053571,0.092025,0.021277,0.090909,0.103448,0.113924,0.099476,0.1875,0.090909,0.09375	0.0691705	8.45873e-05	0.0424904
14.7567	0.94015,0.965986,0.969072,0.941818,0.926829,0.939394,0.939597,0.970149,0.956522,0.963415,0.962617,0.947214,0.95858,0.961538,0.944785,0.974093,0.976048,0.945205,0.986667,0.96034,0.959799,0.954023,0.953642,0.935897,0.976331,0.983607,0.973585,0.940367,0.951128,0.923841,0.945946,0.952703,0.992727,0.953216,0.966667,0.974843,0.957447,0.949664,0.945205,0.96875,0.969388,0.993197,0.95614,0.962457,0.930233…	0.925926,0.869565,0.90873,0.982906,0.969112,0.900452,0.943723,0.911538,0.884615,0.977011,0.972414,0.953782,0.944444,0.921739,0.94382,0.957055,0.943089,0.953416,0.948052,0.91358,0.951311,0.921951,0.933333,0.943182,0.934156,0.934911,0.913043,0.959502,0.94469,0.859375,0.899471,0.917874,0.939024,0.938776,0.939623,0.946328,0.971429,0.916168,0.933566,0.977273,0.931624,0.943396,0.966443,0.935223	0.0201029	8.6064e-05	0.0430565
21.3545	0.088353,0.075342,0.061947,0.09434,0.051546,0.11194,0.050633,0.08284,0.076471,0.122951,0.114286,0.082645,0.073171,0.113208,0.098901,0.080247,0.033333,0.055921,0.078014,0.092199,0.081081,0.167939,0.17757,0.125,0.092715,0.09375,0.042735,0.036697,0.086486,0.096491,0.114504,0.037037,0.125,0.064516,0.05,0.019231,0.025862,0.049383,0.11976,0.074074,0.083333,0.11,0.126582,0.078652,0.075758,0.060345,0.053…	0.137931,0.111111,0.130435,0.080247,0.259615,0.131579,0.116438,0.152672,0.090909,0.186813,0.102804,0.033333,0.074766,0.130952,0.116788,0.064516,0.116564,0.134328,0.095238,0.071429,0.056604,0.044444,0.203883,0.176471,0.08209,0.115385,0.158824,0.127273,0.083969,0.122449,0.126761,0.2,0.096774,0.098361,0.133333,0.155172,0.110236,0.08871,0.15873,0.041096,0.084034,0,0.153846,0.093333	-0.0329415	8.80804e-05	0.0438344
20.4235	0.836735,0.799443,0.837838,0.746377,0.848708,0.779141,0.821622,0.847561,0.75,0.815385,0.874172,0.814371,0.794239,0.775281,0.662722,0.792208,0.897222,0.855319,0.649573,0.862191,0.75,0.766467,0.781513,0.624242,0.889655,0.862205,0.885154,0.68,0.86747,0.691099,0.876106,0.830357,0.80137,0.802632,0.742188,0.850649,0.816327,0.789625,0.795053,0.8375,0.825175,0.837349,0.546099,0.847716,0.8875,0.872727,0.6…	0.638191,0.81407,0.71,0.848592,0.766304,0.802395,0.559748,0.671429,0.75,0.800866,0.784884,0.756329,0.6,0.732143,0.73545,0.766234,0.752044,0.765766,0.781395,0.45977,0.705882,0.825153,0.928571,0.526667,0.785425,0.642857,0.741722,0.747475,0.734043,0.732026,0.71521,0.62,0.772358,0.678771,0.688235,0.665138,0.869403,0.728723,0.675258,0.883598,0.828244,0.540741,0.566038,0.726141	0.0677264	8.85733e-05	0.0438344
12.4385	0.075646,0.032554,0.018592,0.071269,0.037998,0.025414,0.04611,0.023451,0.057116,0.046533,0.047074,0.071602,0.060019,0.022406,0.035005,0.099057,0.019124,0.035149,0.040036,0.060177,0.08256,0.026385,0.048209,0.027533,0.095698,0.068352,0.065217,0.035836,0.091869,0.020704,0.029439,0.055147,0.102708,0.070652,0.051581,0.115116,0.051376,0.067024,0.04918,0.062727,0.022482,0.108423,0.014045,0.037997,0.0295…	0.025442,0.109026,0.0252,0.015949,0.055598,0.020702,0.01285,0.017422,0.036187,0.057773,0.042155,0.026557,0.031915,0.022052,0.022222,0.102857,0.053554,0.029956,0.064394,0.011345,0.032727,0.059199,0.018112,0.019632,0.007993,0.011749,0.033493,0.027211,0.101937,0.029491,0.022453,0.022099,0.038168,0.023029,0.036481,0.015137,0.013941,0.02467,0.028497,0.031038,0.018051,0.012585,0.015056,0.023011	0.0180429	8.85906e-05	0.0438344
19.4697	0.081285,0.113889,0.082262,0.108992,0.050459,0.266854,0.071942,0.080357,0.068528,0.097473,0.05814,0.058355,0.106977,0.040201,0.08502,0.06469,0.053245,0.096311,0.055556,0.03132,0.067164,0.218935,0.068345,0.136364,0.127479,0.045226,0.081818,0.089595,0.051502,0.098507,0.117438,0.039648,0.046832,0.077419,0.082031,0.044643,0.081301,0.041985,0.138643,0.082278,0.041769,0.046948,0.201754,0.114094,0.05802…	0.138889,0.4,0.196544,0.060948,0.632124,0.080808,0.203863,0.068127,0.189526,0.070707,0.058005,0.133829,0.076364,0.166287,0.144928,0.122066,0.045187,0.202046,0.072993,0.169014,0.130435,0.128019,0.48139,0.179577,0.384798,0.104101,0.163743,0.128319,0.398773,0.051515,0.187817,0.160494,0.328804,0.143979,0.061017,0.117089,0.097727,0.086538,0.117188,0.034826,0.190883,0.146893,0.111607,0.095361	-0.0660108	8.85906e-05	0.0438344
6.27101	0.218978,0.158602,0.051195,0.197531,0.409266,0.058036,0.15,0.104651,0.175719,0.084592,0.143498,0.076305,0.17341,0.073171,0.117978,0.2,0.322176,0.251196,0.331984,0.176471,0.208511,0.100694,0.151899,0.01626,0.104294,0.239544,0.295019,0.048544,0.227451,0.050691,0.347826,0.142857,0.236735,0.131579,0.258537,0.206667,0.104278,0.031532,0.148352,0.089783,0.208145,0.056,0.105263,0.462838,0.085174,0.021201…	0.065789,0.011407,0.031674,0.165803,0.056848,0.044521,0.033755,0.0375,0.099617,0.142077,0.153153,0.01476,0.038328,0.07377,0.2,0.134328,0.32107,0.097701,0.01227,0.099617,0.106452,0.03871,0.057971,0.049618,0.038462,0.061947,0.097345,0.046948,0.065637,0.104478,0.0625,0.05618,0.074324,0.12,0.067742,0.243697,0.088825,0.055556,0.224719,0.052174,0.031056,0.05,0.098958	0.0760169	8.86874e-05	0.0438344
6.15296	0.009324,0.018692,0.025105,0.009009,0.008584,0.021459,0.016484,0.037838,0.014706,0.008032,0,0.010811,0.008696,0.01087,0.010101,0.004149,0.016304,0.033708,0.034043,0.026515,0.016393,0.046875,0,0.008772,0,0.011236,0.010256,0.021053,0.017065,0.028902,0.038462,0.005495,0.00905,0.013158,0.009662,0.025907,0.019324,0.030675,0.006557,0.02439,0.024,0.025381,0.022388,0.039604,0.009479,0.025641,0.011905,0.0…	0.021429,0.025862,0.017668,0.023077,0.017167,0.02518,0.050781,0.027027,0.00995,0.058394,0.022727,0.026667,0.012048,0.047458,0.01845,0.052083,0.014981,0.049383,0.010638,0.025445,0.030702,0.026786,0.022624,0.051095,0.02963,0.061728,0.021505,0.039062,0.030172,0.045455,0.041026,0.037634,0.044444,0.014706,0.030534,0.035176,0.020161,0.017094,0.023585,0.007435,0.017045,0.030928,0.011111,0.020513	-0.0108754	9.02667e-05	0.0443683
14.2121	0.788018,0.684597,0.84127,0.827206,0.879213,0.773852,0.849265,0.728426,0.774691,0.782101,0.80212,0.855107,0.841667,0.84375,0.747423,0.834746,0.902743,0.862069,0.833333,0.867277,0.818182,0.790698,0.854922,0.758893,0.83682,0.847222,0.751366,0.770588,0.838284,0.78125,0.864865,0.782895,0.751678,0.84375,0.802198,0.810945,0.897959,0.78626,0.840376,0.823308,0.764706,0.828283,0.804878,0.83105,0.780488,0.…	0.809735,0.591667,0.774744,0.880734,0.497835,0.82684,0.784861,0.756972,0.68932,0.75625,0.818482,0.778523,0.888889,0.788927,0.779167,0.806452,0.71599,0.75827,0.737374,0.949239,0.766798,0.685801,0.541667,0.898438,0.494163,0.826087,0.752542,0.75,0.878543,0.765152,0.723881,0.801205,0.736196,0.762274,0.751196,0.677711,0.726994,0.703226,0.730519,0.845614,0.579327,0.642857,0.795812,0.778146	0.0624396	9.11737e-05	0.0446175
19.5032	0.105747,0.250951,0.070539,0.066225,0.467456,0.060284,0.068627,0.109966,0.081761,0.07717,0.215385,0.140794,0.238095,0.142857,0.06867,0.099631,0.025641,0.054422,0.258567,0.155844,0.230769,0.103704,0.102439,0.086486,0.108696,0.075269,0.111675,0.059633,0.135359,0.124138,0.264249,0.070988,0.205,0.090909,0.084577,0.263538,0.083333,0.271739,0.084677,0.157778,0.12766,0.055749,0.083916,0.104575,0.152074,…	0.106952,0.018634,0.060519,0.057627,0.134731,0.019178,0.073276,0.062645,0.109589,0.079872,0.075949,0.12,0.041379,0.06993,0.208333,0.115044,0.059041,0.134921,0.175926,0.014815,0.1,0.104167,0.248322,0.056034,0.132353,0.052083,0.060729,0.059113,0.035971,0.108844,0.034682,0.054348,0.058974,0.045455,0.074236,0.103858,0.068345,0.041783,0.035294,0.034826,0.056213,0.081633,0.055556,0.052083	0.0525987	9.16391e-05	0.0447541
6.27101	0.040157,0.090259,0.014706,0.033372,0.270133,0.017689,0.036257,0.027199,0.040414,0.034549,0.062864,0.016,0.043353,0.022837,0.02515,0.041045,0.041445,0.326825,0.130556,0.033363,0.117117,0.043757,0.055886,0.01074,0.036655,0.046557,0.203337,0.023952,0.054779,0.019362,0.2125,0.067005,0.051819,0.07177,0.035891,0.029374,0.084932,0.043086,0.014878,0.041257,0.025129,0.067024,0.029446,0.039216,0.081309,0.…	0.016,0.010331,0.014944,0.057726,0.006494,0.014054,0.01261,0.018868,0.044711,0.042105,0.04,0.014337,0.013655,0.013453,0.032901,0.046429,0.046213,0.16269,0.0375,0.003871,0.042204,0.067141,0.011309,0.025788,0.008883,0.013398,0.02445,0.030349,0.020247,0.02588,0.010173,0.009274,0.012516,0.030242,0.041335,0.024414,0.056713,0.033573,0.019406,0.030271,0.03125,0.015957,0.012723,0.027455	0.033845	9.2494e-05	0.044993
11.4529	0.931818,0.822917,0.928571,0.945946,0.977273,0.924528,0.909091,0.966667,0.923077,0.938462,0.83871,0.927536,0.946429,0.891304,0.852941,0.927536,0.938272,0.9375,0.913043,0.916667,1,0.897059,0.956522,0.947368,0.928571,1,0.94,0.916667,0.947917,0.962963,0.977273,0.968254,0.928571,0.883117,0.945455,0.961538,0.9375,0.857143	0.764706,0.306122,0.985075,0.794521,0.912281,0.926829,0.939394,0.86,0.863636,0.746269,0.957447,0.918605,0.877193,0.893333,0.940171,0.818182,0.842697,0.942029,0.852174,0.766129,0.863014,0.818182,0.85,0.837209,0.680556,0.897959,0.86087,0.956897,0.942857,0.870968,0.858586,0.883721	0.0784583	9.28499e-05	0.0450771
1.79522	0.984615,0.975,0.986928,1,0.962617,0.945736,0.982143,1,0.974359,0.967391,0.965217,0.954545,1,0.940476,0.983871,0.983607,0.993548,0.989474,0.988827,0.990654,0.978261,1,0.978723,0.970297,0.994083,0.972973,1,0.977273,1,1,0.975,1,0.990566,0.966102,0.959184,1,1,0.991304,0.651515,1,0.981132,1	0.902439,0.516949,0.951923,0.972973,0.975155,0.942529,0.991379,0.876923,0.921875,0.983051,0.967033,0.975,1,0.978495,0.95,0.936508,0.974359,1,0.960784,0.779762,0.901235,0.981818,0.79845,0.948718,0.942857,0.978261,0.964706,0.982143,0.91358,0.956522,0.957447,0.944882,0.957576,1,0.857143,0.912281,0.992908,0.989247,1,0.955056	0.0378299	9.37361e-05	0.0451114
8.2241	0.034653,0.041451,0.040909,0.068376,0.049451,0.029268,0.052083,0.035294,0.068852,0.064885,0.054054,0.022727,0.086614,0.15,0.065693,0.11,0.109145,0.045296,0.054688,0.041667,0.042857,0.051136,0.065217,0.014493,0.055901,0.14966,0.083333,0.040441,0.054475,0.056872,0.070513,0.053191,0.027027,0.081081,0.077844,0.101124,0.067416,0,0.085526,0.105263,0.02963,0.185185,0.031414,0.081301,0.040541,0.045139,0.…	0.008547,0.027027,0.026718,0.084871,0.027027,0.02963,0.018605,0.017065,0.037433,0.085714,0.03139,0.039216,0.013245,0.02682,0.03,0.041667,0.075529,0.043478,0.038095,0.056995,0.034884,0.076142,0.036364,0.03268,0.042254,0.038835,0.029304,0.068493,0.03352,0.039062,0.013761,0.028169,0.056738,0.020942,0.068182,0.049618,0.024876,0.051383,0.045662,0.012397,0.017778,0.012658,0.066038,0.051724	0.0230088	9.38097e-05	0.0451114
11.3564	0.003049,0.014706,0,0.008197,0.009524,0.022989,0.028226,0.009756,0.009836,0.009901,0,0,0,0,0,0,0.004608,0.008646,0.022222,0.003802,0.014493,0.005587,0.005155,0,0,0.011494,0.019704,0.014218,0.008333,0.01105,0.006211,0,0.020101,0,0.006757,0.012739,0,0.008696,0.013158,0.007246,0,0.013699,0.004049,0,0,0,0.011905,0,0.021053,0.01105,0.008929,0.007326,0.01992,0.009346,0,0	0.008403,0,0.013825,0.015544,0.023179,0.030769,0.028708,0.008969,0.024242,0.025157,0.017857,0.006579,0.011364,0.012658,0.009217,0.081633,0.013216,0.012397,0.021898,0,0.005848,0.022901,0.003534,0.02069,0,0.015075,0.013393,0.021429,0.021277,0.03211,0.004902,0.006897,0.008969,0.010989,0.013889,0.011765,0.018692,0.005128,0.030172,0.020513,0.010526,0.014706,0.00625,0.005682	-0.00806629	9.38317e-05	0.0451114
6.27102	0.09839,0.187179,0.023179,0.066417,0.279661,0.024954,0.07781,0.091067,0.07868,0.058088,0.283688,0.067151,0.083237,0.030217,0.055208,0.107779,0.077459,0.098441,0.179323,0.204202,0.154639,0.076845,0.113113,0.015843,0.065378,0.118868,0.286242,0.016667,0.137308,0.045998,0.313208,0.081006,0.181651,0.178261,0.034762,0.096076,0.189239,0.071678,0.043721,0.115591,0.116259,0.141952,0.03299,0.159836,0.36447…	0.039911,0.012797,0.01619,0.181364,0.043403,0.015986,0.01006,0.02468,0.069573,0.083026,0.051887,0.039707,0.050383,0.047222,0.155535,0.034335,0.063037,0.292177,0.090909,0.005917,0.095282,0.08078,0.011348,0.013174,0.019417,0.03211,0.020446,0.049133,0.020735,0.080614,0.040256,0.023288,0.029163,0.071107,0.054653,0.024159,0.388889,0.041667,0.037003,0.110208,0.057384,0.024967,0.029225,0.048204	0.0510635	9.3837e-05	0.0451114
10.1036	0.149847,0.054404,0.078329,0.10274,0.070652,0.020408,0.243386,0.042289,0.117647,0.120513,0.1,0.036545,0.058296,0,0.073529,0.122616,0.043993,0.030675,0.096354,0.080519,0.054237,0.043478,0.133803,0.01938,0.089431,0.075581,0.119444,0.044077,0.188797,0.077348,0.052632,0.097015,0.072193,0.222222,0.119149,0.148036,0.055096,0.114198,0.033333,0.078759,0.031185,0.14,0.067839,0.039157,0.06015,0.082353,0.04…	0.071429,0.029851,0.02004,0.026128,0.00655,0.042959,0.021327,0.020942,0.071023,0.168421,0.14059,0.030612,0.08,0.038603,0.058442,0.147059,0.076321,0.074627,0.056338,0.023033,0.091988,0.036585,0.023923,0.042373,0.015317,0.034884,0.039337,0.036145,0.027363,0.023622,0.012945,0.013605,0.032823,0.077295,0.076923,0.018617,0.028846,0.066158,0.043668,0.043478,0.046154,0.019802,0.04321,0.066667	0.0338023	9.51891e-05	0.0455833
11.1247	0.03638,0.050049,0.029851,0.042553,0.038259,0.083333,0.035593,0.032738,0.016373,0.038232,0.030941,0.035635,0.020186,0.024904,0.024119,0.026631,0.028109,0.043257,0.099394,0.026558,0.061558,0.090493,0.022453,0.048017,0.049708,0.030496,0.034068,0.030411,0.020761,0.039539,0.036125,0.036244,0.039242,0.052326,0.027027,0.017105,0.038882,0.04142,0.043695,0.040117,0.06499,0.02849,0.061538,0.049917,0.03037…	0.039939,0.490079,0.044177,0.044402,0.074871,0.025333,0.056883,0.048237,0.068252,0.043619,0.027344,0.045623,0.051862,0.046209,0.076821,0.07767,0.044674,0.048677,0.03877,0.034292,0.044543,0.049296,0.042647,0.021978,0.253456,0.047697,0.060166,0.038902,0.100295,0.055489,0.055024,0.047739,0.057441,0.04078,0.037866,0.036568,0.051054,0.05137,0.079609,0.020833,0.105915,0.084629,0.048017,0.050286	-0.021588	9.51891e-05	0.0455833
10.7121	0.067989,0.075534,0.019544,0.057143,0.047619,0.099828,0.052227,0.047146,0.050279,0.044776,0.064,0.061189,0.069825,0.038168,0.074074,0.044822,0.057951,0.039773,0.043972,0.049577,0.051402,0.122905,0.070686,0.057279,0.054276,0.055453,0.057011,0.05457,0.052774,0.075472,0.058716,0.03423,0.048544,0.067511,0.041441,0.043771,0.036176,0.051282,0.086342,0.035944,0.063131,0.063084,0.064603,0.05973,0.037906,…	0.072359,0.064018,0.069975,0.065808,0.051683,0.051635,0.089888,0.066978,0.075472,0.056761,0.038961,0.060852,0.075089,0.053254,0.03819,0.057554,0.090426,0.06768,0.047619,0.098118,0.077758,0.068241,0.049365,0.07215,0.0767,0.060413,0.081831,0.076063,0.057353,0.0624,0.07607,0.084691,0.063946,0.073232,0.078838,0.096189,0.052381,0.072368,0.060921,0.080442,0.054441,0.093548,0.07089,0.07958	-0.0113941	9.65596e-05	0.0460604
1.10178	0.666667,0.432161,0.162791,0.554839,0.692661,0.525114,0.525773,0.659292,0.585774,0.525862,0.372671,0.507092,0.711864,0.715328,0.427184,0.598039,0.824561,0.434783,0.466346,0.717703,0.5,0.370861,0.503185,0.155738,0.714286,0.453704,0.732824,0.265306,0.665158,0.327485,0.560748,0.732759,0.509934,0.357724,0.671233,0.505882,0.503448,0.544304,0.580488,0.44,0.677419,0.225564,0.589041,0.420635,0.837037,0.1…	0.361842,0.166667,0.246445,0.645022,0.324675,0.447964,0.065134,0.180952,0.417112,0.591549,0.586735,0.744828,0.377551,0.266892,0.502165,0.581818,0.436893,0.403315,0.60396,0.127389,0.512195,0.645161,0.160839,0.228916,0.26,0.22449,0.251064,0.445545,0.455,0.32967,0.27907,0.163934,0.222689,0.429348,0.457364,0.289389,0.506329,0.420408,0.298137,0.839378,0.442982,0.073529,0.230769,0.472727	0.143279	9.71388e-05	0.0462471
7.99517	0.312,0.134615,0.465517,0.619048,0.563218,0.296875,0.231884,0.3,0.229167,0.231707,0.319444,0.684211,0.306667,0.195652,0.309524,0.255319,0.350877,0.129032,0.268293,0.548387,0.228571,0.537313,0.5,0.333333,0.354839,0.245614,0.254902,0.333333,0.265957,0.277778,0.424242,0.088889,0.283019,0.408163,0.287671,0.352941,0.170213,0.212766	0.153846,0.021277,0.275,0.277778,0.134921,0.142857,0.172414,0.125,0.210526,0.416667,0.414634,0.230769,0.157895,0.109091,0.173913,0.227848,0.058824,0.103896,0.298246,0.159091,0.2,0.125,0.163636,0.119048,0.360656,0.215385,0.370968,0.136986	0.125538	9.92582e-05	0.0468589
1.85086	0.364865,0.164384,0.173913,0.40678,0.490385,0.36,0.583333,0.259615,0.5,0.300813,0.261538,0.153333,0.55102,0.22,0.261905,0.42623,0.355263,0.419355,0.388889,0.40625,0.380952,0.183099,0.433962,0.2,0.275,0.267857,0.178571,0.263158,0.409449,0.15625,0.419355,0.333333,0.272727,0.294118,0.506173,0.56962,0.351351,0.171429,0.390909,0.223022,0.416667,0.20339,0.24,0.279412,0.51087,0.191489,0.230769,0.261905,…	0.177083,0.092105,0.12931,0.36036,0.109756,0.237705,0.07,0.261538,0.308511,0.527778,0.386667,0.184783,0.146667,0.28125,0.149533,0.288136,0.3,0.166667,0.048544,0.28866,0.289474,0.164706,0.125,0.097744,0.243243,0.238095,0.078125,0.126761,0.169355,0.181818,0.12069,0.304348,0.27907,0.23622,0.2375,0.241935,0.194444,0.445255,0.242718,0.117647,0.310345	0.101827	9.92899e-05	0.0468589
3.50383	0.295238,0.409253,0.164619,0.293495,0.204211,0.274747,0.246353,0.446746,0.340807,0.3149,0.429245,0.257874,0.258242,0.095794,0.286598,0.409563,0.504823,0.195841,0.229402,0.245928,0.415648,0.273239,0.311558,0.218673,0.296758,0.341053,0.328094,0.140823,0.468627,0.299237,0.285714,0.311195,0.295539,0.409774,0.158363,0.444954,0.447289,0.270936,0.191824,0.439856,0.133427,0.419929,0.153094,0.216783,0.206…	0.16269,0.165746,0.173653,0.163399,0.091127,0.127352,0.172211,0.141935,0.276515,0.280543,0.322222,0.131387,0.166667,0.264416,0.232384,0.280347,0.335106,0.219512,0.30411,0.01426,0.232342,0.349802,0.103359,0.084437,0.130769,0.121622,0.211024,0.223124,0.123894,0.21365,0.238384,0.080134,0.187402,0.205934,0.265866,0.238351,0.237168,0.260347,0.205706,0.247563,0.231969,0.178862,0.111588,0.205	0.0858187	9.93758e-05	0.0468589
17.433	0.1,0.146939,0.056098,0.087146,0.093069,0.04943,0.133929,0.076803,0.124197,0.08216,0.292135,0.099783,0.171429,0.166113,0.082324,0.105398,0.079632,0.090909,0.108793,0.090573,0.120787,0.092379,0.105263,0.065041,0.171296,0.125,0.238318,0.103113,0.161736,0.080078,0.072555,0.131148,0.127863,0.169118,0.086705,0.160207,0.177725,0.128535,0.112266,0.111111,0.114213,0.154574,0.075908,0.100592,0.079646,0.23…	0.056886,0.203704,0.063333,0.083032,0.060109,0.06801,0.04499,0.042748,0.097015,0.1,0.085437,0.468031,0.078378,0.040816,0.087649,0.105882,0.089666,0.085343,0.109091,0.058252,0.042929,0.180385,0.072727,0.052738,0.115456,0.071429,0.077477,0.109272,0.10929,0.06499,0.085366,0.059382,0.107563,0.086397,0.112385,0.061644,0.052314,0.072758,0.069421,0.107649,0.084821,0.051724,0.104046,0.059102	0.0321098	0.000100803	0.0473954
19.2007	0.828283,0.946429,1,0.97561,0.888889,0.909091,0.939394,1,0.982143,0.90625,0.882353,0.888889,1,0.928571,0.954545,0.948718,1,0.973684,0.976744,1,0.970588,0.931818	0.868421,0.948718,0.323263,0.714286,0.931818,0.852941,0.930556,0.8,0.847826,0.974359,0.864198,0.75102,0.72549,0.851852,0.852113,0.590909,0.618421,0.939394,0.931818,0.859155,0.927273,0.933333	0.127038	0.000100899	0.0473954
2.13718	0.221311,0.142857,0.146919,0.173228,0.25,0.084746,0.255319,0.147059,0.2287,0.171171,0.140625,0.16,0.340206,0.159091,0.297619,0.32,0.141243,0.182186,0.190476,0.168224,0.136095,0.08867,0.131148,0.102362,0.243802,0.258993,0.176796,0.136364,0.336957,0.152174,0.20915,0.275229,0.155914,0.148649,0.351145,0.185185,0.147465,0.161074,0.232558,0.100775,0.255474,0.117647,0.150376,0.106383,0.186528,0.133333,0…	0.173709,0.178862,0.069182,0.078261,0.148699,0.107981,0.086705,0.054348,0.179104,0.255814,0.225806,0.127778,0.104167,0.127273,0.141414,0.121212,0.24812,0.126263,0.154762,0.069565,0.168317,0.165919,0.085561,0.054795,0.141129,0.097826,0.074074,0.327869,0.24,0.113333,0.074074,0.064516,0.122137,0.124294,0.1,0.097297,0.113095,0.118644,0.138889,0.142857,0.15625,0.04918,0.15,0.195946	0.0504196	0.000102919	0.0480504
6.26273	0.131579,0.097015,0.040724,0.118182,0.385475,0.054455,0.129353,0.088652,0.132812,0.125,0.034653,0.04,0.146789,0.064748,0.050847,0.193676,0.029851,0.149718,0.099099,0.089041,0.258065,0.145161,0.110465,0.083333,0.070423,0.2125,0.233333,0.080808,0.174468,0.070539,0.185185,0.148148,0.182741,0.126697,0.303797,0.09589,0.077586,0.111888,0.163717,0.066667,0.185484,0.024752,0.117647,0.31068,0.117647,0.037…	0.06338,0.045977,0.016393,0.090909,0.020833,0.050847,0.051643,0.047445,0.105882,0.12973,0.126016,0.017751,0.077519,0.069091,0.076233,0.074074,0.122905,0.064935,0.141509,0.055838,0.162651,0.077982,0.254098,0.049751,0.005025,0.058511,0.041667,0.076923,0.128378,0.130769,0.048309,0.020513,0.032967,0.086735,0.066176,0.072072,0.041451,0.107744,0.04,0.070707,0.052805,0.045977,0.114035,0.031447	0.0506529	0.000102924	0.0480504
19.53	0.066667,0.052632,0.02439,0.054054,0.035088,0.090909,0.022222,0.032258,0.244898,0.058824,0,0.042857,0.086957,0.029412,0.027027	0.179487,0.304348,0.04918,0.264706,0.083333,0.194444,0.069767,0.151515,0.0625,0.282051,0.225,0.243243,0.21875,0.08,0.257143,0.375,0.235294,0.105263,0.102564,0.060606	-0.11933	0.000103034	0.0480504
13.9915	0.895833,0.725948,0.874627,0.81982,0.89916,0.654229,0.879121,0.898305,0.930283,0.843407,0.884956,0.871875,0.915,0.889831,0.86,0.884236,0.904459,0.827068,0.878906,0.911854,0.807571,0.670732,0.883333,0.765625,0.896875,0.869048,0.910891,0.786325,0.92132,0.8,0.790698,0.888889,0.868132,0.943089,0.844311,0.963455,0.904255,0.844548,0.827586,0.934177,0.824104,0.962791,0.876984,0.853242,0.909574,0.891667,…	0.819767,0.74375,0.749451,0.860349,0.883333,0.885965,0.567237,0.746313,0.745098,0.895131,0.833333,0.835616,0.843373,0.72973,0.803526,0.8375,0.778281,0.868195,0.874286,0.89433,0.883951,0.859375,0.821429,0.886435,0.786543,0.828767,0.685649,0.772277,0.916667,0.817544,0.696,0.787546,0.70765,0.8375,0.757463,0.807388,0.825153,0.84375,0.71123,0.871429,0.810069,0.592357,0.834821,0.884298	0.0550486	0.000103721	0.0480504
17.7937	0.009079,0.013986,0.010638,0.017161,0.007286,0.015487,0.016627,0.015244,0.004622,0.016103,0.016241,0.012024,0.003247,0.008715,0.017799,0.01912,0.014011,0.017595,0.012987,0.00894,0,0.021108,0.002577,0.013812,0.014118,0.007477,0.008529,0.005974,0.009631,0.023548,0.011204,0.007246,0.011905,0.015152,0.010363,0.006224,0.008052,0.004525,0.015015,0.00566,0.003911,0.01444,0.018809,0.026432,0.009231,0.013…	0.006061,0.017167,0.0209,0.014754,0.010256,0.011287,0.016227,0.024837,0.034826,0.009009,0.021212,0.018325,0.040761,0.021739,0.008114,0.022059,0.020253,0.025074,0.010417,0.014011,0.012012,0.005671,0.018382,0.001715,0.028369,0.01875,0.020704,0.018388,0.01952,0.026634,0.011287,0.014737,0.020408,0.001712,0.032609,0.017974,0.013423,0.014019,0.023593,0.013274,0.01457,0.031088,0.011976,0.017301	-0.00595632	0.000103721	0.0480504
7.26367	0.782609,0.787234,0.795455,0.781818,0.741935,0.771084,0.763158,0.73913,0.780488,0.738095,0.819672,0.769231,0.803279	0.847458,0.705882,0.820513,0.8125,0.8,0.868421,0.8,0.828571,0.818182,0.806452,0.825397,0.897436,0.852273,0.833333,0.818182,0.893617,0.909091,0.826923,0.888889,0.781818,0.866667	-0.0585491	0.000103855	0.0480504
19.1081	0.168421,0.093458,0.132653,0.113924,0.509259,0.054054,0.192771,0.102564,0.121739,0.080645,0.231707,0.060241,0.274194,0.032258,0.034483,0.2,0.297468,0.145985,0.275862,0.163934,0.129032,0.054795,0.163636,0.137255,0.324324,0.147727,0.289474,0.014706,0.212121,0.056818,0.257576,0.1375,0.336207,0.125,0.020202,0.27027,0.097744,0.18,0.151786,0.266187,0.105263,0.030769,0.068966,0.166667,0.144231,0.05303,0…	0.081967,0.025641,0.036036,0.264151,0.041379,0.048276,0.109244,0.034483,0.039604,0.054054,0.09901,0.06,0.097222,0.078261,0.163462,0.108911,0.295238,0.107692,0.045455,0.2625,0.053571,0.042254,0,0.22807,0.03125,0.031746,0.113208,0.032609,0.097826,0.038462,0.038462,0.016129,0.078652,0.133333,0.05303,0.46281,0.1,0.009615,0.076271,0.037037,0.076923,0.09375,0.081818	0.0615299	0.000104334	0.0481036
2.17801	0.017296,0.01757,0.007009,0.012,0.015113,0.036866,0.051163,0.039867,0.024169,0.026549,0.008696,0.017822,0.011628,0.014963,0.020478,0.017544,0.020505,0.023513,0.021622,0.024518,0.015968,0.019892,0.014286,0.015748,0.0128,0.024775,0.00713,0.051546,0.024857,0.033058,0.01354,0.007874,0.016563,0.044944,0.025281,0.037946,0.025316,0.035336,0.02454,0.014388,0.018059,0.025806,0.019231,0.029106,0.014199,0.0…	0.010283,0.011385,0.012012,0.023977,0.005263,0.039261,0.012723,0.015464,0.011457,0.023411,0.03125,0.011442,0.014625,0.013129,0.004878,0.008621,0.011058,0.016304,0.005988,0.011928,0.016639,0.009639,0.005682,0.014056,0.015789,0.015184,0.014599,0.006579,0.0189,0.009146,0.007299,0.008439,0.029503,0.025641,0.007181,0.019027,0.015456,0.017986,0.009328,0.009479,0.021944,0,0.00905	0.0075215	0.000104361	0.0481036
5.5235	0.107143,0.116162,0.057971,0.107296,0.06383,0.089041,0.099338,0.071429,0.074468,0.071429,0.055794,0.108491,0.101911,0.086705,0.248276,0.105263,0.054313,0.071429,0.070258,0.095436,0.145038,0.100719,0.0625,0.088608,0.080508,0.068702,0.051136,0.118056,0.08,0.116564,0.103704,0.068182,0.08871,0.115385,0.044776,0.048611,0.09697,0.106918,0.103679,0.055118,0.031746,0.067797,0.106061,0.056277,0.056122,0.0…	0.130435,0.219298,0.154589,0.116071,0.066313,0.059701,0.180077,0.104046,0.116592,0.09434,0.132075,0.035714,0.098592,0.114894,0.073171,0.12766,0.072,0.113445,0.198864,0.118211,0.100437,0.048232,0.196023,0.19883,0.286567,0.094937,0.160606,0.092308,0.065455,0.087558,0.192825,0.116564,0.172414,0.104167,0.086735,0.109589,0.0625,0.113333,0.129808,0.089431,0.149425,0.112676,0.176101,0.089686	-0.0343756	0.000105192	0.0483198
6.31549	0.050766,0.044223,0.138354,0.03201,0.073973,0.058122,0.04586,0.030864,0.052219,0.024876,0.107203,0.074797,0.042735,0.079855,0.042945,0.038772,0.047821,0.083529,0.060297,0.031542,0.103565,0.034115,0.047722,0.029361,0.068433,0.045537,0.052419,0.035928,0.062176,0.030832,0.091562,0.112613,0.033333,0.071642,0.022187,0.04918,0.037927,0.026132,0.079531,0.047009,0.050708,0.075,0.031142,0.038585,0.042975,…	0.023217,0.041667,0.017588,0.052632,0.037037,0.021684,0.018284,0.015654,0.042159,0.040392,0.043956,0.274959,0.019608,0.036697,0.052304,0.060686,0.040755,0.063857,0.028139,0.012389,0.037543,0.058209,0.036232,0.027818,0.02371,0.025611,0.040365,0.018145,0.21358,0.047151,0.039216,0.02473,0.040138,0.035994,0.023333,0.027466,0.02845,0.025641,0.02746,0.028862,0.023192,0.020619,0.02589,0.045181	0.0110358	0.000105222	0.0483198
12.5327	0.170455,0.225806,0.015625,0.214286,0.351351,0.058824,0.12963,0,0.132075,0.082353,0.114286,0.098039,0.083333,0.580645,0.111111,0.106383,0.137255,0.16129,0.090909,0.051282,0.222222,0.159091,0.181818,0.15,0.162162,0.125,0.088235,0.235294,0.15625,0.142857,0.15,0.147059,0.129032,0.214286,0.177419,0.101449,0.129032,0.16129,0.209302,0.164557,0.129032,0.046512	0.1,0.066667,0.04878,0.173913,0.050847,0.055556,0.032258,0.076923,0.078431,0.028986,0.057143,0.169811,0.257143,0.125,0.012987,0.12963,0,0.05,0.105263,0.044776,0.111111,0.121951,0.083333,0.064516,0.060606,0.122807,0.057143,0.085714	0.0652356	0.000107653	0.0491647
6.15793	0.966102,0.977273,0.985507,0.969697,0.956522,1,0.955556,1,0.939394,0.966667,0.970588,1,0.956989,0.875,0.973684,0.976744,0.871795,0.98,0.954545,0.979592,1,0.980392,0.981481,0.939394,0.954545,0.98,0.957447,1	0.55,0.966667,0.932203,0.952381,0.928571,0.95122,0.960784,0.915254,0.944444,0.978723,0.965517,0.954545,0.93617,0.864865,0.721311,0.955556,0.785714,0.831169,0.927536,0.927273,0.903846,0.967742,0.6875,0.979167,0.909091,0.985714,0.941176,0.978261,0.916667	0.0619269	0.000107661	0.0491647
19.237	0.948649,0.888554,0.982456,0.947644,0.932432,0.920833,0.93617,0.940476,0.969582,0.923913,0.957547,0.878661,0.890995,0.947059,0.929825,0.946281,0.937198,0.966495,0.897727,0.934066,0.927273,0.959016,0.946281,0.95,0.929293,0.96,0.935065,0.942149,0.930403,0.923077,0.972973,0.995392,0.961268,1,0.93578,0.975806,0.966184,0.947939,0.946939,0.942408,0.981395,0.940367,0.954545,0.967742,0.946903,0.976378,0.…	0.89,0.946429,0.904382,0.961783,0.648649,0.934884,0.964158,0.89697,0.919861,0.967033,0.912863,0.961672,0.987342,0.942238,0.931034,0.898305,0.931727,0.872263,0.95,0.960894,0.932735,0.921147,0.594142,0.895,0.77027,0.887218,0.960452,0.860656,0.773077,0.939535,0.936508,0.909836,0.802395,0.92126,0.908451,0.923913,0.912226,0.948,0.918782,0.907063,0.914634,0.955696,0.918033,0.9375	0.0421528	0.00010825	0.0492556
19.1806	0.085317,0.076667,0.027692,0.085561,0.141711,0.056962,0.081461,0.049608,0.038363,0.085873,0.051282,0.0681,0.073034,0.060086,0.072131,0.09396,0.037549,0.026316,0.106888,0.064103,0.046948,0.024096,0.106667,0.038462,0.073944,0.126016,0.08805,0.032895,0.081967,0.045024,0.061728,0.07483,0.078488,0.119266,0.091837,0.135135,0.063401,0.041363,0.170213,0.096927,0.044944,0.147208,0.013774,0.043796,0.077253…	0.062992,0.052632,0.044974,0.096244,0.063655,0.044706,0.022277,0.038278,0.094118,0.079114,0.049231,0.023102,0.037736,0.023669,0.027919,0.059322,0.052632,0.083573,0.038023,0.034749,0.037267,0.055394,0.060453,0.020619,0.036855,0.055016,0.033981,0.025316,0.032353,0.038136,0.042614,0.008696,0.036965,0.050676,0.078431,0.046012,0.04491,0.028947,0.026667,0.063694,0.061111,0.034483,0.024194,0.059006	0.0251048	0.000108261	0.0492556
