# Supplementary material for: Diagnosis of early-stage non-small cell lung cancer using DNA methylation in tissue and plasma
Source: Genes Dis. 2025 Jan 28;12(6):101548. doi: 10.1016/j.gendis.2025.101548 (PMC12361987; doi:10.1016/j.gendis.2025.101548)
Supplement: Multimedia component 8 [file mmc8.xlsx]

## Sheet: dms_plasma_smoking
chrBase	unsmoker_methylation	smoker_methylation	mean_diff	pvalue	fdr
hs37d5.19615452	0.704082,0.40625,0.589744,0.671875,0.682464,0.65942,0.451613,0.333333,0.496032,0.669951,0.572165,0.483871,0.181818,0.341463,0.424242,0.238095,0.255814,0.637255,0.656566,0.552239,0.551724,0.24,0.164384,0.431535,0.716495,0.2,0.245283,0.240741,0.482993,0.308411,0.230769,0.217391,0.223684,0.26,0.243902,0.567164,0.116279,0.517241,0.160305,0.40404,0.612457,0.363636,0.229167,0.307692,0.40625,0.663462,0.…	0.706767,0.623077,0.739336,0.623377,0.636905,0.509554,0.579545,0.574359,0.557292,0.40411,0.631148,0.630435,0.5,0.588983,0.708333,0.691589,0.657718,0.64186,0.622951,0.651982,0.625,0.538462,0.508571,0.423423,0.478632,0.469136,0.640288,0.565217,0.49375,0.651246,0.568421,0.53125,0.621429,0.637168,0.731884,0.585366,0.675862,0.585938,0.626506,0.532258,0.131579,0.662651,0.542857,0.593023,0.50813,0.65970…	-0.202789	2.09853e-08	1.82151e-05
hs37d5.759659	0.203704,0.355828,0.267857,0.059783,0.030651,0.234694,0.050847,0.191781,0.265625,0.387097,0.205882,0.178571,0.088737,0.151899,0.219388,0.158621,0.094595,0.027586,0.238636,0.183908,0.282258,0.220588,0.218978,0.268966,0.322034,0.213793,0.345794,0.209091,0.147651,0.430233,0.107143,0.183673,0.216867,0.441176,0.108911,0.204678,0.316062,0.172662,0.180952,0.123288,0.109244,0.013953,0.357576,0.127869,0.2…	0.108696,0.124294,0.142857,0.14433,0.112903,0.142857,0.138462,0.255814,0.090909,0.091954,0.026738,0.018868,0.15261,0.07037,0.071749,0.04375,0.089552,0.195238,0.156627,0.229437,0.103448,0.022727,0.059859,0.132159,0.223529,0.230769,0.076433,0.026144,0.121739,0.138889,0.090909,0.021583,0.293478,0.088235,0.048913,0.055046,0.050505,0.06015,0.083333,0.034483,0.179487,0.278481,0.137681,0.273333,0.059006…	0.0965837	6.22e-08	4.92255e-05
hs37d5.759594	0.058824,0.077206,0.261317,0.282051,0.082353,0.015172,0.148026,0.182109,0.11811,0.18,0.270492,0.174061,0.071429,0.047074,0.213693,0.189189,0.09201,0.056075,0.027197,0.191419,0.085502,0.244565,0.128205,0.091102,0.162109,0.289474,0.206089,0.34106,0.233677,0.211864,0.355705,0.119454,0.259494,0.259912,0.393235,0.115044,0.077465,0.29972,0.157252,0.195545,0.072626,0.066914,0.045455,0.171141,0.086743,0.…	0.050186,0.036199,0.117391,0.207254,0.114155,0.219451,0.068966,0.210667,0.057398,0.068053,0.035955,0.036667,0.07722,0.070312,0.1312,0.028011,0.104615,0.120729,0.061224,0.041475,0.075812,0.057471,0.045827,0.087591,0.142857,0.156522,0.052381,0.051771,0.159091,0.264755,0.040936,0.032468,0.109215,0.145299,0.025404,0.052846,0.07173,0.040184,0.056604,0.083832,0.266667,0.060976,0.165,0.036408,0.060921,0…	0.0898048	1.11515e-07	8.52893e-05
8.67783	0.102804,0.043011,0.096774,0.06681,0.085246,0.081545,0.104869,0.07554,0.150685,0.071633,0.043243,0.042945,0.039062,0.148338,0.076372,0.154605,0.022814,0.122995,0.098214,0.056,0.090253,0.106796,0.074919,0.007435,0.120635,0.058642,0.085821,0.076628,0.091912,0.037102,0.039841,0.19,0.111111,0.046053,0.124088,0.095238,0.090452,0.115493,0.072674,0.161404,0.053957,0.064706,0.047619,0.069182,0.141066,0.0…	0.048387,0.033175,0.071429,0.050505,0.011494,0.155303,0.061947,0.071685,0.029345,0.047297,0.045643,0.034314,0.052448,0.02509,0.074766,0.03271,0.030702,0.048499,0.044776,0.027972,0.068592,0.044872,0.074627,0.170391,0.084184,0.037594,0.052434,0.061033,0.043796,0.056452,0.019084,0.032086,0.068681,0.088,0.061947,0.069182,0.061176,0.037464,0.053299,0.012658,0.3125,0.057756,0.070652,0.056701,0.048338,0…	0.026239	3.20191e-07	0.000230029
1.80148	0.363636,0.625899,0.5,0.478571,0.488,0.505155,0.466667,0.406015,0.548913,0.472393,0.506726,0.380282,0.489474,0.462428,0.542857,0.484848,0.535211,0.380952,0.565789,0.412162,0.782609,0.543478,0.605042,0.524823,0.513158,0.576642,0.465278,0.52349,0.307116,0.359477,0.52381,0.469697,0.330357,0.396825,0.45,0.478723,0.479532,0.5625,0.477941,0.559524,0.705128,0.573099,0.476562,0.53668,0.577381,0.684211,0.…	0.473333,0.566667,0.40678,0.45977,0.244898,0.508333,0.42,0.42029,0.507772,0.402439,0.459259,0.421875,0.333333,0.230769,0.442177,0.490196,0.484127,0.424084,0.402778,0.198413,0.405797,0.387597,0.371622,0.362745,0.541985,0.454545,0.477064,0.368421,0.375,0.486111,0.5,0.574468,0.454545,0.6,0.480392,0.460581,0.547059,0.362416,0.351852,0.364807,0.401639,0.413793,0.373737,0.464088,0.424658,0.365591,0.486…	0.0824326	4.1972e-07	0.000293812
hs37d5.759552	0.125,0.245614,0.547789,0.464714,0.11042,0.059067,0.185615,0.270142,0.287938,0.473968,0.584022,0.239241,0.141204,0.090817,0.302572,0.256705,0.20643,0.116022,0.06231,0.308252,0.309333,0.368313,0.275,0.200303,0.386628,0.479612,0.387263,0.429952,0.25,0.269051,0.564286,0.046729,0.394872,0.390533,0.522184,0.133588,0.228188,0.575916,0.275,0.405381,0.099476,0.122951,0.428287,0.41194,0.14,0.463415,0.2918…	0.120433,0.064632,0.240803,0.266925,0.209302,0.422487,0.11127,0.461694,0.112589,0.141678,0.084778,0.070336,0.132616,0.093496,0.195682,0.062035,0.09973,0.213018,0.197368,0.037685,0.159236,0.095477,0.08169,0.201268,0.211034,0.42446,0.10387,0.057007,0.254335,0.425072,0.097484,0.01173,0.385965,0.204225,0.055215,0.265455,0.036585,0.082816,0.122727,0.152047,0.315467,0.089286,0.263393,0.057082,0.113134,…	0.139234	5.66639e-07	0.000389135
11.5022	0.563758,0.518293,0.477686,0.503254,0.520988,0.496711,0.569554,0.603715,0.53886,0.5,0.687259,0.585965,0.462598,0.532673,0.607223,0.387622,0.516779,0.593103,0.52027,0.481481,0.629442,0.497561,0.460751,0.557994,0.519713,0.595041,0.442568,0.57754,0.411765,0.563934,0.474719,0.56621,0.397548,0.310753,0.3,0.563694,0.498934,0.557508,0.559801,0.489796,0.286778,0.739234,0.443099,0.597264,0.48103,0.530562,…	0.482143,0.47619,0.477966,0.394231,0.491228,0.533156,0.5675,0.394191,0.489914,0.459559,0.362637,0.384236,0.250909,0.513181,0.441536,0.310345,0.417808,0.324128,0.344937,0.238267,0.443459,0.253165,0.443182,0.251623,0.529313,0.340824,0.391489,0.492669,0.489583,0.625455,0.530612,0.430435,0.379015,0.472973,0.491429,0.443262,0.501124,0.126021,0.39261,0.379808,0.431818,0.502033,0.474747,0.363874,0.55443…	0.0811607	5.9722e-07	0.000408242
hs37d5.759574	0.196078,0.138298,0.418644,0.346273,0.094178,0.021152,0.129121,0.158904,0.151448,0.270386,0.501706,0.17052,0.087302,0.041714,0.268376,0.190616,0.147638,0.078471,0.015986,0.315642,0.116129,0.270833,0.244713,0.185121,0.166937,0.394678,0.227184,0.261236,0.209632,0.130282,0.542781,0.009804,0.337079,0.289738,0.372694,0.04878,0.137457,0.435135,0.188366,0.23657,0.038043,0.048193,0.035124,0.29653,0.12244…	0.049922,0.044402,0.129344,0.151515,0.16791,0.275862,0.07815,0.385301,0.068859,0.087227,0.03719,0.044304,0.04562,0.067723,0.130058,0.083117,0.04298,0.200413,0.12963,0.011331,0.060606,0.053476,0.035294,0.099327,0.152367,0.086614,0.049041,0.0475,0.178571,0.284178,0.048527,0.006006,0.197568,0.1,0.027957,0.070896,0.012195,0.04818,0.030207,0.063953,0.229904,0.077844,0.207055,0.013453,0.073925,0.150685…	0.112977	7.85264e-07	0.000523485
19.237	0.484848,0.88961,0.761739,0.804651,0.73913,0.741525,0.771186,0.804124,0.836735,0.767123,0.8,0.774086,0.797927,0.807087,0.828859,0.784024,0.837037,0.817143,0.814126,0.867188,0.88785,0.81295,0.866197,0.82,0.801609,0.861789,0.807786,0.810036,0.843434,0.794776,0.77284,0.766667,0.795699,0.72931,0.663573,0.76455,0.864706,0.774704,0.833819,0.804582,0.759777,0.776471,0.822967,0.851964,0.845477,0.83871,0.…	0.805687,0.776536,0.803448,0.732057,0.75,0.843305,0.756598,0.806084,0.756691,0.73029,0.752475,0.734545,0.717026,0.755216,0.725995,0.741117,0.742424,0.723608,0.769737,0.721622,0.710247,0.756757,0.8175,0.821705,0.778846,0.619718,0.8,0.729614,0.741294,0.836257,0.734211,0.657143,0.742015,0.754967,0.777293,0.768786,0.782609,0.796359,0.739247,0.78327,0.792812,0.753181,0.71705,0.745902,0.812089,0.798265…	0.038642	1.13063e-06	0.000728232
13.2044	0.065574,0.052083,0.029148,0.016129,0,0.005725,0,0.008163,0.011905,0.021661,0.023936,0.015873,0.021459,0.004057,0.030093,0.012987,0.002849,0.008043,0.007353,0.045082,0,0.026706,0.020161,0.004415,0.00639,0,0.007389,0.035831,0.014337,0.016304,0.00565,0.003378,0.015444,0.07377,0.020531,0,0.037736,0.141892,0.048544,0.034557,0.01107,0.016194,0,0.032787,0,0.014815,0.017456,0.004717,0.009685,0.036458,0.…	0.019656,0.02439,0,0,0,0,0.012945,0.012469,0.020602,0.006608,0.003636,0,0,0.012195,0.006772,0.005102,0,0.012848,0,0.003175,0,0.003067,0.02381,0.011364,0.013216,0.052288,0.003831,0.004405,0,0.061453,0.004255,0,0,0,0,0,0.003401,0,0.008621,0,0.003356,0.010638,0.030568,0,0.007605,0.005525,0.025974,0,0.006494,0,0.016949	0.0134777	1.85051e-06	0.00115311
7.2724	0.049751,0.017751,0.026906,0.031097,0.014019,0.009662,0.019048,0.012704,0.013624,0.009929,0.009494,0.035714,0.01487,0.021886,0.013413,0.016736,0.022157,0.023659,0.003868,0.004608,0.032419,0.021374,0.018732,0.021505,0.005272,0.013235,0.014019,0.0325,0.017417,0.034632,0.021277,0.016461,0,0.029787,0,0.011673,0.009132,0.019157,0.007407,0,0.114943,0.018519,0.033333,0.024242,0.017817,0.099359,0.00639,0…	0.010671,0.006652,0,0.00738,0.045045,0.007207,0.013393,0.024768,0.015714,0.015789,0.004292,0,0,0,0.009479,0.00303,0.01145,0,0,0,0,0.003584,0.054348,0,0.012346,0,0.027273,0.0375,0.012195,0.041534,0.007519,0.008658,0,0,0.007519,0.007042,0,0.009058,0,0.008547,0.009346,0.004587,0,0.009009,0.011628,0,0,0.005319,0	0.0118525	2.54233e-06	0.00154516
hs37d5.759470	0.326923,0.488294,0.560886,0.171053,0.123123,0.316667,0.337017,0.283721,0.589431,0.638298,0.29375,0.295597,0.119883,0.442857,0.366337,0.25,0.200893,0.083969,0.391026,0.321212,0.51,0.466321,0.316602,0.416,0.570732,0.421739,0.552795,0.302013,0.33213,0.480519,0.320755,0.6,0.285714,0.427632,0.15,0.25,0.541353,0.299035,0.330998,0.155172,0.165746,0.41844,0.295455,0.325792,0.321429,0.348,0.388889,0.5674…	0.190311,0.312796,0.283019,0.295154,0.284672,0.479167,0.203791,0.445946,0.235421,0.222222,0.356436,0.186275,0.30137,0.214559,0.299674,0.129496,0.148936,0.394161,0.094595,0.307692,0.303279,0.307692,0.116379,0.186047,0.332168,0.333333,0.184524,0.09816,0.536082,0.492537,0.187251,0.009009,0.5,0.338462,0.10929,0.275862,0.264368,0.176923,0.244726,0.018519,0.338462,0.343284,0.291139,0.16,0.274436,0.3529…	0.111118	4.91783e-06	0.00291705
11.829	0.361111,0.237624,0.398058,0.299145,0.298013,0.284211,0.442623,0.327434,0.354839,0.393939,0.547945,0.165138,0.253086,0.333333,0.378378,0.451923,0.253333,0.462185,0.301075,0.484848,0.340426,0.234568,0.375,0.411765,0.25,0.156863,0.272727,0.285714,0.326087,0.298246,0.148148,0.475,0.318471,0.244898,0.333333,0.351351,0.294118,0.333333,0.321839,0.329787,0.289474,0.392523,0.417722,0.314961,0.286885,0.35…	0.245283,0.247059,0.209677,0.268817,0.238095,0.214286,0.403846,0.25641,0.188406,0.211111,0.243243,0.198198,0.137615,0.387755,0.262821,0.230303,0.2,0.213333,0.25,0.194444,0.251908,0.12381,0.194444,0.214953,0.252033,0.212121,0.16092,0.186047,0.166667,0.225806,0.352113,0.322034,0.321739,0.203704,0.295455,0.318681,0.25,0.125,0.180723,0.216216,0.330882,0.37931,0.336283,0.381443,0.4,0.24,0.231884,0.181…	0.0604602	6.24995e-06	0.00364872
hs37d5.759562	0.264151,0.277397,0.543116,0.519774,0.147727,0.077348,0.2375,0.328321,0.282209,0.458733,0.697947,0.263926,0.185096,0.100629,0.3632,0.260403,0.201802,0.201905,0.080775,0.322418,0.350427,0.421053,0.296196,0.220065,0.395137,0.512295,0.359206,0.479592,0.270619,0.279032,0.646914,0.044164,0.461538,0.359375,0.628722,0.166667,0.279461,0.580052,0.392811,0.363299,0.114583,0.151414,0.207171,0.591045,0.18181…	0.134478,0.099815,0.274823,0.239521,0.243243,0.440585,0.153383,0.51153,0.151372,0.173217,0.101796,0.136646,0.140541,0.158254,0.205198,0.066327,0.106145,0.298387,0.151111,0.085831,0.194805,0.090909,0.086402,0.250799,0.269285,0.580882,0.122951,0.100239,0.413295,0.447214,0.186795,0.047337,0.353801,0.177305,0.090909,0.347826,0.040486,0.170833,0.09245,0.248555,0.450858,0.208333,0.300151,0.086207,0.287…	0.129267	6.39627e-06	0.00372678
hs37d5.759474	0.472727,0.563467,0.525084,0.114754,0.085635,0.266667,0.348485,0.370213,0.611321,0.729064,0.291908,0.266272,0.149051,0.486667,0.328173,0.252,0.224066,0.122378,0.317365,0.284916,0.504717,0.42439,0.333333,0.3663,0.60181,0.413934,0.558659,0.365854,0.397306,0.449704,0.345133,0.636364,0.391892,0.476471,0.190909,0.424658,0.661765,0.341317,0.39322,0.142857,0.208556,0.155405,0.41,0.318777,0.306452,0.3609…	0.223333,0.334842,0.340611,0.279661,0.316129,0.544747,0.164444,0.49789,0.212425,0.187097,0.158879,0.171429,0.24375,0.145522,0.345566,0.125828,0.089041,0.357616,0.184211,0.255973,0.381679,0.253731,0.173554,0.195489,0.280405,0.484375,0.139665,0.128655,0.460784,0.463415,0.139623,0.017241,0.526316,0.449275,0.098446,0.338843,0.206522,0.3213,0.277108,0.105263,0.417476,0.263889,0.282258,0.107595,0.12766…	0.127156	7.74863e-06	0.00443614
11.436	0.058642,0,0.007752,0.016447,0.014396,0.008815,0.010811,0.039216,0.016064,0.010897,0.015826,0.022244,0.012739,0.009018,0.008911,0.008621,0.027542,0.010438,0.016971,0.021073,0.015075,0.005579,0.003886,0.014213,0.013072,0.015406,0.008537,0.004172,0.034111,0.006309,0.00601,0.007584,0.006579,0.014652,0.043956,0.033708,0,0.023256,0.011009,0.015267,0.005535,0.034314,0.051948,0,0.048544,0,0.002564,0.007…	0.008526,0.010174,0,0.004032,0,0.002554,0.018923,0.026797,0.005912,0.007576,0.001923,0,0,0.010274,0.001855,0.002494,0,0,0,0.001279,0.004027,0.002886,0,0,0.021148,0.013158,0.014901,0.014134,0,0,0.006711,0.009146,0,0.003534,0.006667,0.006135,0.004988,0.011765,0.008212,0,0.009804,0.007657,0.003125,0,0,0,0.013289,0.002387,0,0.006772,0	0.00665862	8.14158e-06	0.00463064
hs37d5.759483	0.394366,0.579487,0.578667,0.176271,0.096774,0.296943,0.305677,0.298932,0.634304,0.610619,0.323308,0.242718,0.145336,0.430556,0.3425,0.190635,0.195876,0.125364,0.331754,0.26699,0.430279,0.34188,0.352239,0.372727,0.548148,0.447552,0.459716,0.326923,0.260623,0.553398,0.194444,0.508621,0.457031,0.533632,0.214286,0.282828,0.614458,0.343085,0.274453,0.253012,0.163636,0.271186,0.454545,0.225564,0.39166…	0.179558,0.224335,0.291367,0.335689,0.255208,0.471572,0.178182,0.448029,0.187075,0.216802,0.159184,0.234848,0.213542,0.139241,0.382278,0.088757,0.158537,0.357895,0.280374,0.164265,0.289655,0.259259,0.142857,0.101695,0.372781,0.55,0.190476,0.161137,0.492188,0.453416,0.239203,0.070312,0.426036,0.258824,0.090129,0.197279,0.280374,0.120482,0.278912,0.415385,0.449799,0.252874,0.344322,0.157895,0.17325…	0.108806	9.80765e-06	0.00546691
9.1	0.033898,0.169231,0.142415,0.036184,0.072093,0.043478,0.195455,0.137931,0.052632,0.134247,0.022333,0.092025,0.026906,0.187204,0.065789,0.044118,0.077381,0.00678,0.042424,0,0.038627,0.047826,0.042079,0.174377,0.084548,0.010899,0.066667,0.224409,0.077844,0.079268,0.041451,0.050209,0.074627,0.080508,0,0.027778,0.079096,0.206897,0.085343,0.022642,0.290816,0.058824,0.146667,0.117978,0.037344,0.010526,…	0.082707,0.082192,0.018248,0.026144,0.084746,0.045267,0.062284,0.02799,0.034426,0.047404,0.119048,0.00905,0.080247,0.150862,0.087838,0.026217,0.027322,0.03937,0.00813,0.187023,0.015625,0.015444,0,0.027559,0.021739,0,0.008,0.08,0.186047,0.098039,0.031818,0.013072,0.009146,0,0.011765,0.044944,0.037313,0.03125,0.013966,0,0.004739,0.019851,0.048159,0,0.004149,0.04878,0.035,0.033333,0,0.032,0	0.0389745	1.0222e-05	0.00566586
hs37d5.759504	0.228346,0.596311,0.638171,0.206522,0.135739,0.340067,0.355401,0.366947,0.6225,0.565836,0.283237,0.311787,0.169355,0.407867,0.36803,0.323907,0.248649,0.095349,0.414894,0.304,0.457831,0.484746,0.278802,0.481132,0.532394,0.457895,0.547445,0.38189,0.412527,0.587361,0.223301,0.468966,0.390805,0.621538,0.313253,0.231884,0.578704,0.325626,0.443931,0.203125,0.324397,0.261168,0.563158,0.217277,0.361111,0…	0.211934,0.292135,0.246883,0.348168,0.334884,0.450667,0.229858,0.587744,0.257618,0.227926,0.167173,0.217391,0.283784,0.209544,0.326172,0.131915,0.163717,0.366102,0.13986,0.133183,0.472081,0.223214,0.233503,0.227053,0.379032,0.52,0.170418,0.207746,0.5,0.451943,0.227041,0.137255,0.464286,0.196721,0.17378,0.302564,0.325301,0.180812,0.207944,0.288889,0.555556,0.282258,0.416058,0.18662,0.198276,0.3813…	0.109991	1.06408e-05	0.00585415
3.17311	0,0,0,0,0.025,0,0,0,0,0,0,0,0.020619,0,0.045455,0,0,0,0,0,0,0,0,0.018182,0,0.096774,0.027027,0,0,0,0,0.02,0,0,0,0	0.060606,0,0.090909,0.114754,0.027027,0.027778,0.052632,0.075,0.010309,0.027778	-0.0416499	1.07516e-05	0.00590413
7.45343	0.016667,0.47619,0.357143,0.488,0.43662,0.30303,0.516129,0.254902,0.641509,0.418182,0.545455,0.176056,0.365854,0.313433,0.506494,0.313725,0.307692,0.282609,0.431373,0.345679,0.291667,0.407895,0.350877,0.327273,0.291667,0.662338,0.35,0.361446,0.44186,0.452381,0.36,0.258824,0.325581,0.265152,0.247934,0.725664,0.508333,0.580311,0.367742,0.587209,0.243902,0.788043,0.39823,0.762626,0.384977,0.420455,0…	0.322581,0.266667,0.282353,0.375,0.181818,0.311475,0.34375,0.582524,0.217391,0.4,0.176471,0.057143,0.162651,0.360248,0.358025,0.219512,0.328358,0.254144,0.245283,0.095652,0.134021,0.066667,0.595668,0.665094,0.5,0.179487,0.424658,0.646617,0.699301,0.418182,0.189655,0.359551,0.225806,0.26087,0.185714,0.086207,0.375796,0.218391,0.311111,0.277108,0.021739,0.503145,0.217391,0.669767,0.271429,0.353234,…	0.117685	1.11448e-05	0.00608748
13.2044	0.177778,0.105769,0.026801,0.015837,0.010782,0.008174,0.00616,0.005666,0.016949,0.02994,0.015094,0.012069,0.024615,0.02057,0.02735,0.007949,0.015038,0.010163,0.009259,0.03012,0,0.017582,0.015306,0.003442,0.01875,0.014572,0.017013,0.026005,0.021956,0.013917,0.014286,0.005025,0.012618,0.03413,0.015045,0.010101,0.103448,0.059783,0.049528,0.024965,0.023529,0.020833,0.015873,0.075,0.009756,0.01194,0.0…	0.022263,0.017544,0.008,0.009375,0.007905,0.002075,0.021429,0.015437,0.013994,0.01173,0,0,0.006897,0.006173,0.013468,0.005576,0.003378,0.017857,0,0.011601,0,0,0.004016,0.016194,0.012698,0.065116,0.008264,0.007299,0.008264,0.023364,0.014663,0,0.004785,0,0.002933,0,0.012531,0.024194,0.003478,0,0.008086,0.008117,0.042105,0.014337,0.002857,0.011111,0.029155,0,0,0.005848,0.051852	0.0122797	1.11584e-05	0.00608748
hs37d5.759431	0.475728,0.45,0.153846,0.036697,0.220339,0.3,0.222222,0.659091,0.558824,0.298077,0.135593,0.13913,0.4,0.330275,0.185714,0.15493,0.054348,0.3,0.342105,0.485714,0.333333,0.3,0.183333,0.433962,0.293333,0.362069,0.244444,0.149254,0.54717,0.290909,0.4,0.305556,0.190045,0.157895,0.42,0.220588,0.234783,0.275862,0.329545,0.545455,0.111111,0.225806,0.289474,0.148936,0.311475,0.072464,0.285714,0.268657,0.5…	0.136842,0.169231,0.101695,0.32,0.225806,0.273973,0.107692,0.558824,0.115854,0.19802,0.082192,0.076923,0.232,0.176471,0.130435,0.011765,0.059701,0.147059,0.1,0.146341,0.095238,0.294118,0.354839,0.118421,0,0.472222,0.206897,0.064516,0.255814,0.070175,0.453125,0.333333,0.0625,0.031579,0.373134,0.307692,0.047619,0.180556	0.121614	1.19769e-05	0.00649267
4.55095	0.666667,0.147436,0.240223,0.196532,0.201005,0.165414,0.137931,0.208791,0.19802,0.279805,0.153846,0.2125,0.2,0.207944,0.203518,0.182796,0.219608,0.209205,0.158915,0.20614,0.222222,0.209302,0.146341,0.163265,0.209964,0.216667,0.15894,0.161572,0.180556,0.17378,0.255034,0.1247,0.22029,0.130926,0.240059,0.348101,0.142857,0.141732,0.214067,0.129464,0.189904,0.193133,0.133603,0.182432,0.212598,0.209821…	0.189189,0.172414,0.162544,0.15261,0.117647,0.202091,0.1875,0.132404,0.147343,0.179811,0.173333,0.137529,0.133166,0.124402,0.13963,0.177489,0.127586,0.178771,0.171429,0.127983,0.155556,0.103687,0.180929,0.169139,0.142857,0.218978,0.174118,0.134921,0.122881,0.208556,0.17377,0.146341,0.217899,0.147059,0.163934,0.175159,0.170435,0.128065,0.222985,0.25,0.118774,0.175772,0.161017,0.160207,0.154176,0.1…	0.0327677	1.27297e-05	0.00687558
1.24489	0.786885,0.618182,0.540925,0.553763,0.513308,0.485057,0.620805,0.633838,0.652233,0.601578,0.433735,0.645522,0.599198,0.59403,0.623423,0.514134,0.606403,0.567134,0.596386,0.78125,0.611549,0.555556,0.558882,0.641791,0.627193,0.504798,0.58805,0.585075,0.516129,0.492188,0.430556,0.637405,0.489796,0.539033,0.57197,0.648379,0.65251,0.644172,0.537037,0.597701,0.610169,0.635036,0.568015,0.621053,0.553785…	0.499002,0.49217,0.566225,0.519588,0.622642,0.515738,0.546218,0.496894,0.545315,0.430769,0.413793,0.52381,0.537313,0.536842,0.465347,0.569343,0.494071,0.444444,0.606557,0.700315,0.515254,0.418773,0.408163,0.556701,0.61194,0.532164,0.571429,0.54902,0.363636,0.571429,0.512755,0.375,0.528037,0.439394,0.472393,0.625,0.569231,0.657895,0.615213,0.568966,0.404372,0.695238,0.436548,0.635135,0.535354,0.5,…	0.0706392	1.32711e-05	0.00715494
7.99517	0.017794,0.037815,0.01194,0.015005,0.001453,0.017982,0.0064,0.012422,0.017903,0.008696,0.029885,0.019962,0.013359,0.010169,0.029808,0.026239,0.023486,0.029004,0.01027,0.030303,0.017045,0.022157,0.009569,0.020556,0.023753,0.02843,0.024658,0.016103,0.018373,0.022321,0.020369,0.008557,0.011494,0.016018,0.024008,0.031447,0.032258,0,0.011719,0.012116,0.027879,0.012937,0.016393,0.03719,0.013678,0.02356…	0.008526,0.01626,0.014308,0.044444,0.01227,0.008805,0.020558,0.012594,0.001812,0.009474,0.006477,0.007101,0.006935,0.002584,0.005888,0.00679,0.008026,0.016377,0.007092,0.011521,0.006018,0.003667,0.006042,0.006803,0.013994,0.015075,0.009864,0.01087,0.004938,0.00158,0.016418,0.006969,0.009667,0.010899,0.007267,0.010733,0.015282,0.015353,0.023952,0.005051,0.011033,0.017301,0.010309,0.007704,0.006508…	0.0102297	1.36309e-05	0.00733557
8.65712	0.063636,0.159193,0.179487,0.163498,0.141631,0.150888,0.204598,0.196581,0.169742,0.233668,0.267742,0.208609,0.178241,0.256849,0.146497,0.215385,0.146608,0.160671,0.130293,0.230047,0.185185,0.216606,0.204947,0.258258,0.276029,0.186975,0.19661,0.197568,0.241667,0.134078,0.268222,0.198198,0.109948,0.237569,0.136691,0.08547,0.266881,0.206161,0.187943,0.214646,0.052764,0.03869,0.093333,0.192478,0.2088…	0.237179,0.111406,0.091371,0.173913,0.071429,0.193906,0.172043,0.097674,0.088685,0.096852,0.152589,0.176656,0.127273,0.096413,0.116105,0.076712,0.130841,0.175115,0.119792,0.535326,0.14876,0.078488,0.131579,0.092105,0.16875,0.26738,0.149038,0.181395,0.090498,0.202632,0.16156,0.138095,0.164114,0.095238,0.17037,0.150943,0.174757,0.392157,0.072695,0.064935,0.13615,0.067323,0.184783,0.139918,0.16,0.24…	0.0339591	1.38181e-05	0.00742281
19.4615	0.022936,0.023474,0.03871,0.024055,0.046025,0.020833,0.057377,0.050132,0.022642,0.042969,0.059172,0.019048,0.05,0.017422,0.045802,0.024194,0.044444,0.024752,0.033113,0.035714,0.029412,0.028807,0.041322,0.041152,0.038298,0.041667,0.035897,0.035714,0.102362,0.010638,0.016667,0.042857,0.041096,0.023622,0.056034,0.018692,0.042857,0,0.010417,0.024,0.053942,0.067227,0.018868,0.05,0.058824,0.128205,0.02…	0.027027,0.039823,0.043956,0.036364,0.00813,0.029851,0.033149,0.025532,0.019231,0.008333,0.029126,0.011111,0,0,0.023256,0.016129,0.022556,0,0.010753,0.024,0.014815,0.036364,0.015625,0,0.036364,0,0.022727,0.021583,0.031746,0.018349,0,0.011905,0.015385,0.028571,0,0.023041,0.016393,0.02381,0,0.075758,0,0,0.027027,0.055556,0.039216,0	0.0147716	1.50894e-05	0.00802235
11.6564	0.666667,0.066176,0.038674,0.037801,0.027778,0.015957,0.039216,0.05102,0.02611,0.038168,0.052846,0.034783,0.026432,0.055794,0.037288,0.032934,0.069565,0.019231,0.024691,0.036364,0.053691,0.0125,0.029155,0.032847,0.05364,0.034483,0.030151,0.013423,0.061069,0.065903,0.022222,0.050847,0.029412,0.100629,0.014925,0.046875,0.043478,0.013158,0.057692,0.039604,0.043103,0.020408,0.115385,0.027778,0.028571…	0.016327,0.021053,0.032895,0.022989,0.019802,0.024793,0.007353,0.009868,0.026042,0.02069,0,0.012987,0,0,0.008197,0.022989,0.028777,0.055046,0,0.045455,0,0.028169,0.057143,0,0.026549,0.046512,0,0,0.008,0.038462,0.047619,0,0	0.0296042	1.52955e-05	0.00811338
3.1237	0.380952,0.571429,0.609756,0.463415,0.431818,0.595238,0.377049,0.5,0.487179,0.224138,0.289474,0.207547,0.305556,0.195652,0.322581,0.487179,0.2,0.529412,0.419355,0.584906,0.185185,0.552632,0.339623,0.470588,0.387755,0.381579,0.275862,0.363636,0.391304,0.2,0.32,0.574074,0.272727,0.329412,0.238095,0.416667,0.609375,0.595745,0.289157,0.5,0.434783,0.294118,0.486842,0.294118,0.25,0.432836,0.511628,0.60…	0.25,0.320755,0.241379,0.15873,0.148148,0.137931,0.657143,0.205882,0.153846,0.228571,0.121212,0.35,0.577778,0.285714,0.15,0.148936,0.073171,0.228571,0.326923,0.193548,0.282051	0.148094	1.54459e-05	0.0081639
2.14527	0.2,0.021505,0.095652,0.038095,0.052239,0.055172,0.069444,0.021429,0.057143,0.040359,0.061947,0.125,0.026316,0.005319,0.084615,0.057416,0.018182,0.060811,0.100917,0.022222,0.043478,0.051724,0.03681,0.032258,0.064286,0.027778,0.081967,0.056962,0.04,0.079755,0.028571,0,0.081081,0.041667,0.051948,0.027027,0,0.065217,0.047619,0.045045,0.113208,0.019231,0.023256,0.046154,0.022727,0.020833,0,0.026316,0…	0.031447,0.014388,0.012195,0.026316,0.032787,0,0.038961,0.054054,0.024896,0.041379,0.018868,0.046512,0.046512,0.016129,0,0,0.017544,0.015873,0,0,0.035294,0.032258,0,0.032258,0.020202,0,0,0.019608	0.027484	1.68031e-05	0.00877158
13.2044	0.1875,0,0.014587,0.01087,0.001297,0.011858,0.004065,0.008264,0.018182,0.011478,0.032847,0.024351,0.020588,0.010511,0.021631,0.007622,0.018051,0.02381,0.01573,0.031884,0.012448,0.014706,0.012531,0.003273,0.014523,0.012367,0.007339,0.022371,0.035644,0.009615,0.017296,0.0025,0.012579,0.052459,0.016268,0,0,0.078947,0.059497,0.027624,0.020528,0.014493,0,0.02963,0.009302,0.002865,0.016822,0,0.013177,0…	0.02139,0.00838,0.002545,0.006173,0,0.01227,0.023641,0.013514,0.017951,0.011445,0,0,0,0.011869,0.006601,0.001825,0.003378,0.007561,0.016216,0.006865,0,0,0.003953,0,0.009346,0.04717,0.010811,0,0.016,0.017241,0,0,0,0.014286,0.002899,0.007874,0.005,0,0.006885,0,0.002618,0.006359,0.050847,0,0.002841,0,0.032877,0,0.010526,0,0.007353	0.011981	1.723e-05	0.00897861
13.2044	0.115789,0,0.013817,0.013921,0.002604,0.001344,0.018519,0.002841,0.008282,0.010324,0.018692,0.009983,0.012158,0.006202,0.024433,0.006359,0.015009,0.005988,0.004651,0.027523,0.004329,0.019824,0.007772,0.010221,0.002183,0.003717,0.005693,0.011338,0.008197,0.02004,0.011076,0,0.015773,0.043919,0.010753,0,0,0.064171,0.033981,0.016641,0.014663,0.011662,0,0,0.035,0.017493,0.007561,0.012862,0.017713,0.03…	0.023423,0.008646,0.00266,0,0,0.010526,0.014528,0.010563,0.015419,0.007386,0,0,0,0.003049,0.0033,0.005515,0.00678,0.011407,0,0.002304,0,0,0.01626,0.004115,0,0.047393,0,0,0.02439,0.013699,0,0.003623,0,0,0,0.011719,0.007557,0.005479,0.003454,0,0.002717,0.003185,0.020906,0,0.005814,0.003704,0.022535,0,0.005263,0,0.007353	0.010251	1.83446e-05	0.00950917
13.4436	0.015789,0,0.024911,0.022556,0.022222,0,0.016892,0.007614,0.016026,0.00738,0.006667,0.019157,0.008696,0.0033,0.002646,0.011583,0.027778,0.02008,0.02381,0,0.010791,0.002924,0.015291,0.011364,0.011152,0.019737,0.030675,0.009494,0.017647,0.027027,0,0.028986,0.016129,0.010753,0.027559,0,0,0,0.072727,0,0,0.014286,0.007812,0,0,0.02027,0.048951,0.02381,0.02139,0,0,0.012987,0,0.014085,0.025316,0,0.004673…	0.013699,0.007463,0.01105,0,0,0.004878,0.004854,0.003311,0.008493,0.010204,0,0,0,0,0,0,0,0,0,0,0,0,0,0,0,0,0,0.02381,0,0,0,0,0.011628,0,0.022222,0.097561,0,0,0,0,0,0,0,0,0,0	0.00768003	1.94049e-05	0.0100062
1.80148	0.211111,0.503817,0.403509,0.275229,0.332031,0.4375,0.377451,0.354167,0.44086,0.457831,0.256881,0.280576,0.378906,0.364621,0.321637,0.300319,0.421053,0.430556,0.434426,0.547619,0.375,0.5,0.414938,0.369295,0.340314,0.314894,0.37931,0.389513,0.411215,0.20197,0.301587,0.387435,0.363248,0.239186,0.09589,0.221154,0.301205,0.394737,0.345588,0.381166,0.397906,0.209877,0.522523,0.457983,0.365482,0.384977…	0.383333,0.377358,0.389744,0.253165,0.215909,0.363636,0.304721,0.278761,0.322388,0.382576,0.313901,0.347222,0.376963,0.200787,0.341463,0.366667,0.363184,0.300283,0.239316,0.162602,0.31338,0.222997,0.297619,0.307229,0.40625,0.554348,0.336585,0.349112,0.386139,0.465116,0.333333,0.393103,0.376344,0.361446,0.295181,0.346405,0.357683,0.316716,0.300781,0.236111,0.22884,0.393352,0.329317,0.338542,0.2329…	0.0484662	1.95804e-05	0.0100792
hs37d5.759420	0.486111,0.571429,0.230769,0.048193,0.137255,0.352941,0.357143,0.645161,0.648148,0.324324,0.317073,0.204819,0.395062,0.355263,0.150943,0.156863,0.050847,0.277778,0.264706,0.491525,0.511628,0.294872,0.238095,0.473684,0.413793,0.6,0.288462,0.4,0.382979,0.651163,0.395604,0.302198,0.15625,0.6,0.271186,0.138298,0.298701,0.305556,0.617188,0.210526,0.270833,0.216667,0.342857,0.315789,0.554455,0.282828,0…	0.109589,0.255814,0.142857,0.36,0.217391,0.54386,0.2,0.490566,0.098039,0.146341,0.15942,0.076923,0.136364,0.236842,0.038961,0,0.177778,0.178571,0.179487,0.085714,0.3625,0.066667,0.076923,0.515152,0.040816,0.441176,0.155556,0.585366,0.28125,0.129032,0.022222,0.240741,0.585366,0.162162,0.089552	0.143029	1.97646e-05	0.0101563
19.2016	0.047022,0,0.004858,0.006547,0.004835,0.000821,0.010033,0.007503,0.008729,0.008507,0.004758,0.006182,0.00303,0.009841,0.002972,0.01141,0.012729,0.009074,0.005671,0,0.015284,0.009945,0.015219,0.004619,0.005627,0.004621,0.00565,0.009975,0.001019,0.009224,0.010743,0.001894,0.003382,0,0.01812,0,0,0.010638,0.003247,0.003687,0.001157,0.011713,0.003268,0,0,0.009524,0.006562,0.004955,0.001547,0.004314,0.…	0,0.008909,0.005842,0.004757,0,0.003448,0.005137,0.004163,0.005339,0.001596,0.004044,0,0,0,0.003398,0.003361,0,0,0,0.004521,0.004355,0.004996,0.002564,0.015086,0,0,0.010417,0.014898,0,0.002155,0.010449,0,0.00463,0,0,0.001678,0.012953,0.002911,0.003322,0,0.008741,0.009649,0.002062,0,0.001866,0.003899,0.002092,0.005754,0,0,0	0.00354869	2.11231e-05	0.010761
hs37d5.759546	0.222222,0.152672,0.377874,0.364611,0.115445,0.05411,0.183721,0.231504,0.22973,0.336898,0.607735,0.247089,0.151869,0.095041,0.298622,0.18262,0.127334,0.12844,0.06577,0.212411,0.241379,0.304979,0.224138,0.14867,0.357675,0.353516,0.307692,0.316425,0.2375,0.188272,0.449883,0.027778,0.378109,0.26834,0.4967,0.198473,0.142373,0.380577,0.246883,0.230357,0.062827,0.089869,0.132411,0.351351,0.14242,0.2718…	0.092266,0.058288,0.11755,0.184615,0.076923,0.395189,0.119597,0.360324,0.079964,0.086592,0.05482,0.12,0.119217,0.106183,0.169108,0.027094,0.082447,0.21063,0.065789,0.08311,0.146032,0.065327,0.111732,0.177196,0.139118,0.553191,0.10303,0.054118,0.359195,0.290323,0.162539,0.040462,0.276657,0.17931,0.060606,0.254545,0.036437,0.092228,0.055639,0.151163,0.45122,0.182353,0.252941,0.058947,0.218228,0.182…	0.0856764	2.1393e-05	0.0108611
12.1304	0.045113,0.008791,0.008251,0.004425,0.003082,0.005102,0.018797,0.012281,0.00444,0.007174,0.009506,0.00905,0.00995,0.011004,0.008547,0.010896,0.001536,0.006329,0.014634,0,0.002427,0.029141,0.004161,0.00463,0.01306,0.004412,0.002169,0.006276,0.011936,0.004435,0.002155,0,0,0.013514,0,0,0,0.002849,0.009804,0,0,0,0,0.011719,0.008299,0.002268,0,0,0,0,0.010309,0.049383,0.049774,0,0,0.009195,0.02027,0,0,…	0.005245,0.017241,0,0,0,0,0,0.0032,0.007136,0,0.009091,0,0,0,0.01105,0.002959,0,0,0,0.003145,0,0,0,0,0,0,0,0,0,0,0,0,0,0.006061,0,0,0,0.003899,0,0,0.006993,0,0.012346,0,0,0,0,0	0.00572717	2.15044e-05	0.0108686
5.65018	0,0,0,0,0,0,0,0,0,0,0,0,0,0,0,0,0,0,0,0	0.032258	-0.032258	2.15179e-05	0.0108686
2.60779	0.062271,0.021277,0.027419,0.011438,0.02,0.014252,0.033898,0.022727,0.018895,0.020855,0.025175,0.020382,0.023188,0.022222,0.018412,0.019208,0.017921,0.014342,0.022436,0.00716,0.041841,0.005576,0.03639,0.018564,0.025532,0.023697,0.006519,0.026362,0.022951,0.017639,0.05902,0.011905,0.020619,0.02381,0.058952,0.020408,0,0.019284,0.009036,0.010929,0.006993,0.041667,0,0.00641,0.007874,0.015198,0.010724…	0.01487,0.01426,0.012685,0.008475,0.003559,0.038397,0.032258,0.012291,0.014071,0.013921,0.002667,0.018051,0.03125,0.041667,0.002347,0.014493,0.014045,0,0.008197,0.007833,0.006993,0.002342,0,0.029126,0.009464,0,0.008021,0.004878,0.025641,0,0.015306,0.011905,0.019169,0,0.013453,0,0.012048,0,0.007619,0.020408,0.013636,0.002695,0.0181,0.003984,0.00905,0.009615,0.030303,0.016393,0,0,0	0.0073552	2.44993e-05	0.0122491
5.15669	0.015152,0.010204,0.003521,0.002188,0.00458,0.020979,0,0.009452,0.0125,0.00146,0.004637,0.032051,0.001961,0.011887,0.008163,0.004178,0.017685,0.010753,0.002392,0,0.008982,0.001684,0.003035,0.003521,0.006957,0.001812,0.016393,0.002101,0.004747,0.010417,0.01108,0.004785,0,0.003683,0,0.002208,0.013333,0,0,0.050633,0,0.004082,0.00655,0,0,0.009804,0.011236,0,0,0,0.002433,0.012245,0.01004,0,0,0,0.04597…	0.00177,0.002353,0.00274,0.006579,0.024691,0.00616,0,0.00157,0,0.002976,0.009346,0.012987,0,0.008621,0,0,0,0,0,0,0,0.003205,0,0,0,0,0,0,0,0,0,0,0,0,0,0,0,0,0,0,0,0,0,0,0.01087,0,0,0,0	0.00593894	2.4933e-05	0.0124449
7.99156	0,0.008333,0.01087,0.005,0.004016,0,0,0.032967,0.017182,0,0.011952,0,0.007326,0.007605,0.009302,0.012821,0,0.008547,0.034483,0.028302,0.036697,0.015873,0.009346,0.004975,0.009259,0.005076,0.034483,0.017143,0.006061,0.003546,0.013699,0,0.012346,0.006211,0,0,0,0,0.013699,0.00565,0.005208,0.014388,0,0.015748,0.018868,0.003759,0.011299,0.005236,0.005618,0.006329,0.006757,0.01087,0,0.034722,0.008065,0…	0.004405,0,0,0,0,0.006135,0,0,0,0,0.004082,0,0.01087,0,0.003021,0,0,0.014815,0,0.005464,0.01105,0,0,0,0.008547,0,0,0,0,0,0,0,0,0,0,0,0.004525,0.023438,0.003831,0.011696,0.015267,0.006452,0,0.017341,0.006536,0.017241,0,0,0.010753	0.00666446	2.74484e-05	0.0136543
19.4582	0.114286,0.833333,0.707317,0.815929,0.929348,0.821918,0.831683,0.732394,0.708333,0.869697,0.817021,0.846361,0.757225,0.745174,0.894737,0.84375,0.784452,0.814286,0.895911,0.792115,0.79717,0.801444,0.764151,0.836207,0.844106,0.848329,0.866834,0.825926,0.825397,0.87013,0.598214,0.777778,0.827273,0.798283,0.559259,0.874286,0.850575,0.844884,0.865566,0.830508,0.814815,0.819512,0.901408,0.92,0.853994,0…	0.77193,0.797468,0.825581,0.848214,0.824786,0.768496,0.859701,0.852507,0.770578,0.801802,0.769912,0.75,0.647887,0.818182,0.784661,0.76,0.741176,0.751412,0.681818,0.648649,0.758621,0.659091,0.742604,0.784257,0.833333,0.677419,0.745283,0.84507,0.855769,0.837037,0.862069,0.641026,0.822222,0.765957,0.771084,0.592105,0.811765,0.815249,0.914729,0.894737,0.856338,0.826923,0.799154,0.666667,0.81677,0.600…	0.0488494	2.94828e-05	0.0145442
12.9454	0.0181,0.003521,0.006369,0.010345,0.016878,0,0.0181,0.01087,0.003571,0.004444,0,0.009174,0.014035,0.006711,0,0.013793,0,0.022727,0.017544,0.008475,0.00295,0.012232,0.003817,0.008299,0.013393,0.005464,0.005495,0.011029,0.01087,0.006452,0,0,0.015152,0,0,0.008772,0,0,0.008772,0.009132,0.018349,0,0,0,0.026316,0.016807,0,0,0.033898,0.02439,0.009009,0.013072,0,0,0,0,0,0.014925,0.016393,0,0,0.042553,0.0…	0,0,0.005102,0.004255,0,0.004219,0.010256,0.018657,0.010417,0,0,0,0,0,0.013889,0,0,0,0,0.008333,0,0,0,0,0,0,0,0,0,0,0,0,0,0,0,0,0,0,0,0,0	0.00758704	3.0302e-05	0.0148003
17.4244	0.019231,0.009569,0.01992,0.013158,0.016216,0.02459,0.033708,0.040698,0.029412,0.018957,0.030612,0.028369,0.019231,0.011561,0.014493,0.016393,0.013889,0.009756,0.015385,0.014925,0.022388,0.008772,0.035714,0.019355,0.037037,0.007752,0.010101,0.032,0.035714,0.025157,0.019608,0.005556,0.010204,0.048077,0.016667,0,0.019231,0.010204,0.010571,0,0.017045,0.007299,0.065574,0,0.005952,0,0.025,0.008547,0,0…	0,0.006098,0.006944,0.005155,0,0.008333,0.015385,0.015267,0.009901,0.007143,0.024752,0.006536,0,0,0.021148,0,0.013245,0.019417,0,0.004065,0,0.005376,0.017544,0,0.017094,0.007194,0.012739,0,0,0.018634,0.022901,0.050847,0.010638,0,0.005348,0.008475,0.02521,0,0,0.013605,0,0.010811,0,0.025478,0.00463,0.02069,0.015504,0.019231,0.014423,0	0.00870495	3.06689e-05	0.0149548
15.6813	0.128889,0.023148,0.035605,0.034291,0.027422,0.032686,0.022663,0.024523,0.018973,0.02761,0.02551,0.025986,0.021417,0.022965,0.033303,0.032801,0.020758,0.032325,0.026284,0.027859,0.025381,0.033921,0.026171,0.023857,0.01763,0.03,0.024609,0.030738,0.033488,0.025424,0.021934,0.016598,0.048973,0.019257,0.059701,0.029268,0.021834,0.028226,0.029374,0.024043,0.01986,0.016089,0.02765,0.058824,0.023551,0.0…	0.025571,0.024768,0.015515,0.024557,0.01194,0.026256,0.039326,0.027837,0.017212,0.020488,0.015228,0.02122,0.003284,0.052632,0.014706,0.013204,0.018978,0.028534,0.02122,0.023105,0.011168,0.010471,0.019366,0.021016,0.019337,0.01171,0.017483,0.042514,0.004082,0.027826,0.016393,0.050388,0.013994,0.00346,0.023288,0.003534,0.020755,0.017433,0.014834,0.007353,0.032151,0.02201,0.018321,0.012162,0.018978,…	0.00688141	3.22988e-05	0.0156721
11.5022	0.441296,0.365535,0.433962,0.472296,0.391304,0.542969,0.512281,0.378486,0.456376,0.460481,0.456938,0.6,0.527363,0.464567,0.570571,0.336283,0.41453,0.51046,0.474104,0.377778,0.545455,0.46988,0.409483,0.429167,0.442553,0.550336,0.337838,0.454545,0.402027,0.428571,0.416084,0.478022,0.32321,0.268908,0.425439,0.435115,0.412346,0.567901,0.481409,0.422311,0.330233,0.645646,0.432836,0.557348,0.44795,0.58…	0.430189,0.467681,0.413462,0.429688,0.321839,0.461538,0.359223,0.429319,0.447471,0.398104,0.53,0.405099,0.321839,0.311547,0.465726,0.33494,0.385892,0.32554,0.30038,0.347548,0.474227,0.403704,0.400966,0.386813,0.520161,0.216667,0.331683,0.368056,0.34202,0.436526,0.331412,0.432161,0.42487,0.489362,0.430921,0.307018,0.404092,0.321739,0.368564,0.299363,0.431398,0.585,0.393075,0.391167,0.454545,0.3658…	0.0518437	3.29183e-05	0.0159205
1.24489	0.444867,0.437736,0.395349,0.419476,0.355191,0.550898,0.482234,0.494382,0.411215,0.37234,0.410448,0.452206,0.527778,0.519573,0.4,0.40625,0.440758,0.404959,0.506494,0.414201,0.492424,0.4,0.491979,0.583333,0.317797,0.397351,0.503401,0.394619,0.485577,0.330049,0.507042,0.654545,0.606061,0.455696,0.524476,0.506024,0.646018,0.268293,0.75,0.434483,0.494444,0.4875,0.574194,0.582278,0.408163,0.5,0.546875…	0.407895,0.426829,0.366279,0.370732,0.389474,0.494048,0.421053,0.333333,0.320132,0.274336,0.42735,0.328571,0.30303,0.289855,0.42236,0.396104,0.335878,0.40678,0.644444,0.624277,0.414365,0.302469,0.151515,0.346667,0.364583,0.546392,0.5,0.410714,0.375,0.527778,0.473404,0.519481,0.546763,0.351648,0.481481,0.397436,0.409091,0.439331,0.634615,0.380952,0.469136,0.486486,0.322034,0.666667,0.627119,0.4625…	0.0789615	3.44218e-05	0.0165665
3.12569	0.036585,0.011019,0.010384,0.006284,0.004184,0.009967,0.004896,0.008537,0.012291,0.013146,0.014259,0.012259,0.009494,0.009588,0.009658,0.006963,0.009833,0.007471,0.003344,0.008347,0.010782,0.013072,0.010477,0.001986,0.006836,0.017951,0.003835,0.002392,0.016377,0.012785,0.013006,0.009769,0.003886,0.004061,0.019118,0.033639,0.010582,0.002685,0.004571,0.013245,0.00759,0.006501,0.014331,0.027491,0.01…	0.011525,0.00142,0,0.001333,0.002577,0.008439,0.005655,0.009434,0.007162,0.012745,0.002904,0.007806,0.003979,0.00679,0.005785,0.004252,0.003614,0.002793,0.007576,0.006108,0.005882,0.009275,0.006281,0.003311,0.010815,0.011905,0.002049,0.003145,0.00463,0.017602,0.009447,0.00156,0.006034,0.005013,0.001923,0.005772,0.008814,0.010879,0.012648,0,0.009649,0.019794,0.009363,0.002384,0.00715,0.006633,0.00…	0.00330979	3.44802e-05	0.0165676
1.24489	0.87931,0.480186,0.475499,0.428969,0.445098,0.387805,0.496599,0.461942,0.483961,0.47619,0.298429,0.520599,0.449799,0.457055,0.464945,0.416514,0.425287,0.378661,0.465409,0.75,0.456757,0.464481,0.395445,0.503401,0.523918,0.350394,0.418301,0.420245,0.414538,0.317333,0.351981,0.5,0.469388,0.402299,0.365385,0.496222,0.449219,0.567073,0.425926,0.604651,0.448864,0.481618,0.390018,0.542553,0.431452,0.425…	0.389344,0.354839,0.412162,0.452229,0.47,0.465347,0.398844,0.363636,0.409091,0.290618,0.28,0.333333,0.257576,0.333333,0.393939,0.442804,0.393574,0.424658,0.491803,0.550162,0.384083,0.283636,0.306122,0.479167,0.488722,0.441176,0.449102,0.25,0.212121,0.433735,0.408377,0.38843,0.456311,0.38806,0.3375,0.392,0.496063,0.368421,0.440449,0.517241,0.284946,0.557692,0.338542,0.479452,0.525253,0.342857,0.38…	0.0674244	3.46584e-05	0.0166263
19.2133	0,0.015385,0.018735,0.006608,0,0,0,0,0.003311,0.002141,0.002571,0.002967,0.005376,0.005634,0.004728,0.002591,0.002198,0.005714,0,0,0.009524,0.003135,0,0,0.011834,0.009756,0.008,0.005263,0.005747,0.002188,0.001563,0,0,0.004425,0.004556,0,0.015873,0.013072,0.030043,0.02193,0,0.009259,0,0.018519,0.014563,0.011765,0.008929,0.012658,0,0,0.014286,0,0.00565,0.010309,0.011628,0.018868,0.008772,0.006897,0…	0.00274,0.003425,0,0.002674,0.006098,0.00625,0,0,0.008532,0.00266,0.005051,0,0,0.019608,0,0,0,0,0,0,0,0,0.012821,0,0.004167,0,0,0,0,0,0,0,0.004115,0,0,0,0.021277,0.002304,0,0.003953,0.005181,0,0.004082,0,0.019084,0,0,0,0	0.00389574	3.59753e-05	0.0171745
1.24401	0.010989,0.011905,0.034483,0.012346,0,0,0.014815,0.003968,0.004975,0.013029,0.008929,0.031915,0.003401,0.016447,0,0.008621,0.006826,0.004184,0,0,0,0.021739,0.007519,0,0.013514,0.017241,0.018072,0.005682,0.003571,0.00616,0.015504,0,0,0.019231,0.020408,0.021164,0,0,0,0,0.040816,0.011765,0,0.015267,0,0,0.008621,0.011494,0.011976,0.012658,0.015625,0.010309,0.133333,0.008197,0.019608,0.033473,0,0.0322…	0,0,0.012195,0.010417,0,0.004926,0.019355,0,0.011338,0,0,0,0,0,0,0,0.009709,0,0,0.02,0,0,0,0,0,0,0,0,0,0,0,0,0,0,0,0,0,0,0,0,0.013699	0.00887268	3.78298e-05	0.017944
3.14261	0.016129,0.083871,0.010011,0.012416,0.006674,0.011576,0.011283,0.003591,0.001359,0.00922,0.013317,0.008902,0.01417,0.008753,0.008556,0.020972,0.005252,0.003974,0.014948,0.004184,0.038348,0.001453,0.005325,0.006508,0.016216,0.008997,0.009828,0.004412,0.002861,0.014778,0.003822,0.008949,0,0.027778,0.011094,0.02381,0.087248,0.004202,0.022222,0.005186,0.004435,0,0.016529,0.008929,0.013514,0.005671,0.…	0.007407,0.008562,0.009186,0,0.013089,0.01218,0.006739,0.008611,0.007587,0.006438,0.003795,0,0.004444,0.011111,0.015064,0.003617,0.002841,0,0,0,0.00188,0.002212,0,0,0.011494,0,0,0.00365,0,0.002336,0.005587,0,0.005607,0,0,0.014134,0,0.008264,0.007289,0,0.005277,0.001815,0.008016,0,0.018557,0.005797,0,0,0,0.002392,0	0.00537313	3.81171e-05	0.0180514
9.1	0.193548,0.271429,0.051724,0.023077,0.015625,0.078431,0.05618,0.058333,0.024096,0.015267,0.04878,0.051471,0.106195,0.009259,0.019048,0.022727,0.02,0.072727,0.071429,0.079365,0.030303,0.079646,0.157895,0.050633,0.011494,0.056338,0.2,0.0625,0.058824,0.020833,0.042857,0.050633,0.034884,0.044118,0.078652,0.072626,0.011765,0.018868,0,0.076087,0.020833,0,0.040984,0.023256,0.030928,0.019231,0,0.055556,0…	0.012346,0.0625,0,0,0.086957,0.037037,0.009901,0,0.026882,0.052632,0.054054,0,0,0.059524,0.019868,0.042857,0.012821,0.03125,0.25,0.024691,0.014085,0,0.0375,0,0,0.011765,0.034483,0.208333,0.011628,0.015152,0.092593,0,0,0.089552,0,0.016129,0.011236,0,0.010204,0.006024,0.030864,0,0.058824,0.078431,0.046875,0.027027,0,0	0.0285885	3.95091e-05	0.0186407
15.8388	0.016949,0.024096,0.013201,0.03663,0.02439,0.005435,0,0.013652,0.020921,0.013587,0.003413,0,0.01634,0.00885,0.005291,0.005305,0.025496,0.019157,0.022857,0,0.036458,0.011719,0,0.003968,0.026217,0.014409,0.021505,0,0,0.021277,0.006944,0.016667,0.065217,0.021127,0.010101,0.010526,0,0,0.058824,0,0,0.032609,0.007812,0,0.009709,0.007143,0,0.016484,0.027778,0,0,0,0,0.009646,0,0,0,0.034483,0.041667,0,0.0…	0,0.009639,0.005848,0.004545,0,0,0,0.01581,0.012308,0.007874,0,0,0,0,0,0,0,0,0.010204,0,0,0.016807,0,0,0.017544,0,0,0,0,0,0,0,0,0	0.0108416	4.00872e-05	0.0188198
10.1351	0,0,0.020408,0.04918,0.020408,0.018519,0.014085,0.017857,0,0,0.032258,0.036585,0,0,0,0,0.017544,0,0.033898,0.034483,0,0,0.016949,0.064935,0,0.051282,0,0.022222,0.013514,0,0.051282,0.02381,0.008,0.046154,0,0.022222,0,0.007246,0,0,0.075,0.0625,0,0,0.016393,0,0,0,0.014085,0.041667,0,0,0.033333,0.017699,0,0.038961,0.084746,0.019231,0,0,0,0.006897,0,0.022727,0.066667,0,0,0.015873,0.06,0.021739,0,0,0.0…	0,0,0,0,0,0,0,0,0,0.038462,0,0,0,0,0,0,0,0,0,0,0,0,0,0,0,0,0.018868,0,0.018519,0.013158,0.012821,0,0,0,0,0,0	0.0141906	4.01211e-05	0.0188198
1.33647	0.025641,0.023346,0.030137,0.008174,0.006637,0.010417,0.009662,0.019293,0.013084,0.02439,0.01548,0.017442,0.003165,0.015152,0.011136,0.021008,0.040541,0.013953,0.010239,0.005587,0.021898,0.007229,0.026316,0.008065,0.003145,0.01385,0.031915,0.022857,0.021807,0.018792,0.01444,0.006494,0,0.009009,0.011905,0.003333,0.013245,0.120968,0,0.057971,0,0.01105,0.022346,0.003021,0.008511,0.017857,0,0.029412,…	0.007979,0,0.009434,0.022161,0,0.020202,0.026432,0.009091,0.023292,0,0.011834,0.006803,0,0,0.005587,0.018587,0.01,0,0,0.004484,0.013216,0.020513,0.013514,0.015625,0,0.007752,0.02,0.0125,0,0.019324,0,0.006897,0,0.022222,0.016667,0.04,0.117647,0.002755,0,0.031746,0,0,0.007092,0,0.011494,0,0,0.013245,0	0.0101788	4.18905e-05	0.0195835
9.12511	0.008772,0.013158,0.010769,0.003058,0.006421,0.025641,0,0.009501,0.005709,0.011327,0.011321,0.025316,0.014045,0.008642,0.016012,0.001842,0.008929,0.023551,0.023913,0.014286,0.00463,0.011601,0.01092,0.014768,0.013308,0.023026,0.002457,0.013453,0.010239,0.003538,0.012048,0,0,0.007533,0,0.003236,0.017241,0,0,0,0,0.017647,0,0.002793,0.014035,0.00369,0,0,0,0,0,0.00304,0.007605,0.012048,0.012891,0.0079…	0.003361,0.004706,0.004405,0.006098,0,0.00823,0.004728,0,0.008706,0.002212,0.013289,0.013423,0,0,0.01107,0.002347,0.005495,0,0,0.00271,0,0.003205,0,0,0.01,0,0,0.019231,0,0.019802,0.010204,0,0,0,0,0,0,0,0,0.017857,0,0,0,0,0,0,0,0,0.004566,0	0.00656638	4.19477e-05	0.0195835
8.67783	0.030534,0.038462,0.007692,0.032698,0.027257,0.037736,0.033333,0.017361,0.008955,0.045455,0.041667,0.011416,0.015707,0.009112,0.052632,0.018405,0.045576,0.00627,0.036145,0.022901,0,0.016556,0.02449,0.005571,0.003205,0.033079,0.007916,0.034268,0.023649,0.017493,0.005629,0.010949,0.038462,0,0.01277,0.024691,0.031008,0.053398,0.035047,0.02439,0.070588,0,0,0,0.00303,0.02507,0.011869,0.002915,0.068519…	0.015544,0.011321,0,0.011765,0,0.020896,0.003937,0.005848,0.031599,0.008086,0.003521,0.016736,0.018809,0.003333,0.006316,0.002114,0,0.006479,0.013889,0,0.011905,0.008671,0.008772,0.094203,0.042353,0,0,0.007968,0,0.003597,0.009554,0,0.017157,0.039216,0.013986,0.013825,0.010225,0.008043,0.002183,0,0.123924,0.002907,0.007557,0.008969,0.018717,0,0.044386,0,0.008696,0.031339,0	0.00846758	4.21253e-05	0.0195896
6.15029	0,0,0,0,0,0,0,0,0,0,0,0,0	0.02439,0.02,0.021277,0.02439,0.042553,0.027778	-0.0267313	4.21538e-05	0.0195896
4.14256	0.023324,0.008333,0.008591,0.00674,0.014493,0.012763,0.008491,0.006757,0.005968,0.019231,0.007506,0.005393,0.012329,0.004577,0.007716,0.014649,0.012285,0.005912,0.012755,0.006098,0,0.006704,0.01448,0.011547,0.008177,0.0131,0.006541,0.008257,0.013913,0.010833,0.01412,0.003714,0.005291,0.002469,0.018744,0,0.007874,0,0.006083,0.008,0.004577,0.003311,0,0,0,0.00409,0.006608,0.008282,0.002946,0.004726,…	0.003172,0.017112,0.005764,0.001767,0.006299,0.006926,0.008673,0.008786,0,0.007414,0.007246,0.001563,0.00813,0.030848,0,0,0.004161,0.00188,0.007353,0.001057,0.002002,0.001771,0.006098,0.00716,0.018223,0,0.003367,0.005272,0,0.018587,0.003827,0.005025,0.00315,0,0,0,0.0059,0.01092,0.001543,0,0.002841,0.003856,0.003125,0.003841,0.002212,0,0,0.001664,0.006349,0.001577,0	0.00339281	4.21593e-05	0.0195896
hs37d5.759632	0.159817,0.34767,0.284314,0.079027,0.068966,0.187879,0.247312,0.133047,0.344538,0.294118,0.18314,0.083721,0.076763,0.29588,0.238372,0.163265,0.151261,0.098425,0.22,0.147436,0.278539,0.219512,0.238267,0.253472,0.314815,0.221402,0.319372,0.188571,0.185185,0.5,0.178571,0.266667,0.235714,0.41115,0.204082,0.157205,0.310861,0.389151,0.203931,0.061947,0.18984,0.053097,0.277056,0.158371,0.170616,0.207824…	0.121212,0.104478,0.108949,0.220513,0.053097,0.295547,0.124242,0.239631,0.122353,0.108911,0.06015,0.118644,0.172603,0.131894,0.128079,0.038136,0.085973,0.187898,0.090226,0.142157,0.194805,0.016393,0.116945,0.108696,0.171149,0.323077,0.109023,0.090129,0.140969,0.234097,0.096774,0.004785,0.320225,0.4,0.050676,0.2,0.1625,0.206957,0.17341,0.166667,0.416107,0.310345,0.187192,0.160584,0.074468,0.191111…	0.0725002	4.24717e-05	0.0197038
11.1228	0.057325,0.031915,0.043478,0.050505,0.067227,0.033708,0.014706,0.040323,0.041176,0.069767,0.017544,0.027027,0.044304,0.014085,0.02027,0.050279,0.087248,0.053333,0.098592,0,0.048077,0.013333,0.032258,0.055046,0.068571,0.025,0.041667,0.067797,0.060166,0,0,0.051546,0.025,0.009524,0.058824,0.106383,0.027778,0.025641,0.045455,0.018018,0,0,0.017857,0.048193,0.034483,0.054545,0.020833,0,0.032787,0.05,0.…	0.008403,0.027149,0.014085,0.033708,0,0,0.012987,0.019737,0.024752,0.019868,0.017241,0,0.102564,0,0.009259,0.026667,0.0125,0,0,0.012346,0.040816,0,0.03125,0.021277,0.012658,0,0.025,0,0.014925,0.012048,0.025641,0.016667	0.0209126	4.28297e-05	0.0198315
6.13069	0.02439,0,0.016548,0.017094,0.004614,0.00253,0.016871,0.004959,0.011561,0.019811,0.014231,0.017304,0.010582,0.01982,0.010536,0.016198,0.007767,0.014846,0.014223,0.017991,0.005249,0.005199,0.019134,0.006506,0.01626,0.026498,0.015222,0.016012,0.018568,0.02336,0.024359,0.004158,0.005208,0.006579,0.037313,0.009901,0,0.009662,0.008606,0.017797,0,0.019774,0.005618,0,0.009756,0.006231,0.029354,0.01949,0…	0.018232,0.015737,0.01039,0.007361,0.004695,0.011842,0.008197,0.013265,0.012448,0.01332,0.002674,0.0059,0,0.015982,0.013514,0.001767,0.002786,0.012448,0,0.018182,0,0.00241,0.008811,0.002907,0.006289,0.0033,0.002304,0,0.012346,0.010135,0.013158,0,0.013298,0.005988,0.002747,0.008097,0.002907,0.009772,0.005391,0,0,0,0.002941,0.010667,0,0.008969,0.004505,0.009934,0.007143,0.002717,0	0.00553458	4.2911e-05	0.0198315
8.10193	0.028571,0,0.016667,0.019784,0.024752,0.013645,0,0.009412,0.010309,0.012963,0.022263,0.029457,0.044218,0.021309,0.019504,0.021488,0.011364,0.025455,0.015595,0,0,0.011494,0.020561,0.018519,0.029668,0.016484,0.003322,0.010571,0.018223,0.020913,0.015823,0.01519,0.029221,0.008,0.011811,0,0,0.019868,0.022222,0.018277,0.007653,0.014925,0.007634,0,0.010695,0.032847,0.016181,0.025048,0.013605,0.01636,0.0…	0.01773,0.005291,0.008811,0.010482,0,0.010267,0.013514,0.024648,0.002451,0.01,0.003003,0.003817,0,0.009202,0.034985,0.008584,0.008163,0.032129,0.006897,0.006369,0,0.005666,0.005714,0.026786,0.007576,0,0.009569,0.010471,0,0.036697,0.006154,0.011429,0.005682,0.040404,0.013889,0.00885,0.012085,0.012077,0.010753,0,0,0.009547,0,0.020325,0.006849,0.014085,0.005102,0.004184,0,0.003367,0	0.0061754	4.35349e-05	0.0200392
17.4689	0.016,0.021277,0.018634,0.030075,0,0.024691,0,0.017241,0,0,0.024096,0.015873,0,0.010638,0,0.00641,0.029197,0,0,0,0,0,0.007576,0.030303,0.005405,0.012987,0,0,0.014599,0.014493,0,0,0.012658,0.025316,0.021898,0.014925,0,0,0.022472,0.014493,0,0,0.017544,0,0,0,0.007576,0,0.023256,0,0.02439,0,0.020619,0,0.015873,0,0.014706,0.030769,0,0.018692,0.016393,0,0.013514,0.036364,0.027211,0.013514,0,0,0,0,0.009…	0,0.005525,0,0,0,0,0,0.005376,0.007547,0.005556,0,0,0,0,0,0,0,0,0,0,0,0.014706,0,0,0,0,0,0,0,0,0	0.00958653	4.52432e-05	0.0206976
2.16815	0,0,0,0,0,0,0,0,0,0,0,0,0,0,0,0,0,0,0,0,0,0,0.035088,0,0,0,0,0,0,0,0,0,0,0,0,0,0,0,0	0,0.025641,0.142857,0,0.03125	-0.0390499	4.54498e-05	0.02076
hs37d5.24793891	0.8,0.840909,0.823529,0.745098,0.777778,0.787879,0.810056,0.735426,0.835052,0.771028,0.763636,0.787097,0.796117,0.830769,0.811024,0.770732,0.82967,0.762376,0.850575,0.829268,0.831683,0.782051,0.767196,0.815642,0.776316,0.821656,0.84106,0.801325,0.734266,0.753086,0.810458,0.895833,0.839763,0.746032,0.768473,0.789474,0.8,0.811448,0.804082,0.780347,0.773333,0.803509,0.776596,0.819444,0.8429,0.84188,…	0.762626,0.802083,0.809756,0.79386,0.75,0.753247,0.851064,0.812766,0.778409,0.732955,0.730392,0.757062,0.755319,0.853881,0.797101,0.757353,0.764706,0.753205,0.737931,0.697183,0.798246,0.689922,0.766667,0.786667,0.795238,0.778947,0.751445,0.791411,0.729858,0.859031,0.769634,0.804348,0.806283,0.798742,0.785311,0.751724,0.812865,0.786111,0.779412,0.75,0.817427,0.839416,0.784483,0.823171,0.797101,0.7…	0.0241915	4.69817e-05	0.0213609
6.27101	0.027778,0.076,0.096639,0.008696,0.050505,0.042105,0.022472,0.060976,0.051852,0.046512,0.049645,0.046875,0.013158,0.014925,0.030769,0.012821,0.016393,0.032609,0.024242,0.036364,0.070513,0.036697,0.02994,0.030612,0.028169,0.031532,0.023529,0.058824,0.07971,0.169811,0.042857,0.033708,0.02439,0.133929,0.05303,0.032258,0.126437,0.027491,0.022305,0,0.021978,0.054645,0.15,0.063492,0.044643,0.006369,0.0…	0.026087,0.011236,0.037037,0.009709,0.037037,0.068966,0.021739,0.059701,0.038732,0.026432,0.008333,0.015625,0,0.039474,0.036842,0,0,0.01087,0,0,0.009804,0.051282,0.018018,0.021201,0.020761,0,0.014085,0.101449,0.045455,0.047809,0.030435,0.032258,0,0,0.011765,0.01087,0.026549,0.034247,0.020833,0.02381,0.028926,0.025641,0.022222,0,0.03003,0.058559,0.03211,0,0.019608,0.016,0	0.0181205	4.98903e-05	0.0226138
20.6143	0.021505,0.014577,0.01626,0.013921,0.014463,0.012376,0.010101,0.02,0.021703,0.02093,0.007463,0.023041,0.018692,0.023758,0.018018,0.005792,0.02451,0.014164,0.003367,0,0.00361,0.019656,0.010593,0.005848,0.009877,0.013793,0.0299,0.008798,0.004796,0.020168,0.024845,0.005882,0.012658,0.025862,0.017241,0.008621,0,0.007576,0,0.010989,0.019417,0.013761,0.01171,0,0.011765,0,0,0.044444,0,0.018957,0.020492,…	0.013544,0.007732,0.017794,0.018817,0.005155,0.007752,0.004,0.009174,0.006144,0.006148,0.006173,0.00885,0,0,0,0.003534,0.005102,0,0.019231,0.009479,0,0.013216,0,0.019608,0,0,0,0,0,0,0.007519,0.005025,0,0.005988,0,0,0,0.006579,0,0,0,0,0,0,0.013889,0,0.02649,0	0.00693357	5.40356e-05	0.0243067
3.14588	0.064516,0.183673,0.151899,0.172414,0.119403,0.139535,0.297872,0.320755,0.184211,0.09434,0.105263,0.103448,0.269841,0.114286,0.176471,0.111111,0.196721,0.215686,0.372549,0.163636,0,0.266667,0.338983,0.074074,0.064516,0.019231,0.26087,0.137931,0.163265,0.114286,0.142857,0.109091,0.1875,0.263889,0.191489,0.228571,0.096154,0.211268,0.168605,0.193548,0.149254,0.148649,0.106061,0.288889,0.061224,0.155…	0.071429,0.255319,0.04878,0.177778,0.119048,0.083333,0.129032,0,0.150538,0.113636,0.15,0.054545,0.014706,0.173333,0.04878,0.170213,0.113402,0.208333,0,0.027397,0.135802,0.04878,0,0.117647,0.067797,0.015152,0.142857,0.102041,0.054545,0,0.172043,0.133333,0,0.070796,0.25,0.044776,0.207921,0.160494,0.0625,0.162162,0.02,0.117647,0.155172,0.015152,0.042553,0.096154,0	0.0608209	5.46413e-05	0.0245418
17.7059	0.116279,0.026667,0.019802,0.038462,0.016241,0.012891,0.020362,0.024,0.03055,0.022082,0.030238,0.031915,0.025352,0.023593,0.017986,0.034423,0.043053,0.014815,0.022403,0.016234,0.015686,0.054974,0.027079,0.034205,0.029724,0.025052,0.028889,0.011696,0.040431,0.019108,0.031447,0.022222,0.010499,0.022005,0.04065,0.008,0.028902,0.018519,0.033186,0.018056,0.012618,0.036117,0.029963,0.044025,0.019108,0.…	0.023009,0.00995,0.032864,0.023454,0.017921,0.021951,0.036842,0.023504,0.025723,0.022453,0.025346,0.016129,0.004878,0.031707,0.020804,0.004831,0.00885,0.015337,0.012658,0.017751,0.012376,0.010667,0.024096,0.014925,0.013619,0.009569,0.013423,0.003247,0.02924,0.009772,0.021448,0.013453,0.006508,0.006289,0.01278,0.016598,0.017316,0.006349,0.009029,0,0.008876,0.006303,0.016204,0,0.026961,0.028037,0.0…	0.00772572	5.5751e-05	0.0249084
7.99517	0.037037,0.054726,0.02474,0.021651,0.00998,0.021951,0.007952,0.028226,0.037094,0.019417,0.039695,0.033413,0.039906,0.025148,0.035323,0.037081,0.066038,0.034691,0.069952,0.05303,0.042636,0.032567,0.037549,0.010324,0.038462,0.041534,0.031196,0.019569,0.03533,0.021918,0.034247,0.008996,0.013619,0.024725,0.04363,0.025,0.054393,0.019277,0.018237,0.015152,0.024217,0.014859,0.057816,0.078431,0.02693,0.0…	0.028391,0.013944,0.014374,0.114108,0.044944,0.015528,0.011321,0.013699,0.026403,0.02214,0.012461,0.018786,0.005093,0.015552,0.014908,0.01218,0.011009,0.02122,0.011628,0.023035,0.00601,0.005926,0.016822,0.038697,0.01933,0.027548,0.015965,0.013453,0.012346,0.023077,0.025688,0.010081,0.015769,0.039474,0.010471,0.018987,0.012761,0.014474,0.036765,0.012422,0.016069,0.017281,0.015738,0.014842,0.013106…	0.0117789	5.61483e-05	0.0250288
12.1083	0.034091,0.007752,0.015152,0.012966,0.013514,0.007704,0,0.013453,0.015066,0.016905,0.016216,0.014825,0.007194,0.008357,0.017915,0.007553,0.00818,0.007421,0.019608,0.008621,0.01487,0.008869,0.024064,0.013051,0.025783,0.019455,0.020478,0.015595,0.024845,0.003425,0.006672,0.004808,0.013363,0.006633,0.008636,0,0.005435,0.005831,0.008299,0.01375,0.004396,0.00432,0.006734,0,0.01259,0.012862,0.003793,0.…	0.005254,0.011142,0.006438,0.009709,0,0.02439,0.016736,0.004132,0.003856,0,0.002137,0.006494,0.00271,0.00198,0.00813,0.001534,0,0.00885,0,0.004367,0.008696,0.004535,0.00838,0.002899,0.010657,0.003968,0.003868,0,0,0.013514,0.010571,0,0.009569,0,0.00277,0.012626,0.018957,0.009831,0.010204,0,0.011976,0.004073,0.018587,0,0.015385,0.004082,0.012,0.005,0,0.002353,0	0.00452837	5.64827e-05	0.02514
3.18497	0.055901,0.062016,0.020478,0,0.008264,0.1375,0.045161,0.032258,0.032895,0.015686,0,0.008584,0.027559,0.005525,0.005814,0.008197,0.048193,0,0,0.043478,0.013793,0.020202,0.034247,0,0.010989,0.009901,0,0.011696,0.021201,0,0.018519,0.081967,0.07173,0.007692,0,0.013158,0.012821,0.058824,0,0,0.017167,0,0.007576,0,0,0.02381,0.041667,0.05,0.014706,0.048544,0.048649,0.053571,0,0,0,0.042553,0.004348,0.0373…	0.015748,0,0,0,0.040816,0.017094,0,0.00885,0.019417,0.006211,0.010753,0,0,0.017544,0,0,0,0.023529,0,0,0,0,0.021505,0.04918,0,0,0.02,0,0.011765,0,0,0,0,0,0,0,0,0.019324,0,0,0,0,0.066667,0,0,0.017857	0.0178121	5.66235e-05	0.0251648
8.11796	1,1,1,1,1,1,1,1,1,1,1,1,0.987013,1,0.969697,0.984375,1,1,1,1,1,1,1,1,1,1,1,1,1,1,0.977273,1,1,1,1,0.994709,1,1,1,1,1,1,1,0.990385,1,1,1,1,1,1,1,1,1,1,1	0.97561,1,0.96875,0.984127,0.985714,0.982456,1,1,1,1,0.978261,0.973684,1,0.97561	0.0108009	5.70711e-05	0.0253257
17.2893	0.081081,0.015801,0.002387,0.011765,0.014831,0.024457,0.013636,0.002907,0.020992,0.022444,0.012594,0,0.005208,0.010417,0.013304,0.002326,0.021918,0.021277,0.011236,0,0.003817,0.019663,0.007614,0.016092,0.031553,0.027322,0.02509,0.046512,0.038147,0.013514,0.007752,0,0.016129,0.006024,0.018519,0.027778,0.011152,0.00189,0,0,0.066667,0.019231,0,0.016,0.015152,0.007886,0,0.008475,0,0,0.012195,0,0.0224…	0.01005,0,0.003012,0.015674,0,0.01662,0.013201,0.009547,0.016181,0.008511,0,0.008333,0,0,0,0,0.004739,0,0,0.003597,0,0,0,0,0.007874,0,0,0,0,0,0.030043,0,0,0,0,0.006944,0,0.002532,0,0,0,0,0,0.015152,0,0,0.018868,0.015873	0.0074124	5.75167e-05	0.0254471
15.3162	0.18125,0.179221,0.149144,0.147222,0.159314,0.155894,0.246711,0.179487,0.183288,0.137203,0.124378,0.175966,0.119444,0.218673,0.157623,0.082111,0.166667,0.118421,0.132075,0.132812,0.254417,0.126829,0.139683,0.15903,0.165017,0.141379,0.220884,0.178248,0.221893,0.171838,0.154167,0.125561,0.183735,0.13468,0.147541,0.170103,0.080268,0.188312,0.139241,0.184116,0.273333,0.195489,0.078947,0.195906,0.1382…	0.159021,0.128713,0.137584,0.135802,0.158273,0.166163,0.169231,0.094059,0.239919,0.129534,0.095082,0.105042,0.142857,0.169492,0.150838,0.111111,0.069388,0.116049,0.100719,0.087121,0.117438,0.105398,0.101266,0.092879,0.152838,0.070423,0.112903,0.112613,0.178571,0.118056,0.135889,0.139013,0.133333,0.110169,0.140271,0.181416,0.206074,0.078853,0.128395,0.072,0.114458,0.174807,0.117878,0.117073,0.1394…	0.0278546	5.78207e-05	0.02554
3.14588	0.042857,0.207547,0.180723,0.208955,0.148649,0.212766,0.333333,0.564516,0.209302,0.107143,0.105263,0.125,0.323077,0.128205,0.175439,0.15873,0.25974,0.152542,0.254545,0.237288,0.019231,0.291667,0.31746,0.148148,0.109375,0.064516,0.285714,0.063158,0.210526,0.108108,0.206349,0.142857,0.222222,0.204819,0.172727,0.186047,0.054545,0.217949,0.165803,0.25,0.175676,0.246575,0.041667,0.4375,0.039216,0.2340…	0.152174,0.384615,0.086957,0.115385,0.090909,0.089552,0.151515,0.019608,0.122449,0.114583,0.139535,0.068966,0.118421,0.184211,0.152941,0.17,0.12963,0.19403,0.034091,0.098765,0.121951,0,0.013514,0.101266,0.151515,0.014493,0.133333,0.060606,0.078431,0.04918,0.078431,0.180851,0.34375,0.130435,0,0.09375,0.25,0.075949,0.1875,0.169312,0.053571,0.113924,0.06087,0.188406,0.123077,0.071429,0.018519,0.0833…	0.0595564	5.78991e-05	0.02554
18.7021	0.016949,0.0275,0.050847,0.049057,0.043796,0.037344,0.096,0.051051,0.09009,0.04,0.033097,0.027933,0.056,0.091358,0.053488,0.048433,0.043478,0.018405,0.085714,0.150442,0.064748,0.021672,0.029973,0.046961,0.058182,0.046584,0.011278,0.044118,0.033333,0.103175,0.158879,0.052356,0.04878,0.209524,0.044776,0.017544,0.037037,0.067114,0.028933,0.035714,0.03125,0.067308,0,0.04375,0.071429,0.058642,0.050279…	0.058824,0.023438,0.031469,0.009868,0.006757,0.015823,0.045902,0.030641,0.039927,0.030303,0.015244,0.031579,0,0.032,0.021635,0.024862,0.014493,0.060109,0.04386,0.025,0.048387,0.041209,0.071429,0.015464,0.032407,0.009346,0.021212,0,0.036585,0.021858,0.03125,0,0.035714,0.063636,0.032143,0.066298,0.046784,0.024038,0.039024,0.020408,0.063063,0.030075,0.071161,0.012987,0.035556,0.041322,0.023923,0.010…	0.0151816	5.99052e-05	0.0263856
15.2898	0.036765,0.013043,0.00625,0.007828,0.027027,0.024221,0.034483,0.002899,0.015075,0.013636,0.015228,0.058824,0.01373,0.014799,0.009202,0.013333,0.012626,0.007605,0.011834,0,0.019011,0.007968,0.014409,0,0.020833,0.005952,0.020305,0.004545,0.024631,0.02583,0.004464,0,0,0.028986,0.014925,0.006135,0.007519,0,0.055556,0.068966,0,0.021978,0,0.027972,0.009804,0.047619,0,0.006623,0.013605,0.013043,0,0.0315…	0.002591,0.010977,0,0.021016,0.007194,0.012987,0,0.01023,0.002574,0.011364,0,0.010204,0,0,0.05102,0,0.007463,0,0,0,0,0,0,0.011905,0,0.003817,0,0,0,0,0.055556,0,0,0,0.010101,0,0,0,0,0.012658	0.00935965	6.07531e-05	0.0267193
17.2673	0.065693,0.019646,0.008475,0.025232,0.017808,0.032624,0.020115,0.016484,0.021906,0.025913,0.015974,0.003322,0.017366,0.020501,0.018939,0.013033,0.019973,0.011782,0.021053,0.032258,0.024336,0.020047,0.021531,0.021333,0.021546,0.02843,0.013793,0.022044,0.021164,0.02139,0.018648,0.004149,0.022727,0.028481,0.022222,0.015453,0.011765,0.040984,0.102041,0.029412,0.006211,0.031579,0.002237,0.027778,0.012…	0.015267,0.013123,0.006993,0.007614,0,0.010558,0.018519,0.038994,0.016073,0.01745,0.010471,0.02963,0,0,0.012346,0.016949,0.017621,0.016667,0,0.010345,0.014035,0.028269,0,0.026316,0.012048,0.014286,0,0.02439,0,0.016729,0,0,0,0.012987,0.010309,0.013514,0,0.00995,0,0.006711,0.024691,0.007246,0,0,0.025316,0,0,0.014388,0	0.00930696	6.15105e-05	0.0270122
9.79793	0,0,0,0,0,0,0,0,0,0,0,0,0,0,0,0,0,0,0,0,0,0,0,0.015152,0,0,0,0,0.02,0,0,0,0,0,0,0,0	0.020408,0.014493,0,0,0.034483,0.010753,0,0.039216	-0.0139691	6.33271e-05	0.0276867
13.2044	0.116667,0.033708,0.021127,0.013746,0.004458,0.012072,0.010909,0,0.027607,0.018553,0.028902,0.016432,0.054299,0.006263,0.019656,0.004484,0.008876,0.008596,0.023438,0.03125,0,0.012539,0.012552,0.006993,0.0299,0.005168,0.010417,0.026578,0.022556,0.022472,0.00722,0.003521,0.00813,0.062762,0.014139,0.011765,0.03,0.097222,0.040134,0.028436,0.015267,0.021459,0.018519,0.034783,0,0.019231,0.017903,0.0048…	0.017588,0.008511,0,0.005102,0,0.003279,0.023256,0.015544,0.047855,0.006803,0,0.007143,0,0.021097,0.011876,0,0,0.010965,0,0,0,0.003195,0.019704,0.006098,0.028037,0.078014,0,0,0,0.035714,0.008929,0,0.003356,0,0,0.006061,0.007246,0.006667,0.009302,0,0.006689,0.016304,0.040724,0,0.011673,0,0.037037,0,0.006897,0.00813,0	0.0108963	6.38231e-05	0.0278624
2.27346	0,0,0.010989,0.038462,0,0,0.010526,0.014493,0.008,0,0.036145,0.009091,0,0.02439,0,0.02,0.035088,0.022222,0,0.063158,0.025316,0.014184,0.008403,0.01,0,0,0,0,0.103896,0,0,0,0,0.014493,0.028571,0,0.022556,0.0125,0,0.018868,0.014085,0,0.019608,0,0,0.032787,0,0,0,0,0.014286,0,0,0,0,0,0.060241,0.046729,0,0.021739,0.017857,0,0.037383,0,0,0,0,0,0.015152,0.012346	0.014925,0,0,0,0,0,0,0,0,0.006757,0,0,0,0,0,0,0,0,0,0,0,0,0,0,0,0,0,0,0,0,0	0.0113515	6.39939e-05	0.0278959
8.11873	0.037037,0.014925,0.002994,0.004057,0.005435,0,0,0.015666,0.006768,0.006173,0.010101,0.026144,0,0,0.008368,0.002008,0,0,0.021053,0.053571,0,0,0.006276,0.002899,0.009852,0.006565,0.004149,0,0.014787,0.030726,0.002882,0.00641,0.030303,0.003937,0,0.021583,0.009868,0,0,0,0,0,0,0.006135,0.006623,0,0.004444,0.026667,0,0,0,0.017544,0,0.005714,0.015267,0.015625,0,0.012422,0,0.011905,0.011029,0.002985,0.0…	0,0.002342,0,0,0.043796,0.007732,0.003745,0,0.00335,0.006079,0,0,0,0,0.010929,0,0.004425,0,0,0,0,0,0,0,0,0,0,0,0.003484,0,0,0,0,0,0,0,0,0,0,0,0,0,0,0,0,0	0.00570942	6.42907e-05	0.027984
19.4582	0.25,0.758824,0.752197,0.785985,0.455621,0.477444,0.443182,0.577778,0.494318,0.537931,0.583333,0.586103,0.611465,0.469565,0.654362,0.601266,0.592308,0.492147,0.416667,0.7,0.782178,0.695817,0.534392,0.670886,0.772443,0.722063,0.718232,0.6875,0.649351,0.69708,0.611336,0.056738,0.223214,0.65812,0.317757,0.652941,0.766082,0.836601,0.76298,0.802548,0.012195,0.575472,0.884211,0.825581,0.791086,0.846325…	0.441441,0.489655,0.650206,0.558252,0.631336,0.679045,0.628931,0.680251,0.727273,0.603333,0.168142,0.027273,0.457746,0.799479,0.528024,0.054054,0.141176,0.5,0.136364,0.122581,0.087912,0.011364,0.77551,0.710983,0.796053,0.106061,0.2,0.166667,0.658654,0.733656,0.583072,0.049383,0.283688,0.083333,0.204545,0.105263,0.023256,0.778711,0.148438,0.759494,0.694215,0,0.783613,0.061728,0.796296,0.833333,0.7…	0.18909	6.44368e-05	0.0280064
hs37d5.759544	0.153846,0.184,0.430636,0.321669,0.072327,0.059009,0.134752,0.145238,0.187621,0.291297,0.555556,0.14902,0.104762,0.125261,0.278116,0.19697,0.142373,0.12939,0.055306,0.210145,0.130319,0.338174,0.234719,0.146919,0.238739,0.395303,0.3,0.346988,0.186869,0.16358,0.492991,0.049689,0.325,0.234043,0.485904,0.15444,0.148789,0.335079,0.218319,0.263628,0.094241,0.087948,0.087649,0.311178,0.099225,0.278642,0…	0.058583,0.086716,0.108911,0.239464,0.138158,0.397924,0.113703,0.294479,0.063177,0.097458,0.054924,0.094801,0.096085,0.089431,0.185923,0.034568,0.093333,0.190945,0.09607,0.080214,0.190476,0.070352,0.112835,0.11828,0.15534,0.439716,0.12753,0.037647,0.255814,0.304533,0.197512,0.034582,0.358974,0.145833,0.056452,0.226619,0.052632,0.179089,0.055639,0.111111,0.459418,0.147929,0.267356,0.05074,0.072917…	0.0806038	6.46548e-05	0.02806
12.126	0.095238,0.024938,0.023622,0.041436,0.040609,0.024324,0.028269,0.023301,0.024423,0.010526,0.020186,0.009434,0.027994,0.018321,0.021834,0.026882,0.022403,0.033816,0.025,0.045872,0.034188,0.028078,0.021484,0.02994,0.009634,0.034173,0.040767,0.015723,0.027539,0.017986,0.024742,0.005831,0.020134,0.027322,0,0.014925,0.03139,0.025761,0.026515,0,0,0,0,0.004484,0.044068,0.021164,0.019802,0.006826,0.02272…	0.002033,0.027919,0.014409,0.023866,0.011976,0.020747,0.023729,0.042065,0.025266,0.007547,0,0.005435,0,0.008197,0.007605,0.007426,0,0,0.013158,0.010899,0,0.002222,0.017544,0,0.008621,0,0.009464,0,0,0.015345,0.009346,0.007299,0,0.012,0,0.004255,0.01087,0.020319,0,0.013363,0.01626,0.014286,0.01087,0.030303,0,0.143519,0,0.011583,0	0.00691437	6.52989e-05	0.0282981
6.26034	0.057971,0.022989,0.018072,0.030303,0.009259,0.0075,0,0.002558,0.002625,0.006579,0.010504,0.002421,0,0.018256,0.004566,0.00813,0.008264,0.013245,0,0.028846,0,0.00551,0.007444,0.00998,0.012072,0.010504,0.019027,0.016043,0.026432,0.020882,0.007143,0.003236,0,0,0.018484,0.012821,0.020833,0.009901,0.013761,0.014,0.013378,0.00551,0.02924,0.028169,0,0.016204,0.004545,0.004545,0.027397,0,0,0.02008,0,0.0…	0.008048,0.017123,0.00266,0,0.004785,0.013228,0.007958,0.007752,0.005556,0.019194,0.002494,0,0.025641,0,0,0.002387,0.003559,0,0,0,0,0.017921,0,0.003279,0,0,0,0,0,0.010791,0.00304,0,0.002625,0,0.00365,0,0.00678,0.003401,0.012232,0,0.020339,0.01049,0.007018,0.02459,0,0,0,0,0,0.003676,0	0.0050118	6.6627e-05	0.0288314
9.86572	0.055556,0.016,0.059829,0.037736,0.012903,0.006757,0.069444,0.036496,0.059829,0.053571,0.018072,0.106667,0.031056,0.031056,0.025381,0.050251,0.025974,0.122137,0.059701,0.065574,0.036697,0.027523,0.026846,0.101266,0.091743,0.027778,0.04878,0.182796,0.052632,0.066667,0.025316,0.049587,0.047619,0.055556,0.058252,0.028409,0.012821,0.014085,0,0.026667,0.023622,0.036145,0.046358,0.0625,0.009091,0.04545…	0.014184,0.025862,0.04717,0.014388,0,0.035398,0.022727,0.045455,0.040179,0.058824,0.015748,0.08,0,0,0.130841,0.013158,0,0,0.006803,0.017544,0.007812,0.017857,0.013333,0.013514,0.057692,0,0.020833,0,0.013889,0.035461,0.020202,0.021277,0.008475,0.014981,0.037736,0.035,0,0.022989,0.03,0,0.01087,0.014286,0.022472	0.0210807	6.69322e-05	0.0289212
4.93225	0.023077,0.051948,0.028818,0.034985,0.027778,0.038265,0.016181,0.037209,0.025806,0.049356,0.04491,0.042667,0.009804,0.028278,0.041667,0.019465,0.027933,0.012346,0.036842,0.034221,0.056818,0.039427,0.044674,0.034286,0.052265,0.040486,0.032787,0.053156,0.043062,0.034268,0.043732,0.016129,0.014286,0.029536,0.074499,0.015625,0.049383,0.022989,0.033981,0.056373,0,0,0.021898,0.016393,0.015267,0.020725,…	0.020833,0.018657,0.016064,0.031646,0.025424,0.046154,0.048,0.039216,0.022989,0.026946,0.008032,0.012121,0,0.032895,0.006757,0.026549,0.023715,0.005747,0.018018,0.008547,0.012658,0.011494,0.021739,0.035714,0.034934,0.008065,0.013699,0.049689,0,0.034247,0.036232,0.014925,0.010453,0,0.006667,0.017751,0.017857,0.030488,0.019022,0.022727,0.044554,0.018817,0.064935,0,0.043902,0.012658,0.014286,0.01204…	0.0111447	6.92633e-05	0.0297476
2.17535	0.714286,0.04065,0.153689,0.14447,0.10355,0.090385,0.117647,0.159292,0.165441,0.121597,0.101266,0.136646,0.111801,0.059794,0.115607,0.094262,0.049587,0.092754,0.054852,0.166078,0.135593,0.09542,0.121212,0.106557,0.08254,0.179191,0.08169,0.163755,0.105882,0.065854,0.049051,0.059016,0.052448,0.076923,0.060127,0.123967,0.035971,0.115607,0.045045,0.09879,0.107143,0.182965,0.122093,0.090909,0.040816,0…	0.08114,0.1,0.031447,0.068249,0.169399,0.08094,0.22191,0.050794,0.110016,0.057307,0.080292,0.056522,0.068627,0.123596,0.07717,0.061425,0.097872,0.054118,0.026846,0.036932,0.050938,0.033223,0.047619,0.111111,0.099526,0.025316,0.062053,0.116505,0.075472,0.111111,0.056391,0.093023,0.068966,0.02027,0.159184,0.117424,0.09713,0.029851,0.061842,0.055556,0.066265,0.08489,0.159509,0.063197,0.064407,0.0195…	0.0304522	6.93473e-05	0.0297476
7.35577	0.084211,0.049383,0.009836,0.059211,0.039801,0.029091,0,0.017964,0.018957,0.023305,0.021661,0.024931,0.047059,0.045455,0.03,0.016077,0.028846,0.022831,0.043478,0.011236,0.033613,0.042453,0.005348,0.009346,0.03211,0.010714,0.047771,0.041237,0.03268,0.012931,0.037267,0.032374,0.029915,0.033457,0.045388,0.020202,0.030534,0.005128,0.022727,0.02305,0.013216,0.036866,0.015957,0.024,0.01444,0.041522,0.0…	0.00905,0.009091,0.0125,0.033816,0,0.032258,0.011236,0.043103,0.020785,0.024194,0.020134,0.00578,0.018987,0.003584,0.016355,0.022075,0.023256,0.017986,0.015038,0.016827,0.003279,0.021645,0.021978,0.027397,0.009615,0.006536,0.012945,0,0,0.008439,0.025126,0.026882,0.038596,0,0.004464,0.004464,0.002985,0.021898,0.012195,0,0.004082,0.019856,0.040323,0.009174,0.05,0.005587,0.01992,0.008696,0.009615,0.…	0.00984729	6.97484e-05	0.0298764
6.46098	0,0.010707,0.003953,0,0.005305,0,0.018868,0,0.004608,0.002793,0.011737,0.019512,0.007042,0.002445,0.002433,0,0.008811,0.016181,0.012739,0,0.003236,0.004525,0.016393,0.011494,0.020761,0.003937,0.028169,0.013333,0,0.005236,0.00838,0.006826,0.010799,0.011662,0.008772,0,0.013652,0.004556,0.016509,0.002786,0.004598,0,0.022857,0.019512,0,0.006276,0.002632,0.009804,0.006316,0.002667,0.002262,0,0,0.02640…	0,0.004,0,0,0.007692,0,0.016194,0.007843,0.002427,0,0.004751,0,0,0,0,0.002653,0.004184,0.004357,0,0.00625,0.002584,0.006865,0.008969,0.007463,0.004219,0,0,0,0.01107,0.006024,0.004049,0,0.006508,0,0,0.009259,0.001942,0.007059,0.00232,0,0.004556,0.001686,0.005935,0,0.005747,0,0,0,0,0,0	0.00395643	7.13623e-05	0.0305235
8.67783	0.038462,0.050505,0.001751,0.031088,0.022693,0.027778,0.025496,0.018462,0.01,0.045455,0.047404,0.018,0.004367,0.011976,0.038462,0.029463,0.047404,0.016393,0.055944,0.0301,0.031646,0.023529,0.026403,0.014963,0.019553,0.044543,0.011737,0.053731,0.052326,0.020101,0.005571,0.023729,0.03663,0.052632,0.028019,0,0.04065,0.017937,0.035556,0.039648,0.071429,0.022535,0,0,0.035608,0.040712,0.024828,0.027933…	0.006479,0.005917,0.00974,0.02454,0.008333,0.030691,0.032374,0.013587,0.022764,0.006508,0,0.003846,0.011834,0.003135,0.033203,0.001938,0.006536,0.008282,0.013605,0,0.005464,0.005277,0.021645,0.063492,0.013667,0,0.009494,0,0,0.010601,0.016901,0.004082,0.002141,0.035928,0.010309,0.056,0.031558,0.013089,0.006012,0.0125,0.101806,0.010782,0.004843,0,0.007426,0.011765,0.009975,0,0.012876,0.071823,0	0.00847436	7.15035e-05	0.0305397
20.1207	0.028846,0.015748,0.016224,0.004739,0.016692,0.016588,0.014134,0.003597,0,0.007973,0.007557,0.011858,0.006424,0.008463,0.02005,0.012543,0.007762,0.010542,0.030965,0,0,0.025591,0.01444,0.004196,0.016641,0.022117,0.001466,0.007587,0.010169,0.009749,0.034934,0.00507,0.009058,0.005525,0.024828,0.04023,0.017544,0,0.008097,0.004739,0.006431,0.002252,0.036866,0.03125,0.010563,0.010554,0.017375,0.02276,0…	0.003911,0.031621,0.008282,0.011804,0.004762,0.001565,0.003317,0.001626,0.007042,0.009915,0.001608,0.008432,0.002874,0.004386,0,0.004914,0.007984,0.00311,0,0.006024,0.004104,0.004167,0.002695,0.005249,0.006928,0.00346,0.004967,0.010893,0,0.003106,0.002114,0,0,0.006079,0,0.016216,0.013055,0.01964,0.004484,0,0.004184,0.008596,0.002778,0,0.010178,0.003058,0,0.001724,0,0.001672,0.008032	0.00454758	7.20219e-05	0.0307168
12.2611	0.035587,0.019512,0.003233,0.009595,0.005587,0.015399,0.008621,0.008646,0.009409,0.017056,0.00965,0.004826,0.007326,0.013713,0.016901,0.009579,0.003363,0.008043,0.017544,0.015101,0.032634,0.01203,0.007622,0.007417,0.004043,0.012547,0.011889,0.004918,0.008811,0.014286,0.003347,0,0.009766,0.001236,0.012797,0.037879,0.017021,0.009091,0.002849,0.006897,0.004011,0.00428,0.022321,0.013245,0.001522,0.00…	0.004219,0.004525,0.004213,0.001406,0.003021,0.006631,0.011952,0.017391,0.004781,0.012315,0,0.002837,0.003745,0.00289,0.008867,0,0.004292,0.001344,0.005435,0.002466,0,0.005135,0.013672,0.003478,0.004608,0.008475,0,0.010846,0,0.010563,0.006525,0.004566,0.004444,0,0.001493,0,0.001049,0.01455,0.00189,0.014286,0.012642,0.012712,0.008159,0.001859,0.006954,0.002294,0.003155,0,0,0,0	0.0042749	7.24025e-05	0.0308347
5.18835	0.117021,0.031088,0.028902,0.031486,0.033926,0.027027,0.037445,0.021484,0.0224,0.028713,0.037037,0.028662,0.032037,0.029021,0.032596,0.032184,0.043662,0.027231,0.021277,0.036437,0.032609,0.022222,0.030792,0.024904,0.029369,0.020408,0.02439,0.033445,0.031657,0.03177,0.079861,0.011742,0.011013,0.009934,0.075758,0.057971,0.030769,0.02381,0.026711,0.031659,0.025862,0.034816,0.029197,0.010695,0.01087,…	0.017639,0.015123,0.020221,0.032847,0.019685,0.019048,0.020734,0.019499,0.020725,0.016107,0.0189,0.043893,0.011173,0.027888,0.021519,0.028025,0.016667,0.016667,0.045643,0.031838,0.025758,0.014737,0.044077,0.026316,0.025952,0.015666,0.023508,0.017751,0.043902,0.023861,0.033186,0.006536,0.021595,0.014085,0.004484,0.017964,0.024074,0.01751,0.027778,0.043956,0.022634,0.017094,0.017391,0.017157,0.0124…	0.00682527	7.33368e-05	0.0310539
17.2856	0.744681,0.057994,0.064976,0.077419,0.039627,0.026119,0.040506,0.047473,0.081498,0.046753,0.076167,0.056426,0.063235,0.059524,0.050122,0.033103,0.067989,0.103147,0.066532,0.017182,0.049383,0.029586,0.045093,0.03577,0.052857,0.042497,0.084381,0.060071,0.053314,0.056738,0.030909,0.059211,0.071429,0.104839,0.126316,0.044855,0.047847,0.067961,0.075377,0.079545,0.089431,0.021978,0.045549,0.051771,0.04…	0.026797,0.030631,0.05618,0.02795,0.032258,0.054795,0.070686,0.042232,0.051685,0.056356,0.022059,0.029091,0.010101,0.020921,0.017094,0.032468,0.028391,0.026316,0,0.028825,0.015584,0.014315,0.15493,0.057471,0,0.030769,0.085174,0.025641,0.054054,0.040201,0.037453,0.024876,0.05,0,0.06746,0.056122,0.04902,0.028902,0.050562,0.027027,0.038043,0.042945,0.023364,0.00722,0.037634,0.05,0.117647,0.045,0.077…	0.0227331	7.36171e-05	0.0311273
19.2016	0.012232,0,0.018029,0.005822,0.00747,0.006821,0.03605,0.023609,0.012431,0.009357,0.018373,0.003713,0.013304,0.019406,0.01555,0.008696,0.006468,0.001346,0.001484,0.010714,0.01199,0.005944,0.008242,0.015625,0.009056,0.011236,0.006952,0.025114,0.010989,0.009768,0.016859,0.002361,0.00152,0.012438,0.045606,0.005348,0,0,0.010606,0.008837,0.006925,0.011551,0.006711,0.044776,0.016502,0.007984,0.005929,0.…	0.003817,0.009107,0.00641,0,0.010033,0.006083,0.00266,0.009198,0.00978,0.010613,0,0.006593,0,0.003077,0.001618,0,0.008734,0,0.003861,0.001055,0.007946,0.00905,0,0,0.004914,0,0.008226,0,0,0.006536,0.017751,0.003344,0.005398,0,0,0.004329,0.01473,0.007508,0.009313,0,0.006479,0.015576,0.008174,0.00627,0.002179,0,0.019324,0.004405,0.012605,0.014894,0	0.00545685	7.38324e-05	0.0311301
6.27861	0,0.013274,0.061321,0.00578,0.007067,0.012821,0.011834,0.025157,0.02349,0.014545,0.016854,0,0.024024,0.005848,0.013029,0.020661,0.005208,0,0,0,0.036269,0.005747,0.014815,0.024038,0.010811,0.011194,0.034014,0.044872,0.045872,0.05,0.029557,0.010101,0.007916,0.044898,0,0,0.046243,0.031963,0.020478,0.005376,0.025,0.025974,0.085714,0.018587,0,0.018182,0.023904,0.006873,0.003279,0.009901,0.0125,0.04562…	0.004202,0.006993,0,0.005556,0.010526,0.012579,0.005208,0.026316,0,0.011278,0.0181,0,0.021277,0.004464,0.008499,0.002747,0.00885,0,0.007143,0.003497,0,0.013393,0.011236,0.026906,0.018293,0,0.004132,0.006061,0,0.015464,0.005848,0.006061,0,0,0,0.013423,0.019663,0.02847,0.005917,0,0.013441,0.008881,0.007299,0.014706,0.011834,0.019231,0.009346,0.005587,0.02,0.017391,0	0.00843942	7.42444e-05	0.0312593
12.1073	0.246914,0.051383,0.029577,0.054688,0.039604,0.03198,0.022989,0.026022,0.031776,0.034602,0.036667,0.021789,0.020737,0.045963,0.056283,0.03125,0.040404,0.041985,0.031847,0.037528,0.02459,0.073705,0.020036,0.014113,0.032668,0.045608,0.043557,0.033163,0.012346,0.058116,0.031603,0.023946,0.082822,0.023374,0.039033,0.050955,0.045775,0.011696,0.0176,0.030888,0.033898,0.021711,0.019608,0.03252,0.053883,…	0.023026,0.023256,0.024561,0.033932,0.026786,0.030675,0.036107,0.018587,0.029216,0.023207,0.02974,0.029652,0.013793,0.03937,0.020101,0.056732,0.027505,0.037943,0.025172,0.029038,0.012755,0.019084,0.05314,0.021021,0.024331,0.016129,0.023399,0.023772,0.008929,0.055965,0.016842,0.024575,0.017197,0.045752,0.014304,0.033392,0.020833,0.024624,0.01849,0.01083,0.019279,0.046289,0.0301,0.03125,0.042649,0.…	0.0110679	7.43707e-05	0.031268
10.1541	0.054545,0.008264,0.0369,0.027027,0.032258,0.028571,0,0.007722,0.023474,0.037433,0.032258,0.014815,0.007168,0.032353,0.036066,0.02459,0.020619,0.023166,0.026144,0.030612,0.013245,0.04065,0.019868,0.003984,0.025641,0.013468,0.011173,0.027972,0.016327,0.045307,0.017241,0.019608,0,0.04,0.09375,0.034783,0.011236,0.017857,0.046154,0.016949,0.011364,0.031746,0.023256,0.029197,0.054217,0.021053,0,0.0451…	0.018051,0.012232,0,0.023881,0.017241,0.011696,0.013793,0.033003,0.0199,0.023346,0,0,0,0.02381,0.006329,0,0.020408,0.013605,0.008065,0.007634,0.086957,0.014925,0.016807,0.02521,0,0,0.020833,0,0.018987,0,0,0,0,0,0.016575,0,0.040541,0,0,0,0,0,0,0	0.0110669	7.53885e-05	0.0316062
7.12843	0.021277,0,0.012346,0.033333,0.035176,0,0.012346,0.028571,0.021097,0.017647,0.018182,0,0.02924,0.014354,0.024291,0.03125,0.022989,0.005848,0,0.038462,0,0.007812,0.014778,0.012987,0.005917,0.013514,0.019481,0.05625,0.011494,0.045161,0.015504,0.016129,0.046512,0.050847,0,0.035714,0.15625,0,0.02459,0,0.011364,0.025641,0.021277,0.025,0,0,0.013699,0.052632,0.01227,0.095238,0,0.039216,0.1,0.032258,0,0,…	0.005525,0.008065,0,0.027624,0,0.013986,0.008197,0.012422,0.015504,0.025862,0,0,0.037037,0.015385,0,0,0,0.016949,0,0,0,0.017241,0.015625,0,0,0,0,0,0,0,0,0	0.0159454	7.74564e-05	0.0323814
12.4932	0.016393,0.053571,0.086957,0.114286,0.125,0.056497,0.146597,0.166667,0.158163,0.11039,0.118557,0.126316,0.158537,0.224599,0.148148,0.1,0.138365,0.105691,0.186916,0.115385,0.135135,0.12037,0.134146,0.152672,0.141732,0.134752,0.16129,0.076923,0.215569,0.226766,0.151515,0.051282,0.208092,0.107143,0.19802,0.055556,0.121359,0.142857,0.137615,0.125,0.059524,0.086093,0.134615,0.175532,0.138211,0.125,0.1…	0.126984,0.109489,0.049645,0.133333,0.08,0.1,0.161538,0.135135,0.15847,0.107383,0.075342,0.148148,0.118881,0.04321,0.082857,0.05042,0.124088,0.082524,0.050633,0.083871,0.134021,0.075342,0.076023,0.120879,0.072289,0.065789,0.102941,0.064103,0.090278,0.171429,0.129412,0.150442,0.096386,0.128571,0.088235,0.126984,0.103774,0.118421,0.162651,0.071429,0.12069,0.175926,0.061033,0.139535,0.099379,0.10156…	0.0311889	7.94268e-05	0.0331116
8.67783	0.007463,0.096154,0.011876,0.04947,0.032075,0.035599,0.020548,0.094118,0.034591,0.055888,0.021212,0.023196,0.005319,0.010101,0.061311,0.031513,0.07485,0.010239,0.059829,0.053498,0.007874,0.02682,0.03211,0.031847,0.003861,0.087819,0.029412,0.052419,0.020492,0.028662,0.023958,0.033582,0.05814,0.084746,0.043295,0.048951,0.053763,0.015625,0.043902,0.051095,0.123123,0,0.026596,0.053763,0.021053,0.0424…	0.016807,0.012,0,0.026415,0.009615,0.043046,0.024752,0.037975,0.037736,0.026596,0.007018,0.004386,0.013559,0.00346,0.048837,0.014737,0.018797,0.019417,0.024,0.003049,0.020896,0.023055,0.038462,0.142857,0.044156,0.017143,0.007273,0.015748,0,0.029412,0.015924,0,0.034063,0.05,0.010909,0.23913,0.015453,0.003096,0.013216,0,0.157598,0.013062,0.016393,0,0.022923,0,0.019774,0.024194,0.020101,0.048632,0.0…	0.00758231	8.01933e-05	0.0333841
8.38645	0.074074,0.017937,0.006452,0.004785,0.006849,0,0.011905,0.018634,0.041475,0.00813,0.030534,0.022727,0.010582,0.005556,0.01676,0.006211,0,0,0.015873,0,0.006289,0.023438,0.014493,0,0.006098,0.029126,0.019608,0.019608,0.03268,0.008681,0.013699,0,0,0.020761,0.032787,0.012579,0,0.00885,0.025641,0.020833,0.039604,0,0.014599,0.009804,0,0.02381,0.021898,0.025974,0.017544,0.017621,0.038462,0,0,0.036585,0,…	0.034483,0,0.014286,0.006536,0.022472,0.011494,0,0.023622,0.004695,0,0.020619,0,0,0.014706,0,0.022989,0.028846,0,0,0,0,0,0,0,0,0,0,0,0.020408,0,0,0,0,0,0,0,0,0,0,0,0,0,0,0.016949,0	0.00929995	8.08077e-05	0.0335926
4.17783	0.034014,0,0.021739,0.014109,0.011628,0.014134,0.005362,0.029091,0.035714,0.016717,0.01912,0.022951,0.010989,0.027119,0.017488,0.013245,0.057361,0.023504,0.008929,0.02349,0.038462,0.05571,0.034803,0.022684,0.01636,0.018908,0.014228,0.014535,0.027523,0.012474,0.028846,0.013841,0.021818,0.037234,0.067686,0.04,0,0.023529,0.025063,0.019789,0.017007,0.003106,0,0.018692,0.012346,0.005405,0.017582,0.012…	0.014035,0.02907,0.015873,0.005,0.022222,0.010373,0.038462,0.009488,0.010601,0.01275,0.006289,0.018182,0,0.028409,0.007533,0.011655,0.028846,0.012605,0,0.008671,0,0.006803,0.030043,0.018868,0.011204,0,0.015267,0.004808,0,0.011538,0.016667,0.043243,0.005917,0.007463,0,0.015306,0.013605,0.013793,0.010593,0,0.009404,0.012474,0.045016,0.009479,0.008108,0.013825,0.006734,0.015228,0,0.01227,0.008772	0.00713074	8.10878e-05	0.0336618
6.1706	0.03876,0.035294,0.016816,0.014912,0.011547,0.023674,0.023121,0.00974,0.014458,0.012215,0.012104,0.016934,0.030361,0.014156,0.014995,0.007266,0.014965,0.017068,0.020606,0.018405,0.027668,0.012327,0.01788,0.009775,0.024138,0.017202,0.021102,0.014885,0.019663,0.019289,0.011121,0.001074,0.003552,0.006742,0.01462,0,0.043011,0.021645,0.012719,0.011102,0.01454,0.01087,0.049587,0.153226,0.003717,0.03047…	0.011122,0.004367,0.006768,0.007614,0.004831,0.006935,0.011873,0.020971,0.012121,0.016865,0.010101,0.012367,0.014652,0.009639,0.035663,0.012107,0.006452,0.004975,0,0.010286,0.013369,0.001245,0.00692,0.008451,0.020325,0.004796,0.001799,0.003185,0.024194,0.010417,0.012739,0.003436,0.013274,0.013889,0.006342,0.002833,0.013445,0.022059,0.008123,0,0.002611,0.01757,0.006397,0.003759,0.006912,0.005305,0…	0.00671925	8.12813e-05	0.0336949
1.15686	0.052239,0,0.010753,0.02719,0.004723,0.015358,0.00947,0.017327,0.013889,0.009794,0.011283,0.009501,0.009434,0.008028,0.012262,0.017391,0.013559,0.007156,0.021882,0.009592,0.030303,0.013158,0.002037,0.012676,0.016216,0.008942,0.019737,0.017544,0.031477,0.0301,0.013198,0.01406,0.004684,0,0.004756,0.038961,0,0.024242,0.014409,0.011182,0.002353,0,0.061947,0.040541,0.004587,0.010714,0.002,0.025,0.0092…	0.00713,0.012289,0.012658,0.005291,0,0.01573,0.007614,0.003241,0.00791,0.004644,0.002,0,0,0.009259,0,0.00158,0.008547,0.006667,0,0,0.002105,0.002212,0.015544,0.008889,0.014218,0,0,0,0,0.014151,0.006,0,0.009132,0,0.016722,0.007519,0.005128,0.010363,0.00426,0,0.013937,0.014265,0.005988,0,0.012712,0,0,0,0,0,0	0.00658227	8.19868e-05	0.0339398
2.12858	0.018349,0.02657,0.017959,0.018771,0.015282,0.006589,0.022248,0.022297,0.018555,0.016776,0.021875,0.012427,0.025074,0.012491,0.011636,0.019438,0.019709,0.025559,0.024149,0.011594,0.015244,0.017744,0.014493,0.019071,0.018373,0.020985,0.023089,0.020833,0.021127,0.01692,0.041049,0.015857,0.006623,0.017707,0.03397,0.011561,0.014286,0.042017,0.024262,0.016653,0.007583,0.00838,0.018233,0.04059,0.013185…	0.0125,0.011842,0.005931,0.011436,0.00266,0.033119,0.023256,0.017101,0.017009,0.024808,0.011179,0.006019,0.010795,0.010753,0.00954,0.005948,0.018817,0.00514,0.008319,0.012976,0.013721,0.007541,0.016561,0,0.016367,0.008721,0.007597,0.015075,0.031716,0.005482,0.011747,0.008658,0.013932,0.012407,0.005967,0.008242,0.007348,0.012841,0.011756,0.01199,0.014327,0.017968,0.025443,0.012658,0.021515,0.01489…	0.00399454	8.25464e-05	0.0341117
1.21996	0.059524,0.006335,0.006843,0.014995,0.006717,0.013423,0.003231,0.021968,0.013147,0.018868,0.008039,0.008961,0.013245,0.007519,0.016529,0.014938,0.014757,0.005115,0.005165,0.011132,0.001295,0.013298,0.007621,0.011036,0.018617,0.010753,0.014242,0.01049,0.006734,0.015326,0.002193,0.008961,0.003968,0.026369,0.031746,0.020619,0.006148,0.008138,0.002193,0,0,0,0,0.005495,0.010453,0.02349,0.008842,0.0029…	0.005978,0.012101,0.007585,0.00484,0.009766,0.014122,0.025779,0.018119,0.017685,0.011494,0,0.01023,0.005376,0,0,0.005642,0,0,0,0.004539,0,0.006477,0,0,0.003774,0.007117,0.00211,0,0,0.012658,0.015048,0,0,0,0.016667,0.00641,0,0.009901,0.005907,0,0.005882,0.008696,0.004902,0.002174,0.010152,0,0.005747,0.002681,0,0.007653,0	0.00607861	8.26325e-05	0.0341117
7.10017	0.6,0.035661,0.035278,0.028886,0.068845,0.043539,0.029748,0.062155,0.052398,0.03397,0.022093,0.023866,0.026882,0.049614,0.057318,0.03024,0.038028,0.06599,0.067126,0.038869,0.044484,0.061538,0.042775,0.046572,0.034301,0.045113,0.047368,0.037459,0.031621,0.05117,0.032567,0.053691,0.004348,0.060538,0.171429,0.045455,0.00974,0.057756,0.039604,0.04065,0.066667,0,0.081301,0.051282,0.014663,0.077994,0.0…	0.015312,0.061728,0.020833,0.023292,0.025352,0.03281,0.050093,0.030508,0.034405,0.030578,0.054795,0.03719,0.006579,0.018293,0.041558,0.04067,0.044248,0.025907,0.045455,0.017812,0.016173,0.026694,0.054688,0.095506,0.025316,0.016575,0.018634,0.021505,0,0.021583,0.036408,0.041379,0.002841,0.034783,0.047826,0.025478,0.015267,0.048951,0.035168,0.02907,0.026738,0.057971,0,0.02008,0.018072,0.035,0.03763…	0.0193588	8.33052e-05	0.0343415
20.2035	0.028571,0.015564,0.0075,0.021277,0.012232,0.026549,0.015957,0.022923,0.015198,0.013445,0.01087,0.016393,0.018735,0.004264,0.014286,0.005484,0.002096,0.024129,0.011407,0.008264,0,0.010283,0.00655,0,0.016627,0.012793,0.013986,0.041667,0.010204,0.0301,0,0,0,0.065421,0.014599,0,0,0,0,0.016949,0.007246,0.013453,0.010204,0.015152,0,0,0,0.01087,0.014925,0.015385,0.011765,0,0.02439,0.063492,0,0,0.007353…	0.01269,0,0,0,0,0.00295,0.004425,0.00207,0.003145,0.009501,0,0.016129,0,0,0,0,0,0,0,0,0,0,0.008264,0,0.010791,0,0.014286,0,0,0,0,0,0,0,0,0,0,0	0.0100112	8.3514e-05	0.0343796
6.26205	0.037736,0,0.009464,0.004219,0.015075,0.004132,0,0.007273,0.012658,0.007979,0.002924,0.008197,0.010067,0.002639,0.007143,0.002232,0.008174,0.009585,0.004878,0.003497,0,0.002632,0.012438,0.009146,0.019753,0.020356,0.012048,0,0.004049,0.015267,0.013544,0.003425,0.003086,0.007143,0.033007,0.006645,0,0,0.0075,0.007472,0,0.001965,0.008639,0.023904,0.01182,0.007825,0.01348,0.004914,0.010989,0.009592,0.…	0.002519,0.003534,0.009288,0.003356,0.004274,0.006154,0.026846,0.011876,0.005254,0,0,0,0.00432,0.004435,0.001522,0,0.002439,0.008114,0,0.003976,0.002101,0.002681,0.002513,0.008016,0.003891,0.004032,0.005038,0,0,0.002525,0.014245,0.002571,0,0,0.002463,0,0.003914,0.008013,0.006276,0.013699,0.004658,0.002212,0.00823,0.010417,0.010972,0.012195,0.002203,0.003322,0,0.004255,0	0.00391329	8.57146e-05	0.0352366
19.2007	0.788321,0.457627,0.565972,0.2,0.102362,0.164179,0.16,0.126761,0.175258,0.238095,0.315789,0.15942,0.152381,0.237113,0.26506,0.219298,0.152,0.3,0.359649,0.273684,0.265306,0.126761,0.286765,0.622642,0.421965,0.494505,0.27451,0.244898,0.264901,0.45,0,0.060606,0.126904,0.4375,0.655844,0.767606,0.818182,0.73617,0.730233,0.057143,0.245283,0.785714,0.46281,0.659836,0.723485,0.142857,0.757812,0.590116,0.…	0.155039,0.15493,0.206612,0.142857,0.321839,0.464052,0.23913,0.273333,0.422018,0.31068,0.066667,0.078431,0.142857,0.677291,0.100917,0.042254,0.043478,0.136364,0.045455,0.078652,0.012658,0.074074,0.638122,0.664093,0.735395,0.12069,0.044025,0.098361,0.567164,0.821012,0.45625,0.04,0.141791,0.085106,0.04878,0.055556,0.058824,0.749304,0.03012,0.507692,0.701149,0.193548,0.701107,0.047619,0.715365,0.62,…	0.162605	8.67715e-05	0.0356216
11.2772	0.032967,0.009709,0.074866,0.022624,0.028986,0.055901,0.036585,0.024155,0.023904,0.038793,0.051195,0.007092,0.024055,0.033333,0.048872,0.012821,0.0375,0.040268,0.005988,0.030769,0.026667,0.033333,0.035294,0.039548,0.025773,0.017021,0.029268,0.04375,0.026786,0.092369,0.041096,0.014019,0.014085,0.059072,0.05,0.031579,0.02454,0.004785,0.027304,0.04,0.025773,0.05042,0.018018,0.034632,0.003876,0.05418…	0.022814,0.011561,0.018018,0.011429,0.020408,0.053892,0.02451,0.031579,0.036735,0.02451,0.029412,0,0.015152,0.017621,0.039216,0.017467,0.009259,0.011299,0.061856,0.02459,0.047847,0,0.012987,0.047337,0.012821,0.019048,0.015625,0.011173,0.033557,0.013699,0.022901,0.023622,0.020619,0,0.039773,0.025974,0.012876,0.008511,0.017544,0.021277,0.008547,0.015444,0.0125,0.021583,0.010695,0.017241,0.029412,0.…	0.00847893	8.75259e-05	0.0358037
18.2198	0.008696,0.028674,0.024823,0,0.020958,0.018293,0.006494,0.021212,0.003643,0.005115,0.012048,0,0.017073,0.011186,0.0131,0.008333,0.002967,0.012461,0.021053,0,0.008811,0,0.031847,0,0.005814,0.007853,0,0.028926,0.00831,0.005051,0.003891,0.009709,0.011111,0.006601,0.078947,0.027972,0.025641,0.015957,0,0,0,0.024793,0.036496,0,0,0,0.009009,0,0,0,0.011765,0.012422,0.017751,0.028169,0,0,0,0.011111,0,0,0.…	0,0.006329,0,0.010554,0.007299,0,0.014706,0.003021,0.013514,0.010929,0,0,0,0,0,0.007435,0,0,0,0,0,0,0,0,0.014184,0,0,0.004831,0,0,0,0.020408,0,0.010753,0.006472,0,0.005236,0,0.008,0,0,0,0,0,0.017699	0.00858872	8.92554e-05	0.0363889
7.11617	0,0,0.036,0.006652,0.004167,0.010256,0.02924,0.007905,0.002008,0.017964,0,0,0.010121,0.007481,0.005291,0.028571,0.015625,0.009804,0.010929,0,0.005208,0.005435,0.017483,0.008065,0.003788,0.027888,0,0.006667,0.00885,0.006667,0.004975,0.012821,0.015385,0.015251,0.090909,0.047059,0.029412,0.014245,0.005587,0.028846,0.019231,0.029412,0.007092,0.007194,0.024648,0,0.008547,0,0,0.014085,0,0.023256,0.0520…	0.003584,0.005952,0.007143,0.013393,0,0,0.005348,0.010563,0,0.009009,0,0,0,0.05,0,0,0,0,0,0.009346,0.025,0,0,0,0.007407,0,0,0,0,0.02069,0.015152,0,0,0,0.009091,0,0,0,0.014164,0,0.007895,0.008065,0,0.012903,0.01087,0.012821,0,0.013333,0,0	0.00791818	9.20414e-05	0.0374731
9.13215	0.017361,0.02994,0.003439,0.004193,0.008101,0.009991,0.005618,0.012638,0.010738,0.009615,0.014862,0.015247,0.008565,0.011338,0.014205,0.014151,0.012702,0.013714,0.007937,0.00339,0,0.016539,0.017196,0.00882,0.00221,0.00692,0.006897,0.014706,0.004673,0.020382,0.024725,0.004983,0,0,0.013752,0,0.034682,0.012165,0.007987,0.00956,0.006667,0.006441,0.007634,0.01105,0.023438,0.003289,0.012163,0.012945,0.…	0.014784,0.008897,0.005857,0.009967,0.002309,0.007595,0.006196,0.007421,0.006151,0.009425,0.004425,0.00155,0,0.007123,0.004098,0.005612,0.00241,0.003236,0.004545,0.005115,0.005208,0.001534,0.020997,0.007117,0.006173,0.008451,0.001582,0.002674,0.004132,0.008753,0.008237,0.007673,0.008208,0,0.011385,0,0.010659,0.008242,0.00641,0,0.008621,0.006615,0.006258,0.013201,0.004785,0.007916,0.004556,0,0,0.0…	0.0043718	9.37705e-05	0.0379682
3.12461	0.03719,0.050228,0.027888,0.027586,0.039216,0.036232,0.0625,0.012195,0.032374,0.042345,0.037594,0.017316,0.028112,0.036913,0.03937,0.041667,0.012552,0.048611,0.085714,0.039326,0.062893,0.027149,0.038462,0.032967,0.031674,0.047904,0.055276,0.018868,0.057971,0.007937,0.025641,0,0.076271,0.021277,0.020958,0.027523,0.014925,0.025641,0.07563,0.008696,0.036364,0,0.043011,0.039216,0.037736,0.06383,0.006…	0.03,0.027972,0.016949,0.017045,0.025424,0.029851,0.02381,0.01487,0.027273,0.024793,0.016393,0.016667,0,0.031915,0.016949,0.017391,0,0.015625,0.009009,0.028302,0,0.013699,0.03125,0.016,0,0.012987,0.040404,0,0.017544,0,0.026667,0.031746,0.012048,0.018868,0.022388,0,0.032787,0.016393,0,0,0.014085,0.020833,0.050847,0	0.0148356	9.515e-05	0.0384216
10.1869	0.1,0.059172,0.121762,0.195584,0.070248,0.151351,0.138047,0.243243,0.277592,0.136054,0.211221,0.062907,0.194915,0.104575,0.169154,0.201657,0.120996,0.094828,0.079137,0.182857,0.223881,0.236702,0.2,0.06422,0.130742,0.079038,0.090615,0.148265,0.170306,0.058282,0.181467,0.186869,0.165025,0.08726,0.207381,0.17619,0.050926,0.07377,0.132007,0.24359,0.117002,0.058252,0.321357,0.096154,0.139394,0.193162,…	0.063536,0.071856,0.126154,0.060932,0.092308,0.123457,0.141956,0.068966,0.161491,0.144628,0.148342,0.032345,0.130841,0.062099,0.072973,0.030303,0.053571,0.06,0.10274,0.037453,0.019704,0.026393,0.090703,0.09322,0.074018,0.035211,0.069588,0.04415,0.079179,0.106576,0.204545,0.070946,0.13961,0.082278,0.111111,0.162857,0.099682,0.159091,0.229794,0.054795,0.273504,0.153846,0.052252,0.138833,0.090517,0.…	0.0412179	9.60886e-05	0.0387478
7.15894	0.342857,0.210526,0.219388,0.238994,0.242678,0.240506,0.225434,0.197115,0.237226,0.184874,0.286689,0.115385,0.219081,0.295547,0.244131,0.245283,0.215789,0.208589,0.347826,0.225,0.291429,0.322034,0.310757,0.26178,0.235294,0.235849,0.150327,0.21519,0.265403,0.34,0.269737,0.308571,0.081967,0.278351,0.317073,0.285714,0.103448,0.242009,0.198704,0.1875,0.188034,0.446429,0.263158,0.136,0.228188,0.172,0.…	0.137097,0.138889,0.222222,0.222222,0.188235,0.262857,0.246154,0.162562,0.167808,0.201613,0.285714,0.258065,0.264151,0.165746,0.209924,0.1375,0.15625,0.154762,0.15942,0.188119,0.209184,0.095588,0.180723,0.129032,0.19375,0.196581,0.142857,0.151261,0.365385,0.201613,0.209302,0.158333,0.148148,0.065574,0.181102,0.176471,0.133333,0.217391,0.197674,0.146154,0.177665,0.160622,0.224638,0.193548,0.31,0.2…	0.0397968	9.95549e-05	0.040091
hs37d5.759692	0.403509,0.4375,0.446809,0.023256,0.05,0.40625,0.222222,0.163934,0.129032,0.266667,0.239437,0.192308,0.235294,0.0625,0.25,0.324324,0.340426,0.526316,0.270833,0.023256,0.452381,0.372093,0.282609,0.393939,0.52,0.435644,0.372549,0.22807,0,0.222222,0.197183,0.119048,0.429825,0.263158,0.542857,0.515152,0.22449,0.372093,0.414141,0.26087,0.293333,0.645161,0.358025,0.459459,0.351351,0.27451,0.220339,0.29…	0.184211,0.153846,0.163265,0.149254,0.090909,0.075472,0.228571,0.384615,0.282609,0.179487,0.295775,0.266667,0.149254,0.28169,0.222222,0.125,0.145833,0.2,0.413333,0.194444,0.166667,0.14,0.05,0.081081,0.426829,0.054054,0.162791,0.263158,0.098039,0.15625,0.342105,0.115942,0.268657	0.114327	0.000102561	0.0411895
GL000220.1.141366	0.736842,0.630435,0.75,0.680851,0.764706,0.75,0.839286,0.75,0.777778,0.824561,0.8125,0.842105,0.777778,0.701754,0.733333,0.767857,0.75,0.765625,0.707317,0.738095,0.631579,0.740741,0.794118,0.680851,0.676471,0.658537,0.848485,0.88,0.4,0.707317,0.666667,0.8125,0.695652,0.746479,0.780488,0.745763,0.6875,0.678161,0.794521,0.758621,0.756757,0.823529,0.935484,0.891892,0.679245,0.736842,0.72973,0.516129…	0.774194,0.684211,0.787879,0.734694,0.648148,0.735294,0.837209,0.744186,0.650794,0.529412,0.577778,0.710526,0.666667,0.6875,0.742268,0.658537,0.705882,0.69697,0.666667,0.677966,0.705128,0.765957,0.692308,0.64,0.704545,0.655738,0.75,0.814815,0.693878,0.685714,0.761905,0.666667,0.606061,0.662162,0.734694,0.755102,0.657143,0.6,0.666667,0.54,0.697674	0.047696	0.000104517	0.0419179
5.35925	0.057692,0.106195,0.033233,0.069486,0.037594,0.032184,0.034091,0.043478,0.047337,0.030108,0.023188,0.020785,0.026667,0.037445,0.027431,0.045455,0.035088,0.044068,0.028818,0.04329,0.088235,0.039216,0.035912,0.033426,0.048387,0.040498,0.040248,0.02381,0.033613,0.026144,0.059754,0.040984,0.027304,0.033962,0.061425,0,0.104348,0.042017,0.041509,0.035593,0.050676,0.035714,0.005181,0.011765,0.017241,0.0…	0.029925,0.031469,0.036923,0.013201,0.018987,0.03719,0.032573,0.024725,0.023438,0.03202,0.02849,0.055351,0.035831,0.018727,0.030612,0.021322,0.01,0.034375,0.029412,0.017995,0.021786,0.035971,0.009524,0.023622,0.020492,0.024752,0.028061,0.030702,0.009524,0.025316,0.078767,0.033784,0.049057,0.006944,0.01773,0.029126,0.014881,0.020979,0.027027,0.019608,0.032129,0.019435,0.065217,0.020492,0.012097,0.…	0.00897885	0.000105762	0.0423072
8.12022	0.37037,0.477987,0.459821,0.543408,0.334873,0.501089,0.421053,0.519164,0.47331,0.465201,0.5,0.660241,0.465217,0.350951,0.397206,0.486842,0.388379,0.504792,0.704348,0.469388,0.475524,0.570896,0.443137,0.540059,0.537764,0.435976,0.526163,0.579114,0.52,0.442935,0.218274,0.33209,0.342784,0.478261,0.186246,0.526946,0.494048,0.509225,0.59164,0.503817,0.514905,0.410053,0.398119,0.482143,0.554745,0.53883…	0.308605,0.403571,0.311321,0.453453,0.503597,0.382353,0.360129,0.362319,0.517241,0.406349,0.334056,0.479125,0.401929,0.566667,0.457721,0.523659,0.395706,0.451613,0.422727,0.608764,0.339806,0.556098,0.542234,0.458484,0.388521,0.269565,0.316038,0.359173,0.387097,0.390052,0.232143,0.513761,0.386874,0.488636,0.493023,0.538012,0.474295,0.324138,0.257556,0.456522,0.504621,0.561364,0.402985,0.414634,0.3…	0.0616881	0.000105773	0.0423072
12.4527	0.114286,0.023077,0.007246,0.015625,0.015152,0.012346,0,0.027586,0.008969,0.02,0.038889,0.042735,0.022936,0.014019,0.004386,0.022222,0.033898,0.023121,0.026316,0,0,0.035088,0.025641,0.013423,0.016529,0.02069,0,0,0.065574,0.036765,0.040816,0,0.017699,0.111111,0.1,0,0.008621,0.023166,0.036697,0.025641,0,0.028571,0.028571,0.021053,0.02521,0.009804,0.052632,0.008197,0.064516,0.114754,0.040404,0,0,0.0…	0.043796,0.023438,0.02,0,0,0,0.031496,0.018182,0.023256,0.013072,0,0.035714,0,0,0.016129,0,0.0125,0.014085,0,0,0.009804,0.012658,0,0.019231,0.054545,0,0.021053,0,0,0,0.011111,0.013158,0.007519,0.065217,0,0,0.01676,0.033333,0,0,0.005076,0.009009,0.011905,0.024194,0,0.013889,0.013514,0,0.033333,0	0.0138806	0.000107745	0.0429447
8.65712	0.075949,0.046763,0.045082,0.037736,0.067873,0.02834,0.108844,0.076233,0.065421,0.057143,0.058559,0.027523,0.05668,0.107843,0.044444,0.106742,0.058394,0.090592,0.028846,0.145985,0.04886,0.160305,0.031746,0.114754,0.082251,0.052805,0.087805,0.080357,0.077295,0.023622,0.049774,0.060086,0.033457,0.131579,0.166667,0.073171,0.083333,0.101639,0.086142,0.078652,0.013245,0.011583,0.034783,0.049123,0.0719…	0.040201,0.022727,0.034483,0.076271,0.043011,0.08,0.029126,0.041401,0.022951,0.043011,0.023891,0.051887,0.031847,0.049689,0.035813,0.009132,0.037736,0.060071,0.060606,0.271795,0.01938,0.031373,0.037037,0.040373,0.038062,0.047297,0.042484,0.060403,0.007092,0.064394,0.038961,0.026144,0.07716,0,0.032258,0.051282,0.033163,0.209524,0.015432,0.035088,0.027692,0.032698,0.047468,0.006452,0.027344,0.10227…	0.0139999	0.000107789	0.0429447
18.8609	0.062201,0.035644,0.072816,0.020913,0.031915,0.025229,0.042289,0.062241,0.02795,0.073022,0.034258,0.029412,0.031509,0.057864,0.039634,0.028355,0.030426,0.035461,0.019455,0.107843,0.063361,0.02623,0.057377,0.042339,0.049462,0.027184,0.025424,0.023857,0.044,0.090625,0.022556,0.055556,0.026749,0.05698,0.014423,0.060185,0.051576,0.023404,0.017094,0.041667,0.026531,0.010101,0.081218,0.033937,0.031315,…	0.009554,0.027548,0.039326,0.022364,0.018265,0.035785,0.019481,0.017889,0.038095,0.02118,0.012024,0.027881,0.06117,0.01566,0.024161,0.018135,0.033708,0.007156,0.009868,0.011132,0.033557,0.008026,0.027601,0.019002,0.034682,0.032787,0.021327,0.013423,0.013636,0.077647,0.046053,0.032258,0.018364,0,0.029817,0.038062,0.02332,0.007692,0.017028,0.022857,0.025825,0.035294,0.026667,0.042216,0.017794,0.051…	0.00953244	0.000107802	0.0429447
6.30228	0.571429,0.223301,0.207048,0.181604,0.174905,0.096059,0.107769,0.188053,0.148418,0.18711,0.193717,0.213178,0.090909,0.173575,0.181572,0.140086,0.111857,0.240688,0.213235,0.126722,0.304795,0.194131,0.151741,0.171577,0.198511,0.148052,0.155452,0.178571,0.138756,0.174129,0.092405,0.133333,0.169192,0.138958,0.081597,0.135484,0.18705,0.277056,0.194085,0.148976,0.214751,0.178344,0.176923,0.323944,0.097…	0.102222,0.146974,0.136483,0.195402,0.130045,0.144165,0.171196,0.152225,0.140187,0.133172,0.133455,0.170526,0.155556,0.151515,0.157454,0.098039,0.138983,0.125514,0.098901,0.095819,0.117043,0.048544,0.057239,0.132768,0.162304,0.059028,0.140569,0.157143,0.065789,0.239247,0.140389,0.088496,0.16381,0.164835,0.091324,0.165354,0.14733,0.129477,0.141473,0.076923,0.194313,0.093458,0.183445,0.12967,0.0933…	0.0329896	0.000108702	0.0432451
17.4864	0.030928,0.005952,0.004739,0.010695,0.007547,0.005208,0.013699,0.012245,0.007692,0.006803,0.006211,0.009346,0.009346,0.012658,0.006042,0.003937,0.01105,0.006667,0.003676,0.010417,0.011628,0.008772,0.004785,0.016667,0.003984,0.005464,0.012739,0.022599,0.009756,0.005618,0.012987,0,0.042254,0,0,0.030928,0.006494,0.008889,0.008696,0,0,0.042553,0,0.01005,0.004464,0,0.007752,0.01548,0,0.008547,0.025316…	0.003623,0.004926,0.003289,0.011905,0,0.014151,0.010363,0.009091,0.005731,0.010152,0,0,0,0.007547,0.003012,0,0,0,0,0.007812,0,0,0,0.008,0.003831,0,0.011494,0,0.009346,0,0.006024,0,0,0,0.010101,0,0,0.009259,0.009259,0,0,0,0,0.009259,0.010753,0,0,0,0,0	0.00548898	0.000111608	0.0442227
10.1313	0.070423,0,0.063694,0.064632,0.022727,0.024038,0.03207,0.02509,0.044118,0.031335,0.048059,0.019538,0.003984,0.036675,0.036364,0.067901,0.043988,0.019784,0.030108,0.029412,0.026455,0.070796,0.034483,0.017964,0.025145,0.067245,0.023404,0.026961,0.036585,0.044037,0.067653,0.019355,0.051643,0,0.07377,0,0.019608,0.034965,0.042065,0.047431,0.029197,0.109589,0,0.067416,0.017094,0.030581,0.044,0.022364,0…	0.03,0.005988,0.013986,0.019608,0.022523,0.034483,0.004926,0.057041,0.023068,0.036624,0,0.019512,0.014706,0,0.017964,0.009569,0.00813,0.022099,0,0.025862,0.033333,0.025788,0.031746,0.036036,0.021978,0,0.033613,0.006711,0,0.045455,0.039275,0.015267,0,0.010526,0.027778,0.042857,0.030928,0.039106,0.024055,0,0.013072,0.028302,0.086022,0.593301,0.009434,0.183486,0.02649,0,0.038462,0	0.00444124	0.000113159	0.0447192
10.4328	0,0,0.002288,0.010724,0,0.002688,0.006289,0,0.006969,0.001866,0,0.002481,0.005155,0.004854,0.004348,0.002427,0.002976,0,0.002646,0,0.014019,0.003195,0,0.002681,0.003096,0.006289,0,0,0.01049,0.002786,0,0,0.007353,0,0.005181,0.042735,0,0.005348,0.003215,0.001715,0,0.005747,0.008439,0,0.004167,0.00578,0,0.006993,0.003419,0,0,0.007463,0,0.011364,0,0.023669,0.00266,0.002833,0.01005,0.002288,0,0,0.0023…	0,0,0,0.006734,0,0,0,0,0.005671,0.009195,0,0,0,0,0.002551,0,0,0,0.014493,0,0.003509,0.004292,0,0,0.002882,0,0,0,0,0,0.004405,0,0,0,0,0,0,0.003367,0,0,0,0,0,0,0.003175,0.007519,0,0,0,0.006135,0	0.00278714	0.000113992	0.0449867
7.38472	0.681159,0.719457,0.582278,0.65444,0.492,0.437653,0.5,0.484536,0.467626,0.55,0.492582,0.559361,0.53304,0.605187,0.645,0.642998,0.47561,0.457249,0.556701,0.79726,0.714286,0.643229,0.48,0.576336,0.679785,0.696035,0.662289,0.572939,0.632219,0.64657,0.700669,0.238095,0.313333,0.668478,0.577548,0.637306,0.731818,0.730114,0.669866,0.712456,0.264706,0.516129,0.768156,0.701149,0.796247,0.754221,0.61165,0…	0.495726,0.525862,0.653959,0.581882,0.583643,0.628842,0.625,0.592672,0.635078,0.611789,0.399015,0.214286,0.459459,0.710909,0.595092,0.390244,0.354167,0.518625,0.22549,0.307317,0.207547,0.134328,0.618147,0.728311,0.685535,0.402439,0.301205,0.393258,0.721992,0.783908,0.588424,0.294118,0.438776,0.413333,0.352941,0.38835,0.666199,0.211429,0.571429,0.705882,0.702765,0.27972,0.707317,0.675926,0.696133,…	0.108786	0.000117743	0.0461778
5.10588	0.04,0.601594,0.304175,0.371795,0.227488,0.284483,0.298701,0.276699,0.32906,0.404389,0.262172,0.240363,0.307339,0.267148,0.35277,0.367816,0.270893,0.244275,0.356467,0.459559,0.554455,0.493151,0.326271,0.360248,0.445813,0.451253,0.430412,0.316804,0.367647,0.358434,0.313525,0.085106,0.168831,0.380851,0.198556,0.389655,0.600775,0.4575,0.445755,0.473324,0.132075,0.321127,0.581395,0.518828,0.553531,0.…	0.323432,0.360976,0.318339,0.26383,0.295455,0.422764,0.433234,0.347181,0.434412,0.369231,0.225225,0.144144,0.262346,0.437126,0.296588,0.107692,0.123762,0.236607,0.097015,0.191837,0.068323,0.061728,0.452242,0.480573,0.499037,0.109756,0.137931,0.156398,0.469925,0.509804,0.421538,0.125,0.228758,0.149425,0.196319,0.145985,0.088235,0.418525,0.181452,0.415205,0.417582,0.39604,0.10396,0.47496,0.399002,0…	0.0922302	0.000120245	0.0470158
14.7129	0.155689,0.010638,0.015855,0.039078,0.02862,0.015668,0.02473,0.015094,0.028609,0.017734,0.009292,0.017801,0.014652,0.020095,0.01663,0.015166,0.022152,0.00542,0.008444,0.016636,0.034921,0.013308,0.02381,0.009825,0.03875,0.019663,0.010324,0.006135,0.019284,0.015046,0.035765,0.019355,0.027607,0.006818,0.095915,0.050847,0.011905,0.010417,0.010482,0.017462,0.008065,0.006369,0,0.035714,0.049793,0.02409…	0.013934,0.001783,0.031614,0.006163,0.003226,0.021164,0.031474,0.020566,0.012753,0.021542,0.019337,0.010025,0.00463,0.002703,0.017391,0.007812,0,0.009146,0.011494,0.006342,0.010204,0.0075,0.024691,0.024768,0.011905,0.014778,0.004237,0.021834,0.014493,0.007168,0.026829,0.012346,0.010619,0,0.023136,0.00885,0.013129,0.016194,0.015066,0,0.017766,0.012136,0.014898,0.006667,0.018307,0,0.013937,0.004098…	0.00866068	0.000122731	0.0478611
9.1	0.145631,0.25,0.04918,0.02649,0.013333,0.137255,0.088235,0.069767,0.077778,0.021898,0.066667,0.062069,0.168067,0.026087,0.009259,0.051546,0.040323,0.053571,0.066667,0.079365,0.069444,0.12,0.089109,0.065934,0.052083,0.064935,0.134831,0.053763,0.113475,0.058824,0.013699,0.025641,0.061224,0.028571,0.172043,0.10989,0.058824,0.032258,0.066667,0.142857,0.040816,0.014388,0.007812,0.078571,0.06,0.017544,…	0.053763,0.017241,0,0.032609,0.081633,0.021739,0.008475,0.007353,0.046729,0.060241,0.066667,0.030769,0.016129,0.052632,0.064516,0.048193,0.038462,0.040541,0.304878,0.011236,0.013514,0,0.065934,0.029851,0,0.011765,0.051724,0.12,0.126316,0.014925,0.034483,0,0.03125,0.084507,0.026087,0.022727,0.03125,0,0,0.036585,0.017341,0.066667,0.053763,0.075472,0.028571,0,0.053191,0	0.0304979	0.000122991	0.0478995
1.27321	0.258065,0.25,0.245283,0.227723,0.164894,0.113636,0.123967,0.137681,0.140969,0.141243,0.175532,0.130435,0.087209,0.141104,0.14433,0.149254,0.164062,0.143564,0.217391,0.076923,0.240506,0.114754,0.229167,0.164384,0.225806,0.087302,0.15534,0.125,0.153333,0.148148,0.124378,0.107595,0.117904,0.235294,0.137255,0.242424,0.17,0.149351,0.131443,0.17801,0.163522,0.253731,0.112903,0.154545,0.196319,0.093617…	0.135294,0.095238,0.067485,0.047297,0.027397,0.097087,0.169492,0.166667,0.151961,0.092308,0.141361,0.075145,0.117647,0.1875,0.133333,0.088496,0.198347,0.06,0.162791,0.063091,0.074419,0.045455,0.232759,0.104294,0.133929,0.096774,0.203125,0.171429,0.17284,0.231707,0.021739,0.134328,0.166667,0.052083,0.086294,0.133858,0.11284,0.256,0.094017,0.100671,0.197917,0.181818,0.084746,0.102564,0.106796,0.263…	0.0361786	0.00012524	0.0486474
19.4095	0.05,0.025907,0.016971,0.003861,0.015534,0.006916,0.003984,0.025052,0.003914,0.011511,0.005658,0.006925,0.002101,0.012228,0.010086,0.005755,0.003044,0.00624,0.006981,0.014963,0.036184,0.005639,0.003795,0.004878,0.006126,0.003802,0.018519,0.001876,0,0.011834,0.014286,0.007812,0.005814,0,0.015748,0.005155,0.025773,0.004651,0.007974,0.014581,0.012841,0.004451,0.012821,0,0.008772,0.009174,0.005139,0.…	0.001433,0.004057,0,0,0,0.003091,0.017296,0.021645,0.004412,0.004386,0.001739,0.008658,0,0.001466,0.005476,0.003937,0.004098,0.007463,0,0.001335,0.008696,0.001267,0.005618,0,0.006842,0,0.001575,0,0,0.002016,0.012876,0,0.003394,0,0.005111,0,0.00861,0.006656,0.002584,0,0.015988,0.005495,0.012972,0.00202,0,0.011719,0.009107,0.006088,0,0.011164,0.011696	0.00383863	0.000126697	0.0491489
8.12546	0.22,0.051282,0,0.053191,0.014493,0.025,0.063415,0.040323,0.034483,0.027027,0.020979,0.032086,0.067416,0.05618,0.122137,0.02,0.02649,0.015625,0.018182,0.040816,0.019608,0.028777,0.013514,0.02963,0.05,0.042857,0.015748,0.034483,0.042373,0.044872,0.06501,0.046875,0.027397,0.004902,0.050279,0.032967,0.05,0,0.024242,0.023697,0.03352,0.021277,0.035294,0.017544,0.036697,0.024793,0.022026,0.04,0.015873,…	0.121429,0.173077,0.026846,0.044944,0.046512,0.108696,0.050633,0.124183,0.042424,0.024876,0.113043,0.042553,0.041667,0.014286,0.037037,0.269592,0.021858,0.04717,0.053435,0.203509,0.014354,0.035533,0.035211,0.48227,0.119403,0.049505,0.033784,0.010638,0.057143,0.017699,0.012422,0.007299,0.246964,0.074468,0.040816,0.141892,0.33758,0.080925,0.023697,0.071429,0.023121,0.099631,0.397727,0.037594,0,0.03…	-0.0503758	0.000127701	0.0494734
10.7224	0.044118,0,0,0,0.045455,0.045455,0.017241,0.023952,0.014925,0.007937,0,0.021898,0.007246,0.019481,0.013699,0.013986,0.008403,0.02439,0,0,0.015873,0.010101,0.012987,0.009615,0.030769,0,0.028037,0.041667,0,0.027778,0.029851,0.018018,0.025641,0.019608,0,0.018868,0,0,0,0.045455,0,0.020408,0.025,0.03125,0,0,0,0,0,0.032258,0,0,0,0,0,0.012987,0.128205,0.085714,0,0.04878,0,0,0,0,0.05102,0,0.015873,0,0.02…	0,0,0.016393,0,0,0.016393,0,0.016304,0,0,0,0,0,0,0,0,0,0,0,0,0,0,0,0	0.0146997	0.000128556	0.0496818
5.87976	0.014706,0,0,0,0,0,0.04878,0.015873,0.047619,0.013333,0,0,0,0.069767,0,0,0,0,0.022727,0,0.021277,0.025641,0.02439,0,0,0.027027,0,0,0.096774,0.065574,0,0.016949,0.115942,0.051282,0,0,0,0.020833,0.027273,0,0,0.058824,0,0,0.055556,0,0,0.011236,0.019608,0,0.016393,0.008696,0.013158,0,0,0.015625,0,0.011236,0.014925,0.016667,0.029412,0,0,0.016807,0,0,0.023529,0.107843,0,0.041237,0.078947,0,0,0,0,0,0.05…	0,0,0,0,0,0,0,0,0,0,0,0,0,0,0,0,0,0,0,0,0,0,0,0.015385,0,0,0,0,0,0,0.006135,0,0,0,0.019231,0.025641	0.0143223	0.000128575	0.0496818
